# Supplementary material for: Evolution of the core and pan-genome of Streptococcus: positive selection, recombination, and genome composition
Source: Genome Biol. 2007 May 2;8(5):R71. doi: 10.1186/gb-2007-8-5-r71 (PMC1929146; doi:10.1186/gb-2007-8-5-r71)
Supplement: Additional data file 2 — Composition of the clusters, with links to GenBank protein accession numbers [file gb-2007-8-5-r71-S2.csv]

#List of gene clusters (containing at least two genes) and NCBI protein accession numbers
#Last modification: T.Lefebure 11/27/2006	Cornell University
Cluster_number	Accession_numbers
0	ZP_00781108.1 ZP_00781605.1 ZP_00781866.1 NP_688515.1 NP_688785.1 ZP_00789971.1 YP_328837.1 YP_328857.1 YP_330151.1 YP_330196.1 ZP_00785076.1 ZP_00785374.1 ZP_00786116.1 ZP_00786383.1 ZP_00786424.1 ZP_00783284.1 ZP_00783988.1 NP_734678.1 NP_358960.1 NP_345399.1 YP_599593.1 YP_059332.1 YP_059465.1 YP_059721.1 YP_059968.1 YP_060130.1 YP_060355.1 YP_060396.1 YP_060845.1 YP_061096.1 YP_061186.1 YP_06…
1	ZP_00781209.1 NP_688076.1 NP_688520.1 YP_329141.1 YP_330155.1 ZP_00784447.1 ZP_00784567.1 ZP_00784634.1 ZP_00784742.1 ZP_00785641.1 ZP_00785952.1 ZP_00786281.1 ZP_00786349.1 NP_721001.1 NP_721180.1 NP_721741.1 NP_721767.1 NP_722201.1 NP_357949.1 NP_358092.1 NP_358345.1 NP_358934.1 NP_359041.1 NP_346040.1 YP_597784.1 YP_598755.1 YP_060051.1 YP_060377.1 YP_602677.1 YP_599779.1 YP_600687.1 NP_664815…
2	ZP_00781204.1 NP_688077.1 NP_688521.1 YP_329142.1 YP_330156.1 ZP_00784435.1 ZP_00784553.1 ZP_00784624.1 ZP_00784761.1 ZP_00785640.1 ZP_00785942.1 ZP_00786214.1 ZP_00783112.1 NP_720882.1 NP_721000.1 NP_721181.1 NP_721766.1 NP_722200.1 NP_358348.1 NP_358932.1 NP_359039.1 NP_345938.1 YP_597783.1 YP_598757.1 YP_060052.1 YP_060378.1 YP_602678.1 YP_599778.1 NP_664816.1 YP_281535.1 YP_282454.1 YP_279638…
3	NP_687230.1 NP_687709.1 NP_687775.1 NP_687957.1 NP_688575.1 NP_688610.1 YP_598304.1 YP_599213.1 YP_059716.1 YP_602178.1 YP_599785.1 YP_599796.1 YP_599944.1 YP_600445.1 YP_600770.1 YP_601158.1 YP_601338.1 NP_664026.1 NP_665319.1 NP_665508.1 YP_281551.1 YP_281662.1 YP_281739.1 YP_282900.1 YP_282968.1 YP_283075.1 YP_283130.1 YP_283196.1 YP_280220.1 YP_280572.1 YP_280767.1 YP_281163.1 YP_595912.1 YP_…
4	ZP_00780866.1 ZP_00781408.1 NP_687454.1 NP_687834.1 ZP_00789316.1 ZP_00790301.1 YP_329138.1 YP_329565.1 ZP_00787053.1 ZP_00787669.1 ZP_00784464.1 ZP_00785578.1 ZP_00782654.1 ZP_00783139.1 NP_734923.1 NP_735287.1 NP_721096.1 NP_358659.1 NP_345648.1 YP_597957.1 YP_598802.1 YP_059692.1 YP_060415.1 YP_601845.1 YP_602720.1 YP_599964.1 YP_600784.1 NP_664107.1 NP_664853.1 YP_281712.1 YP_282486.1 YP_2798…
5	ZP_00780048.1 NP_687184.1 NP_687990.1 ZP_00789798.1 ZP_00790922.1 YP_328879.1 YP_329695.1 ZP_00788136.1 ZP_00788317.1 ZP_00785924.1 ZP_00786387.1 ZP_00782794.1 NP_734614.1 NP_735414.1 NP_720718.1 NP_357921.1 NP_358975.1 NP_359299.1 NP_344894.1 NP_345976.1 NP_346322.1 YP_597858.1 YP_059598.1 YP_601740.1 YP_599866.1 NP_664019.1 YP_281613.1 YP_279713.1 NP_606557.1 YP_595983.1 NP_801483.1 YP_140555.1…
6	ZP_00780981.1 ZP_00781956.1 NP_688336.1 ZP_00790662.1 ZP_00790957.1 YP_329972.1 YP_329979.1 ZP_00787529.1 ZP_00787543.1 ZP_00786166.1 ZP_00786195.1 ZP_00783350.1 ZP_00783363.1 NP_735838.1 NP_735845.1 NP_721310.1 NP_721322.1 NP_359328.1 NP_359478.1 NP_346347.1 NP_346497.1 YP_597804.1 YP_059545.1 YP_601685.1 YP_599804.1 NP_663967.1 YP_281560.1 YP_279659.1 NP_606504.1 YP_595929.1 NP_268591.1 NP_8014…
7	ZP_00780731.1 NP_687127.1 ZP_00790796.1 YP_328815.1 ZP_00788374.1 ZP_00786221.1 ZP_00783389.1 NP_734560.1 NP_722295.1 NP_357607.1 NP_359411.1 NP_344567.1 NP_346433.1 YP_597865.1 YP_599295.1 YP_059605.1 YP_060944.1 YP_601747.1 YP_603167.1 YP_599873.1 NP_664024.1 NP_665444.1 YP_281620.1 YP_282981.1 YP_279720.1 YP_281072.1 NP_606562.1 NP_607959.1 YP_595990.1 YP_597352.1 NP_268644.1 NP_269889.1 NP_80…
8	ZP_00781791.1 NP_687635.1 NP_687644.1 ZP_00789660.1 ZP_00790445.1 YP_329287.1 YP_329333.1 ZP_00787479.1 ZP_00785243.1 ZP_00782541.1 ZP_00783208.1 YP_598462.1 YP_598906.1 YP_060300.1 YP_060512.1 YP_060656.1 YP_060858.1 YP_602383.1 YP_602770.1 YP_601036.1 NP_664723.1 NP_664898.1 NP_665007.1 NP_665104.1 YP_282358.1 YP_282531.1 YP_282777.1 YP_280435.1 YP_280685.1 NP_606643.1 NP_607348.1 NP_607524.1 N…
9	ZP_00780045.1 ZP_00780258.1 ZP_00780415.1 ZP_00780860.1 ZP_00781771.1 NP_687296.1 NP_687572.1 NP_687978.1 NP_688452.1 NP_688543.1 NP_688989.1 ZP_00789251.1 ZP_00791088.1 YP_328863.1 YP_329173.1 YP_329682.1 YP_329829.1 YP_330561.1 YP_330592.1 ZP_00787244.1 ZP_00787900.1 ZP_00788286.1 ZP_00782235.1 ZP_00782700.1 ZP_00782769.1 ZP_00782800.1 ZP_00782943.1 ZP_00783439.1 ZP_00783922.1 NP_359165.1 NP_35…
10	ZP_00781537.1 ZP_00781614.1 ZP_00781615.1 NP_688238.1 ZP_00790891.1 ZP_00790928.1 ZP_00790932.1 YP_329930.1 YP_330492.1 ZP_00788197.1 ZP_00788576.1 ZP_00784648.1 ZP_00786235.1 ZP_00782127.1 ZP_00784106.1 NP_735747.1 NP_736358.1 NP_358501.1 NP_358654.1 NP_358655.1 NP_345480.1 NP_345643.1 NP_345644.1 YP_599388.1 YP_061034.1 YP_603297.1 YP_603298.1 YP_601334.1 NP_665528.1 YP_283073.1 YP_281160.1 NP_…
11	ZP_00781517.1 NP_688064.1 ZP_00789470.1 YP_329765.1 ZP_00786812.1 ZP_00785388.1 ZP_00782580.1 NP_735535.1 NP_721465.1 NP_358702.1 NP_345695.1 YP_598650.1 YP_599449.1 YP_060234.1 YP_061089.1 YP_602570.1 YP_603360.1 YP_600582.1 YP_601403.1 NP_664657.1 NP_665580.1 YP_282290.1 YP_283137.1 YP_280367.1 YP_281223.1 NP_607282.1 NP_608094.1 YP_596761.1 YP_597516.1 NP_269351.1 NP_270017.1 NP_802315.1 NP_80…
12	NP_687440.1 ZP_00790877.1 YP_329125.1 ZP_00788637.1 ZP_00786398.1 ZP_00784025.1 NP_734909.1 NP_720776.1 NP_359494.1 NP_346511.1 YP_597801.1 YP_599582.1 YP_059542.1 YP_061189.1 YP_601682.1 YP_599801.1 YP_601480.1 NP_663964.1 NP_665657.1 YP_281556.1 YP_283216.1 YP_279656.1 YP_281351.1 NP_606501.1 NP_608170.1 YP_595926.1 YP_597595.1 NP_268587.1 NP_270109.1 NP_801428.1 NP_803111.1 YP_142164.1 YP_1402…
13	ZP_00781850.1 NP_688919.1 ZP_00790417.1 YP_330484.1 ZP_00788504.1 ZP_00784631.1 ZP_00782181.1 NP_735772.1 NP_736351.1 NP_721843.1 NP_358668.1 NP_345661.1 YP_599127.1 YP_599315.1 YP_060764.1 YP_060964.1 YP_603004.1 YP_603228.1 YP_601258.1 NP_665288.1 NP_665462.1 YP_282760.1 YP_283000.1 YP_280905.1 YP_281092.1 NP_607748.1 NP_607976.1 YP_597371.1 NP_269734.1 NP_269904.1 NP_801645.1 NP_802918.1 ZP_00…
14	ZP_00780877.1 ZP_00782032.1 NP_687633.1 NP_687643.1 ZP_00789652.1 ZP_00790452.1 YP_329332.1 ZP_00787450.1 ZP_00785273.1 ZP_00783218.1 NP_735059.1 NP_721974.1 NP_358978.1 NP_359218.1 NP_345980.1 NP_346238.1 YP_599387.1 YP_060860.1 YP_061033.1 YP_603296.1 YP_601333.1 NP_665527.1 YP_283072.1 YP_281159.1 NP_608043.1 YP_597446.1 NP_269966.1 NP_802983.1 YP_141713.1 YP_142313.1 YP_139793.1 YP_140396.1 Z…
15	ZP_00781733.1 NP_688191.1 NP_689055.1 ZP_00789011.1 ZP_00789169.1 YP_329882.1 YP_330598.1 ZP_00788174.1 ZP_00788558.1 ZP_00784577.1 ZP_00785867.1 ZP_00783000.1 ZP_00783688.1 NP_735699.1 NP_736456.1 NP_721612.1 NP_358326.1 NP_345320.1 YP_598363.1 YP_060031.1 YP_602282.1 YP_600364.1 NP_664413.1 YP_282059.1 YP_280144.1 NP_607094.1 YP_596484.1 NP_269089.1 NP_802506.1 ZP_00876223.1 YP_141486.1 YP_1395…
16	ZP_00780808.1 ZP_00781186.1 NP_687653.1 ZP_00790441.1 ZP_00790979.1 YP_328888.1 YP_329342.1 ZP_00787319.1 ZP_00787453.1 ZP_00784504.1 ZP_00786326.1 ZP_00783196.1 ZP_00784060.1 NP_734623.1 NP_735068.1 NP_720949.1 YP_598207.1 YP_598461.1 YP_060513.1 YP_060859.1 YP_602116.1 YP_602382.1 YP_600198.1 YP_282532.1 YP_280436.1 NP_606947.1 NP_607525.1 YP_596326.1 NP_268944.1 NP_269520.1 YP_141123.1 YP_1392…
17	ZP_00780511.1 NP_688014.1 ZP_00790202.1 YP_329719.1 ZP_00786862.1 ZP_00788976.1 ZP_00788982.1 ZP_00784812.1 ZP_00784816.1 ZP_00786752.1 ZP_00784073.1 ZP_00784167.1 NP_735487.1 NP_721551.1 NP_359089.1 NP_346091.1 YP_598689.1 YP_060273.1 YP_602610.1 YP_600621.1 NP_664695.1 YP_282328.1 YP_282329.1 YP_280406.1 NP_607320.1 YP_596800.1 NP_269389.1 NP_802353.1 ZP_00874900.1 YP_141326.1 YP_139409.1 ZP_00…
18	ZP_00780402.1 NP_687252.1 ZP_00789973.1 YP_328946.1 ZP_00787270.1 ZP_00786330.1 ZP_00786455.1 ZP_00782426.1 NP_734681.1 YP_598970.1 YP_599320.1 YP_599322.1 YP_059338.1 YP_060880.1 YP_060969.1 YP_060970.1 YP_060971.1 YP_603233.1 YP_601263.1 YP_601264.1 NP_665262.1 YP_283005.1 YP_283007.1 YP_283008.1 YP_280750.1 YP_281097.1 YP_281098.1 YP_597376.1 YP_597377.1 NP_801670.1 NP_802923.1 NP_802924.1 NP_…
19	ZP_00780047.1 ZP_00780282.1 ZP_00780414.1 ZP_00780872.1 NP_687297.1 NP_687571.1 NP_687977.1 NP_688453.1 NP_688542.1 NP_688990.1 ZP_00789203.1 YP_328864.1 YP_329172.1 YP_329681.1 YP_330562.1 YP_330591.1 ZP_00787228.1 ZP_00787889.1 ZP_00788275.1 ZP_00782191.1 ZP_00782704.1 ZP_00782765.1 ZP_00782766.1 ZP_00782904.1 ZP_00783450.1 ZP_00783928.1 ZP_00784186.1 NP_359537.1 NP_345054.1 NP_346355.1 ZP_0087…
20	ZP_00781703.1 ZP_00781845.1 NP_688668.1 NP_688723.1 ZP_00789853.1 ZP_00790521.1 YP_330291.1 YP_330341.1 ZP_00788475.1 ZP_00788760.1 ZP_00785538.1 ZP_00783045.1 NP_736156.1 NP_736212.1 NP_722146.1 NP_359402.1 NP_346423.1 YP_599191.1 YP_060825.1 YP_603068.1 YP_601137.1 NP_665350.1 YP_282877.1 YP_280968.1 NP_607864.1 YP_597246.1 NP_269794.1 NP_801582.1 ZP_00874749.1 YP_141982.1 YP_140055.1 ZP_003887…
21	ZP_00781587.1 NP_687186.1 ZP_00790919.1 YP_328881.1 ZP_00788149.1 ZP_00786388.1 ZP_00782328.1 NP_734616.1 NP_720720.1 NP_359297.1 NP_346320.1 YP_597860.1 YP_059600.1 YP_601742.1 YP_599868.1 NP_664021.1 YP_281615.1 YP_279715.1 NP_606559.1 YP_595985.1 NP_268641.1 NP_801485.1 ZP_00875956.1 YP_140601.1 YP_140602.1 YP_141792.1 YP_138712.1 YP_138713.1 YP_139868.1 ZP_00388516.1 ZP_00388517.1 ZP_00389177…
22	ZP_00780562.1 NP_687299.1 ZP_00790990.1 YP_328988.1 ZP_00787019.1 ZP_00786448.1 ZP_00784091.1 NP_734723.1 NP_722033.1 NP_357683.1 NP_358291.1 NP_344647.1 NP_345286.1 YP_599531.1 YP_061164.1 YP_603438.1 YP_601455.1 NP_665632.1 YP_283188.1 YP_281300.1 NP_608145.1 YP_597570.1 NP_270083.1 NP_803086.1 ZP_00875556.1 ZP_00875794.1 ZP_00875889.1 YP_142315.1 YP_142316.1 YP_140398.1 YP_140399.1 ZP_00388793…
23	NP_688624.1 ZP_00790105.1 ZP_00790852.1 YP_330250.1 ZP_00788255.1 ZP_00785220.1 ZP_00782889.1 ZP_00782898.1 NP_736115.1 NP_736177.1 NP_722238.1 NP_358024.1 NP_358886.1 NP_345002.1 NP_345894.1 YP_599198.1 YP_060832.1 YP_603074.1 YP_601144.1 NP_665357.1 YP_282884.1 YP_280976.1 NP_607870.1 YP_597255.1 NP_269800.1 NP_801576.1 ZP_00874593.1 ZP_00875675.1 YP_140728.1 YP_138846.1 ZP_00389208.1
24	ZP_00781600.1 ZP_00782022.1 NP_688549.1 NP_688627.1 ZP_00789619.1 ZP_00790364.1 YP_330180.1 ZP_00787732.1 ZP_00788230.1 ZP_00785012.1 ZP_00785037.1 ZP_00783317.1 ZP_00783583.1 NP_736045.1 NP_736118.1 NP_358145.1 NP_345137.1 YP_597880.1 YP_059620.1 YP_601763.1 NP_664040.1 YP_281638.1 YP_279735.1 NP_606576.1 YP_596005.1 NP_268660.1 NP_802885.1 ZP_00876029.1 YP_141710.1 YP_139790.1 ZP_00388759.1
25	ZP_00780985.1 NP_688344.1 ZP_00790768.1 YP_329987.1 ZP_00787503.1 ZP_00786009.1 ZP_00783863.1 ZP_00784153.1 NP_735853.1 NP_721281.1 NP_358374.1 NP_345364.1 YP_598330.1 YP_059999.1 YP_602247.1 YP_600329.1 NP_664384.1 YP_282025.1 YP_280112.1 NP_607065.1 YP_596449.1 NP_269062.1 NP_802536.1 ZP_00875125.1 YP_140818.1 YP_140822.1 YP_138934.1 YP_138935.1 YP_138936.1 ZP_00389434.1 ZP_00389435.1
26	NP_688439.1 ZP_00789729.1 YP_330084.1 ZP_00787421.1 ZP_00786348.1 ZP_00783549.1 NP_735948.1 NP_721908.1 NP_359510.1 NP_346528.1 YP_598724.1 YP_598729.1 YP_060351.1 YP_602645.1 YP_602650.1 YP_600658.1 NP_664788.1 YP_282422.1 YP_282427.1 YP_280508.1 YP_280513.1 NP_607422.1 YP_596836.1 NP_269422.1 NP_269427.1 NP_802132.1 ZP_00875354.1 YP_141410.1 YP_141411.1 YP_139492.1
27	ZP_00781500.1 NP_687919.1 ZP_00789379.1 YP_329643.1 ZP_00787345.1 ZP_00786253.1 ZP_00782829.1 NP_735365.1 NP_359367.1 NP_346386.1 YP_598337.1 YP_598500.1 YP_060006.1 YP_060113.1 YP_602255.1 YP_602420.1 YP_600337.1 YP_600444.1 NP_664388.1 YP_282033.1 YP_282138.1 YP_280118.1 NP_607069.1 YP_596457.1 YP_596622.1 NP_802531.1 ZP_00875137.1 YP_141307.1 YP_139388.1 ZP_00388711.1
28	ZP_00781214.1 ZP_00781396.1 NP_687228.1 ZP_00790940.1 YP_328926.1 ZP_00787289.1 ZP_00784682.1 ZP_00782444.1 NP_734660.1 NP_722333.1 NP_359290.1 NP_346315.1 YP_599459.1 YP_061100.1 YP_603369.1 YP_601412.1 NP_665589.1 YP_283146.1 YP_281232.1 NP_608103.1 YP_597525.1 NP_270026.1 NP_803044.1 ZP_00874506.1 YP_142214.1 YP_142215.1 YP_140300.1 YP_140301.1 ZP_00388579.1 ZP_00388580.1
29	ZP_00781007.1 NP_687089.1 ZP_00791010.1 ZP_00791104.1 YP_328779.1 ZP_00787554.1 ZP_00786181.1 ZP_00786545.1 ZP_00784395.1 NP_734523.1 NP_720618.1 NP_359429.1 NP_346451.1 YP_597651.1 YP_059406.1 YP_601535.1 YP_599637.1 NP_663840.1 YP_281403.1 YP_279508.1 NP_606373.1 YP_595772.1 NP_801299.1 ZP_00876134.1 YP_142209.1 YP_142210.1 YP_140295.1 YP_140296.1 ZP_00388585.1 ZP_00388586.1
30	ZP_00780458.1 NP_687090.1 ZP_00791004.1 YP_328780.1 ZP_00788589.1 ZP_00786518.1 ZP_00784007.1 NP_734524.1 NP_720594.1 NP_357856.1 NP_344823.1 YP_597652.1 YP_059408.1 YP_601536.1 YP_599638.1 YP_599639.1 NP_663841.1 YP_281404.1 YP_279509.1 NP_606374.1 YP_595773.1 NP_268457.1 NP_801300.1 ZP_00876213.1 YP_141283.1 YP_141285.1 YP_139363.1 YP_139365.1 ZP_00388227.1 ZP_00388228.1
31	ZP_00779985.1 NP_688348.1 ZP_00790769.1 YP_329991.1 ZP_00787523.1 ZP_00785995.1 ZP_00783857.1 NP_735857.1 NP_721041.1 NP_359597.1 NP_346612.1 YP_597638.1 YP_059395.1 YP_601522.1 YP_601523.1 YP_599625.1 NP_663829.1 YP_281392.1 YP_279497.1 NP_606361.1 YP_595760.1 NP_268446.1 NP_801288.1 ZP_00876248.1 YP_140472.1 YP_140876.1 YP_138584.1 YP_138986.1 ZP_00389083.1 ZP_00389320.1
32	YP_597624.1 YP_597684.1 YP_597864.1 YP_599049.1 YP_599296.1 YP_059334.1 YP_059439.1 YP_059604.1 YP_060945.1 YP_601509.1 YP_601571.1 YP_601746.1 YP_603168.1 YP_599612.1 YP_599671.1 YP_599872.1 YP_601239.1 YP_281379.1 YP_281436.1 YP_281619.1 YP_282687.1 YP_282982.1 YP_279485.1 YP_279540.1 YP_279719.1 YP_281073.1 YP_595804.1 YP_595989.1 YP_597353.1
33	ZP_00781942.1 ZP_00781971.1 NP_687418.1 NP_688264.1 ZP_00790131.1 ZP_00791182.1 YP_329104.1 ZP_00787990.1 ZP_00785499.1 ZP_00783107.1 ZP_00783495.1 NP_734888.1 NP_720872.1 NP_358233.1 NP_345228.1 YP_599136.1 YP_603013.1 YP_601028.1 NP_665296.1 YP_282769.1 YP_280914.1 NP_607756.1 YP_597139.1 NP_269742.1 NP_801637.1 ZP_00875033.1 YP_141931.1 YP_140004.1 ZP_00388922.1
34	ZP_00781585.1 NP_687188.1 ZP_00790923.1 YP_328883.1 ZP_00788154.1 ZP_00786501.1 ZP_00782359.1 NP_734618.1 NP_720722.1 NP_359295.1 NP_346318.1 YP_597862.1 YP_059602.1 YP_601744.1 YP_599870.1 NP_664023.1 YP_281617.1 YP_279717.1 NP_606561.1 YP_595987.1 NP_268643.1 NP_801487.1 ZP_00876251.1 YP_140607.1 YP_141790.1 YP_138718.1 YP_139866.1 ZP_00388511.1 ZP_00389179.1
35	ZP_00781557.1 NP_687882.1 ZP_00791035.1 YP_329613.1 ZP_00787097.1 ZP_00784717.1 ZP_00783514.1 NP_735335.1 NP_721867.1 NP_359371.1 NP_346391.1 YP_598250.1 YP_059921.1 YP_602164.1 YP_602165.1 YP_600244.1 NP_664308.1 NP_664309.1 YP_281949.1 YP_280033.1 YP_280034.1 YP_596372.1 NP_268987.1 NP_802611.1 NP_802612.1 ZP_00874961.1 YP_141528.1 YP_139616.1 ZP_00389279.1
36	ZP_00781360.1 ZP_00781402.1 NP_687450.1 ZP_00789900.1 ZP_00790308.1 ZP_00791019.1 YP_329932.1 ZP_00787646.1 ZP_00788573.1 ZP_00788574.1 ZP_00784432.1 ZP_00784468.1 ZP_00786256.1 ZP_00783120.1 ZP_00784054.1 ZP_00784057.1 NP_734919.1 NP_735749.1 YP_599391.1 YP_061036.1 YP_603301.1 YP_601340.1 NP_665530.1 YP_283078.1 YP_281165.1 NP_608046.1 YP_597451.1 NP_269970.1 NP_802986.1
37	ZP_00781291.1 NP_689119.1 ZP_00789415.1 YP_330663.1 ZP_00787245.1 ZP_00785972.1 ZP_00782260.1 NP_736523.1 NP_722418.1 NP_359628.1 NP_359630.1 NP_346640.1 YP_599534.1 YP_061167.1 YP_603441.1 YP_601458.1 NP_665635.1 YP_283191.1 YP_283192.1 YP_281303.1 NP_608148.1 YP_597573.1 NP_270086.1 NP_803089.1 ZP_00875559.1 YP_142319.1 YP_140402.1 YP_140403.1 ZP_00388790.1
38	ZP_00780794.1 NP_687804.1 ZP_00789784.1 YP_329536.1 ZP_00787705.1 ZP_00785611.1 ZP_00783937.1 NP_735259.1 NP_721374.1 NP_358098.1 NP_345090.1 YP_598077.1 YP_059816.1 YP_601990.1 YP_600083.1 NP_664207.1 YP_281837.1 YP_279924.1 NP_606825.1 YP_596198.1 NP_268835.1 NP_802714.1 ZP_00874869.1 YP_141026.1 YP_141027.1 YP_139136.1 YP_139137.1 ZP_00389620.1 ZP_00389621.1
39	ZP_00780013.1 ZP_00780015.1 NP_687473.1 NP_687474.1 ZP_00790747.1 YP_329177.1 ZP_00788728.1 ZP_00786433.1 ZP_00786434.1 ZP_00783238.1 NP_734954.1 NP_734955.1 NP_358084.1 NP_345082.1 YP_598984.1 YP_060630.1 YP_602896.1 YP_600909.1 NP_665080.1 YP_282657.1 YP_280763.1 NP_607645.1 YP_597019.1 NP_269636.1 NP_801848.1 ZP_00875798.1 YP_140890.1 YP_139001.1 ZP_00389408.1
40	YP_598200.1 YP_598918.1 YP_059378.1 YP_060310.1 YP_060665.1 YP_060867.1 YP_602110.1 YP_600191.1 YP_601043.1 NP_664530.1 NP_664731.1 NP_665017.1 NP_665221.1 YP_282784.1 YP_280443.1 YP_280696.1 NP_606636.1 NP_606940.1 NP_607360.1 NP_607783.1 YP_596319.1 YP_596576.1 YP_597154.1 NP_268937.1 NP_269180.1 NP_801911.1 NP_802190.1 NP_802388.1
41	NP_358412.1 NP_345401.1 YP_602134.1 YP_600215.1 YP_281920.1 YP_280005.1 YP_596342.1 NP_268960.1 ZP_00874475.1 ZP_00874726.1 ZP_00874744.1 ZP_00874745.1 ZP_00875056.1 ZP_00875075.1 ZP_00875201.1 ZP_00875495.1 ZP_00875505.1 ZP_00875609.1 ZP_00875749.1 ZP_00875880.1 ZP_00875917.1 ZP_00875939.1 ZP_00875955.1 ZP_00876047.1 ZP_00876151.1 ZP_00876195.1 YP_138832.1 ZP_00389197.1
42	NP_688137.1 ZP_00789235.1 ZP_00789970.1 ZP_00788301.1 ZP_00786328.1 ZP_00786418.1 ZP_00782918.1 NP_734677.1 NP_735640.1 NP_720638.1 NP_357895.1 NP_358872.1 NP_344868.1 NP_345880.1 YP_599325.1 YP_060974.1 YP_603236.1 YP_601267.1 NP_665469.1 YP_283011.1 YP_281101.1 NP_607983.1 YP_597380.1 NP_269911.1 NP_802928.1 ZP_00875387.1 YP_140960.1 YP_139070.1
43	ZP_00781451.1 NP_688301.1 ZP_00790241.1 ZP_00790840.1 YP_329946.1 ZP_00787526.1 ZP_00786274.1 ZP_00786444.1 ZP_00783750.1 NP_735813.1 NP_721354.1 NP_357901.1 NP_344873.1 YP_598361.1 YP_060029.1 YP_602280.1 YP_600362.1 NP_664411.1 YP_282057.1 YP_280142.1 NP_607092.1 YP_596482.1 NP_269087.1 NP_802508.1 ZP_00874580.1 YP_141959.1 YP_140032.1 ZP_00388657.1
44	ZP_00781357.1 NP_687448.1 ZP_00789910.1 YP_329133.1 ZP_00787643.1 ZP_00784441.1 ZP_00783136.1 NP_734917.1 NP_722412.1 NP_357662.1 NP_344624.1 YP_598763.1 YP_060387.1 YP_602690.1 YP_600697.1 NP_664827.1 YP_282460.1 YP_280546.1 NP_607456.1 YP_596871.1 NP_269455.1 NP_802099.1 ZP_00875827.1 YP_140962.1 YP_141339.1 YP_139072.1 YP_139420.1 ZP_00389529.1
45	ZP_00781345.1 NP_688577.1 ZP_00791007.1 YP_330204.1 ZP_00787752.1 ZP_00788675.1 ZP_00786153.1 ZP_00784099.1 NP_736070.1 NP_722006.1 NP_358249.1 NP_345244.1 YP_597931.1 YP_059671.1 YP_601817.1 YP_599941.1 YP_599942.1 NP_664090.1 YP_281691.1 YP_279785.1 NP_606681.1 YP_596058.1 NP_268709.1 NP_802835.1 ZP_00875340.1 YP_140773.1 YP_138890.1 ZP_00388650.1
46	ZP_00781338.1 NP_688576.1 ZP_00791005.1 ZP_00791222.1 YP_330203.1 ZP_00787720.1 ZP_00786157.1 ZP_00786161.1 ZP_00784096.1 NP_736069.1 NP_722005.1 NP_358250.1 NP_345245.1 YP_597933.1 YP_059672.1 YP_601818.1 YP_599943.1 NP_664091.1 YP_281692.1 YP_279786.1 NP_606683.1 YP_596060.1 NP_268711.1 NP_802834.1 ZP_00875350.1 YP_140774.1 YP_138891.1 ZP_00388651.1
47	ZP_00781316.1 ZP_00781556.1 NP_687885.1 ZP_00789365.1 ZP_00791082.1 YP_329616.1 ZP_00787066.1 ZP_00784702.1 ZP_00783456.1 NP_735338.1 NP_721855.1 NP_358103.1 NP_345095.1 YP_598252.1 YP_059923.1 YP_602167.1 YP_600246.1 NP_664311.1 YP_281951.1 YP_280036.1 NP_606989.1 YP_596374.1 NP_268989.1 NP_802609.1 ZP_00875089.1 YP_141650.1 YP_139738.1 ZP_00388882.1
48	ZP_00781314.1 ZP_00781872.1 NP_687888.1 ZP_00789372.1 YP_329619.1 ZP_00787042.1 ZP_00784726.1 ZP_00783461.1 NP_735340.1 NP_721846.1 NP_358634.1 NP_345621.1 YP_598259.1 YP_059930.1 YP_602174.1 YP_600254.1 YP_600255.1 NP_664318.1 YP_281958.1 YP_280043.1 NP_606997.1 YP_596381.1 NP_268996.1 NP_802602.1 ZP_00874949.1 YP_142051.1 YP_140130.1 ZP_00389484.1
49	ZP_00781284.1 NP_689125.1 ZP_00789423.1 YP_330688.1 ZP_00787194.1 ZP_00787210.1 ZP_00785631.1 ZP_00783909.1 ZP_00784093.1 NP_736529.1 NP_722424.1 NP_359600.1 NP_346615.1 YP_599564.1 YP_061172.1 YP_603446.1 YP_601463.1 NP_665640.1 YP_283199.1 YP_281333.1 NP_608153.1 YP_597578.1 NP_270092.1 NP_803094.1 ZP_00875715.1 YP_142325.1 YP_140409.1 ZP_00388165.1
50	ZP_00781276.1 ZP_00781282.1 NP_689124.1 ZP_00789384.1 YP_330687.1 ZP_00787212.1 ZP_00787263.1 ZP_00785635.1 ZP_00783907.1 NP_736528.1 NP_722423.1 NP_359599.1 NP_346614.1 YP_599563.1 YP_061171.1 YP_603445.1 YP_601462.1 NP_665639.1 YP_283198.1 YP_281332.1 NP_608152.1 YP_597577.1 NP_270091.1 NP_803093.1 ZP_00875716.1 YP_142324.1 YP_140408.1 ZP_00388164.1
51	ZP_00781201.1 NP_687393.1 ZP_00791096.1 YP_329080.1 ZP_00787802.1 ZP_00785930.1 ZP_00783592.1 NP_734815.1 NP_722190.1 NP_357853.1 NP_359558.1 NP_344820.1 NP_346575.1 YP_599157.1 YP_060793.1 YP_603034.1 YP_601104.1 NP_665317.1 YP_282844.1 YP_280935.1 NP_607833.1 YP_597214.1 NP_269763.1 NP_801616.1 ZP_00874427.1 YP_140749.1 YP_138866.1 ZP_00388272.1
52	ZP_00781175.1 NP_687173.1 ZP_00790787.1 YP_328868.1 ZP_00788132.1 ZP_00785767.1 ZP_00782204.1 ZP_00782227.1 NP_734603.1 NP_720707.1 NP_358004.1 NP_344975.1 YP_597846.1 YP_059587.1 YP_601727.1 YP_601728.1 YP_599852.1 NP_664008.1 YP_281601.1 YP_279700.1 YP_279701.1 NP_606546.1 YP_595971.1 NP_268630.1 NP_801472.1 YP_141444.1 YP_139519.1 ZP_00388833.1
53	ZP_00781125.1 NP_688634.1 ZP_00790358.1 YP_330259.1 ZP_00788217.1 ZP_00784991.1 ZP_00783314.1 NP_736125.1 NP_721446.1 NP_358591.1 NP_359475.1 NP_345561.1 NP_346495.1 YP_598566.1 YP_060157.1 YP_602486.1 YP_600512.1 NP_664582.1 YP_282204.1 YP_280285.1 NP_607204.1 YP_596691.1 NP_269273.1 NP_802241.1 ZP_00874470.1 YP_141815.1 YP_139890.1 ZP_00389154.1
54	ZP_00781035.1 NP_687207.1 ZP_00789574.1 YP_328906.1 ZP_00787295.1 ZP_00784683.1 ZP_00783803.1 NP_734640.1 NP_721090.1 NP_722274.1 NP_357859.1 NP_359517.1 NP_344826.1 NP_346535.1 YP_598808.1 YP_060422.1 YP_602730.1 YP_600790.1 NP_664859.1 YP_282492.1 YP_280588.1 NP_607487.1 YP_596907.1 NP_269484.1 NP_802070.1 YP_142182.1 YP_140267.1 ZP_00389012.1
55	ZP_00780717.1 ZP_00781197.1 ZP_00781544.1 NP_687387.1 ZP_00790582.1 YP_329074.1 ZP_00787801.1 ZP_00785929.1 ZP_00783598.1 NP_734809.1 NP_722062.1 NP_357980.1 NP_344949.1 YP_599161.1 YP_060797.1 YP_603038.1 YP_601108.1 NP_665322.1 YP_282848.1 YP_280939.1 NP_607837.1 YP_597218.1 NP_269767.1 NP_801610.1 ZP_00875541.1 YP_140809.1 YP_138925.1 ZP_00389443.1
56	ZP_00780715.1 ZP_00781199.1 ZP_00781546.1 NP_687386.1 ZP_00790578.1 YP_329073.1 ZP_00787805.1 ZP_00785926.1 ZP_00783589.1 NP_734808.1 NP_722063.1 NP_357979.1 NP_344948.1 YP_599162.1 YP_060798.1 YP_603039.1 YP_601109.1 NP_665323.1 YP_282849.1 YP_280940.1 NP_607838.1 YP_597219.1 NP_269768.1 NP_801609.1 ZP_00875542.1 YP_140808.1 YP_138924.1 ZP_00389444.1
57	ZP_00780711.1 ZP_00781198.1 ZP_00781542.1 NP_687388.1 ZP_00790588.1 YP_329075.1 ZP_00787804.1 ZP_00785932.1 ZP_00783588.1 NP_734810.1 NP_722061.1 NP_357981.1 NP_344950.1 YP_599160.1 YP_060796.1 YP_603037.1 YP_601107.1 NP_665321.1 YP_282847.1 YP_280938.1 NP_607836.1 YP_597217.1 NP_269766.1 NP_801611.1 ZP_00875540.1 YP_140810.1 YP_138926.1 ZP_00389442.1
58	ZP_00780702.1 ZP_00781192.1 ZP_00781541.1 NP_687390.1 ZP_00790994.1 YP_329077.1 ZP_00787811.1 ZP_00785933.1 ZP_00783601.1 NP_734812.1 NP_722195.1 NP_357966.1 NP_344934.1 YP_599159.1 YP_060795.1 YP_603036.1 YP_601106.1 NP_665320.1 YP_282846.1 YP_280937.1 NP_607835.1 YP_597216.1 NP_269765.1 NP_801612.1 ZP_00875504.1 YP_140747.1 YP_138864.1 ZP_00388274.1
59	ZP_00780563.1 NP_687313.1 ZP_00790215.1 YP_329002.1 YP_330356.1 ZP_00787014.1 ZP_00787958.1 ZP_00784927.1 ZP_00782080.1 ZP_00783609.1 NP_734737.1 NP_720749.1 NP_359433.1 NP_346455.1 YP_599102.1 YP_060741.1 YP_602979.1 YP_600994.1 NP_665266.1 YP_282738.1 YP_280883.1 NP_607726.1 YP_597104.1 NP_269713.1 NP_801666.1 YP_140730.1 YP_138849.1 ZP_00389210.1
60	ZP_00780560.1 NP_687306.1 ZP_00790228.1 YP_328995.1 ZP_00786933.1 ZP_00784935.1 ZP_00782107.1 ZP_00784217.1 ZP_00784291.1 NP_734730.1 NP_720891.1 NP_358920.1 NP_345927.1 YP_599111.1 YP_060749.1 YP_602988.1 YP_601002.1 NP_665274.1 YP_282746.1 YP_280891.1 NP_607734.1 YP_597112.1 NP_269721.1 NP_801658.1 ZP_00876129.1 YP_140920.1 YP_139031.1 ZP_00388480.1
61	ZP_00780435.1 ZP_00780442.1 NP_687739.1 ZP_00789260.1 YP_329472.1 ZP_00787172.1 ZP_00785112.1 ZP_00785828.1 ZP_00783470.1 NP_735196.1 NP_721858.1 NP_358719.1 NP_345712.1 YP_598049.1 YP_059791.1 YP_601953.1 YP_600054.1 NP_664180.1 YP_281802.1 YP_279896.1 NP_606790.1 YP_596170.1 NP_268806.1 NP_802739.1 ZP_00874982.1 YP_141653.1 YP_139741.1 ZP_00388885.1
62	ZP_00780340.1 NP_687677.1 ZP_00789998.1 YP_329411.1 ZP_00787600.1 ZP_00784499.1 ZP_00784547.1 ZP_00783216.1 NP_735092.1 NP_358151.1 NP_345146.1 YP_598038.1 YP_059773.1 YP_601935.1 YP_600043.1 NP_664170.1 YP_281791.1 YP_279885.1 NP_606773.1 YP_596159.1 NP_268796.1 NP_802749.1 ZP_00875561.1 YP_141678.1 YP_141679.1 YP_139767.1 YP_139769.1 ZP_00388901.1
63	ZP_00780296.1 ZP_00780305.1 NP_687415.1 ZP_00790120.1 ZP_00790142.1 YP_329101.1 ZP_00788009.1 ZP_00785503.1 ZP_00783418.1 NP_734885.1 NP_720869.1 NP_358075.1 NP_345072.1 YP_599139.1 YP_060775.1 YP_603016.1 YP_601031.1 NP_665299.1 YP_282772.1 YP_280917.1 NP_607759.1 YP_597142.1 NP_269745.1 NP_801634.1 ZP_00875946.1 YP_140762.1 YP_138879.1 ZP_00388638.1
64	ZP_00780203.1 NP_688944.1 ZP_00789079.1 YP_330512.1 ZP_00788198.1 ZP_00784601.1 ZP_00782185.1 NP_736377.1 NP_722222.1 NP_358057.1 NP_345044.1 YP_597815.1 YP_059555.1 YP_601695.1 YP_601897.1 YP_599817.1 NP_663978.1 YP_281570.1 YP_279669.1 NP_606514.1 NP_606739.1 YP_595939.1 NP_268601.1 NP_801441.1 ZP_00874775.1 YP_142021.1 YP_140102.1 ZP_00389457.1
65	ZP_00780062.1 NP_687983.1 ZP_00789811.1 YP_329687.1 ZP_00788737.1 ZP_00785350.1 ZP_00782779.1 NP_735406.1 NP_722245.1 NP_357741.1 NP_344691.1 YP_597877.1 YP_059617.1 YP_601760.1 YP_599885.1 NP_664037.1 YP_281635.1 YP_279732.1 NP_606573.1 YP_596002.1 NP_268657.1 NP_802888.1 YP_140719.1 YP_141978.1 YP_138834.1 YP_140051.1 ZP_00388737.1 ZP_00389199.1
66	ZP_00779979.1 NP_688353.1 ZP_00790766.1 YP_329996.1 ZP_00788878.1 ZP_00788880.1 ZP_00786003.1 ZP_00784183.1 NP_735862.1 NP_721276.1 NP_358280.1 NP_345276.1 YP_598323.1 YP_059992.1 YP_602240.1 YP_600319.1 YP_600320.1 NP_664377.1 YP_282018.1 YP_280105.1 NP_607058.1 YP_596442.1 NP_269055.1 NP_802543.1 ZP_00875120.1 YP_141771.1 YP_139847.1 ZP_00389591.1
67	NP_687141.1 ZP_00790780.1 YP_328829.1 ZP_00788381.1 ZP_00786056.1 ZP_00786428.1 ZP_00784077.1 NP_734574.1 NP_720569.1 NP_357956.1 NP_344923.1 YP_599289.1 YP_060938.1 YP_603161.1 YP_601231.1 YP_601232.1 NP_665438.1 YP_282975.1 YP_281066.1 NP_607953.1 YP_597346.1 NP_269883.1 NP_801494.1 ZP_00875308.1 YP_140562.1 YP_138672.1 ZP_00388138.1
68	ZP_00782025.1 NP_687145.1 ZP_00790936.1 YP_328833.1 ZP_00788480.1 ZP_00786381.1 ZP_00783297.1 NP_734578.1 NP_720778.1 NP_357617.1 NP_344573.1 YP_597807.1 YP_059548.1 YP_601688.1 YP_599807.1 YP_599808.1 NP_663970.1 YP_281563.1 YP_279662.1 NP_606507.1 YP_595932.1 NP_268594.1 NP_801435.1 ZP_00876121.1 YP_142155.1 YP_140238.1 ZP_00388984.1
69	ZP_00781894.1 NP_687642.1 ZP_00790448.1 YP_328861.1 YP_329330.1 ZP_00787478.1 ZP_00785240.1 ZP_00783212.1 ZP_00783796.1 ZP_00783930.1 NP_735058.1 NP_358123.1 NP_359588.1 NP_345116.1 NP_346603.1 YP_599399.1 YP_061042.1 YP_603309.1 YP_601348.1 NP_665536.1 YP_283087.1 YP_281173.1 NP_608051.1 YP_597460.1 NP_269977.1 NP_802991.1 ZP_00874573.1
70	ZP_00781777.1 NP_687424.1 ZP_00790126.1 YP_329110.1 ZP_00787984.1 ZP_00785497.1 ZP_00783500.1 ZP_00784269.1 NP_734894.1 NP_720756.1 NP_357627.1 NP_344583.1 YP_597771.1 YP_059524.1 YP_601660.1 YP_599767.1 NP_663950.1 YP_281524.1 YP_279627.1 NP_606486.1 YP_595894.1 NP_268565.1 NP_801412.1 ZP_00874905.1 YP_142133.1 YP_140216.1 ZP_00389738.1
71	ZP_00781685.1 NP_689080.1 ZP_00790203.1 YP_330624.1 ZP_00787221.1 ZP_00784894.1 ZP_00783931.1 NP_736482.1 NP_722376.1 NP_357760.1 NP_344721.1 YP_599478.1 YP_061118.1 YP_603387.1 YP_601430.1 NP_665606.1 YP_283164.1 YP_281250.1 NP_608121.1 YP_597543.1 NP_270042.1 NP_803062.1 ZP_00875994.1 YP_140489.1 YP_140490.1 YP_138602.1 ZP_00389305.1
72	ZP_00781604.1 ZP_00781607.1 NP_688566.1 ZP_00789605.1 YP_330194.1 ZP_00787748.1 ZP_00785061.1 ZP_00783706.1 NP_736060.1 NP_721995.1 NP_358430.1 NP_345420.1 YP_597936.1 YP_059675.1 YP_601821.1 YP_599947.1 NP_664094.1 YP_281695.1 YP_279789.1 NP_606686.1 YP_596065.1 NP_268714.1 NP_802831.1 ZP_00875806.1 YP_140904.1 YP_139015.1 ZP_00389394.1
73	ZP_00781591.1 NP_688585.1 ZP_00790533.1 YP_330212.1 ZP_00788677.1 ZP_00785214.1 ZP_00786149.1 ZP_00783921.1 NP_736078.1 NP_722041.1 NP_359282.1 NP_346307.1 YP_597913.1 YP_059653.1 YP_601797.1 YP_599922.1 NP_664072.1 YP_281673.1 YP_279767.1 NP_606661.1 YP_596040.1 NP_268691.1 NP_802853.1 ZP_00875985.1 YP_140689.1 YP_138800.1 ZP_00388387.1
74	ZP_00781526.1 NP_687890.1 ZP_00789357.1 YP_329621.1 ZP_00787054.1 ZP_00784719.1 ZP_00783459.1 NP_735342.1 NP_721614.1 NP_358514.1 NP_345491.1 YP_598516.1 YP_060129.1 YP_602436.1 YP_600461.1 YP_600462.1 NP_664556.1 YP_282157.1 YP_280236.1 NP_607176.1 YP_596640.1 NP_269237.1 NP_802215.1 ZP_00875373.1 YP_141377.1 YP_139459.1 ZP_00389495.1
75	ZP_00781522.1 NP_688335.1 ZP_00790661.1 YP_329978.1 ZP_00787496.1 ZP_00786168.1 ZP_00783354.1 NP_735844.1 NP_721311.1 NP_359476.1 NP_346496.1 YP_597805.1 YP_059546.1 YP_601686.1 YP_599805.1 NP_663968.1 YP_281561.1 YP_279660.1 NP_606505.1 YP_595930.1 NP_268592.1 NP_801433.1 ZP_00875876.1 ZP_00876122.1 YP_140950.1 YP_139061.1 ZP_00389558.1
76	ZP_00781506.1 NP_687905.1 ZP_00789381.1 YP_329636.1 ZP_00787372.1 ZP_00784724.1 ZP_00782813.1 NP_735357.1 NP_721775.1 NP_358858.1 NP_345866.1 YP_598492.1 YP_060109.1 YP_602412.1 YP_600436.1 NP_664478.1 YP_282129.1 YP_280213.1 NP_607159.1 YP_596613.1 NP_269212.1 NP_802441.1 ZP_00876185.1 ZP_00876187.1 YP_141595.1 YP_139684.1 ZP_00389800.1
77	ZP_00781476.1 NP_687181.1 ZP_00790793.1 YP_328876.1 ZP_00788152.1 ZP_00785763.1 ZP_00782225.1 NP_734611.1 NP_720715.1 NP_721664.1 NP_358369.1 NP_345358.1 YP_597855.1 YP_059595.1 YP_601737.1 YP_599861.1 NP_664016.1 YP_281610.1 YP_279710.1 NP_606554.1 YP_595980.1 NP_268638.1 NP_801480.1 ZP_00875577.1 YP_140597.1 YP_138708.1 ZP_00388521.1
78	ZP_00781463.1 ZP_00781968.1 NP_687873.1 ZP_00790265.1 YP_329604.1 ZP_00787059.1 ZP_00784736.1 ZP_00783513.1 NP_735327.1 NP_721876.1 NP_358957.1 NP_345963.1 YP_598241.1 YP_059912.1 YP_602155.1 YP_600235.1 NP_664299.1 YP_281940.1 YP_280024.1 NP_606979.1 YP_596363.1 NP_268978.1 NP_802621.1 ZP_00874969.1 YP_140894.1 YP_139005.1 ZP_00389404.1
79	ZP_00781419.1 ZP_00781709.1 NP_687242.1 ZP_00789974.1 YP_328938.1 ZP_00787292.1 ZP_00784691.1 ZP_00782434.1 NP_734672.1 NP_720628.1 NP_358113.1 NP_345104.1 YP_599332.1 YP_060981.1 YP_603243.1 YP_601274.1 NP_665476.1 YP_283018.1 YP_281108.1 NP_607990.1 YP_597387.1 NP_269918.1 NP_802935.1 ZP_00875826.1 YP_140515.1 YP_138628.1 ZP_00388950.1
80	ZP_00781407.1 NP_687835.1 ZP_00789317.1 YP_329566.1 ZP_00787049.1 ZP_00785572.1 ZP_00782642.1 NP_735288.1 NP_721097.1 NP_358658.1 NP_345647.1 YP_598801.1 YP_060414.1 YP_602718.1 YP_602719.1 YP_600783.1 NP_664852.1 YP_282485.1 YP_280583.1 NP_607482.1 YP_596900.1 NP_269480.1 NP_802075.1 ZP_00875240.1 YP_141628.1 YP_139716.1 ZP_00389830.1
81	ZP_00781319.1 ZP_00781934.1 NP_687887.1 ZP_00789358.1 YP_329618.1 ZP_00787043.1 ZP_00784704.1 ZP_00783462.1 NP_735339.1 NP_721847.1 NP_358633.1 NP_345620.1 YP_598258.1 YP_059929.1 YP_602173.1 YP_600253.1 NP_664317.1 YP_281957.1 YP_280042.1 NP_606996.1 YP_596380.1 NP_268995.1 NP_802603.1 ZP_00874950.1 YP_142052.1 YP_140131.1 ZP_00389485.1
82	ZP_00781311.1 ZP_00782018.1 NP_688505.1 ZP_00790169.1 YP_330141.1 ZP_00788027.1 ZP_00785275.1 ZP_00782264.1 NP_736006.1 NP_721958.1 NP_358441.1 NP_345429.1 YP_597991.1 YP_059724.1 YP_601874.1 YP_599995.1 NP_664132.1 YP_281744.1 YP_279836.1 NP_606726.1 YP_596113.1 NP_268757.1 NP_802791.1 ZP_00875080.1 YP_140856.1 YP_138968.1 ZP_00389100.1
83	ZP_00781260.1 NP_687526.1 ZP_00790180.1 YP_329229.1 ZP_00788691.1 ZP_00786036.1 ZP_00782393.1 NP_735006.1 NP_721013.1 NP_358682.1 NP_345674.1 YP_598858.1 YP_060571.1 YP_602834.1 YP_600847.1 NP_664960.1 YP_282596.1 YP_280637.1 NP_607590.1 YP_596958.1 NP_269578.1 NP_801968.1 ZP_00874568.1 YP_141578.1 YP_139667.1 ZP_00389767.1 ZP_00389768.1
84	ZP_00781243.1 NP_687430.1 ZP_00790139.1 YP_329116.1 ZP_00788003.1 ZP_00788645.1 ZP_00785519.1 ZP_00783504.1 NP_734900.1 NP_720758.1 NP_359460.1 NP_346482.1 YP_597787.1 YP_059528.1 YP_601664.1 YP_599782.1 NP_663953.1 YP_281539.1 YP_279642.1 NP_606489.1 YP_595909.1 NP_268577.1 NP_801416.1 ZP_00874907.1 YP_142137.1 YP_140220.1 ZP_00388107.1
85	ZP_00781203.1 ZP_00781848.1 NP_688523.1 ZP_00790736.1 YP_330158.1 ZP_00788828.1 ZP_00785946.1 ZP_00783873.1 NP_736021.1 NP_721964.1 NP_358375.1 NP_345365.1 YP_597985.1 YP_059714.1 YP_601868.1 YP_599988.1 NP_664126.1 YP_281735.1 YP_279830.1 NP_606720.1 YP_596107.1 NP_268751.1 NP_802797.1 ZP_00875681.1 YP_141768.1 YP_139844.1 ZP_00389588.1
86	ZP_00781173.1 ZP_00781977.1 NP_687167.1 ZP_00791015.1 YP_328855.1 ZP_00788145.1 ZP_00785775.1 ZP_00783983.1 NP_734599.1 NP_720695.1 NP_357994.1 NP_344964.1 YP_599282.1 YP_060931.1 YP_603154.1 YP_601224.1 NP_665431.1 YP_282965.1 YP_281059.1 NP_607946.1 YP_597338.1 NP_269876.1 NP_801502.1 ZP_00875747.1 YP_142204.1 YP_140289.1 ZP_00388010.1
87	ZP_00781066.1 NP_689138.1 ZP_00789403.1 YP_330701.1 ZP_00788113.1 ZP_00788790.1 ZP_00785619.1 ZP_00783564.1 NP_736542.1 NP_722436.1 NP_359620.1 NP_346632.1 YP_599577.1 YP_061184.1 YP_603459.1 YP_601476.1 NP_665653.1 YP_283212.1 YP_281346.1 NP_608166.1 YP_597591.1 NP_270105.1 NP_803107.1 ZP_00875769.1 YP_142337.1 YP_140421.1 ZP_00388401.1
88	ZP_00781046.1 ZP_00781832.1 NP_688771.1 ZP_00790324.1 YP_330400.1 ZP_00788436.1 ZP_00785753.1 ZP_00783330.1 NP_736258.1 NP_720795.1 NP_359396.1 NP_346417.1 YP_597830.1 YP_059571.1 YP_601710.1 YP_599835.1 NP_663993.1 YP_281585.1 YP_279684.1 NP_606529.1 YP_595954.1 NP_268615.1 NP_801456.1 ZP_00876236.1 YP_142131.1 YP_140214.1 ZP_00389736.1
89	ZP_00781031.1 ZP_00781441.1 NP_687213.1 ZP_00789568.1 YP_328912.1 ZP_00787310.1 ZP_00784665.1 ZP_00786577.1 ZP_00783805.1 NP_734646.1 NP_722269.1 NP_359318.1 NP_346339.1 YP_597712.1 YP_059468.1 YP_601602.1 YP_599700.1 NP_663896.1 YP_281465.1 YP_279568.1 NP_606431.1 YP_595834.1 NP_801356.1 ZP_00875867.1 YP_142177.1 YP_140262.1 ZP_00389007.1
90	ZP_00781011.1 NP_687084.1 ZP_00790062.1 YP_328774.1 ZP_00787572.1 ZP_00786184.1 ZP_00782333.1 NP_734518.1 NP_720543.1 NP_720831.1 NP_359395.1 NP_346416.1 YP_597644.1 YP_059401.1 YP_601530.1 YP_599632.1 NP_663835.1 YP_281398.1 YP_279503.1 NP_606368.1 YP_595767.1 NP_268452.1 NP_801294.1 ZP_00874859.1 YP_140697.1 YP_138809.1 ZP_00388186.1
91	ZP_00780996.1 NP_687324.1 ZP_00790631.1 ZP_00790917.1 YP_329013.1 ZP_00786966.1 ZP_00784934.1 ZP_00782048.1 NP_734748.1 NP_720901.1 NP_358264.1 NP_345259.1 YP_599090.1 YP_060728.1 YP_602967.1 YP_600982.1 NP_665203.1 YP_282727.1 YP_280870.1 NP_607715.1 YP_597091.1 NP_269703.1 NP_801725.1 ZP_00875607.1 YP_142034.1 YP_140115.1 ZP_00389469.1
92	ZP_00780989.1 NP_688345.1 ZP_00790773.1 YP_329988.1 ZP_00787538.1 ZP_00786005.1 ZP_00783861.1 NP_735854.1 NP_721280.1 NP_358373.1 NP_345363.1 YP_598329.1 YP_059998.1 YP_602246.1 YP_600327.1 YP_600328.1 NP_664383.1 YP_282024.1 YP_280111.1 NP_607064.1 YP_596448.1 NP_269061.1 NP_802537.1 ZP_00875124.1 YP_140817.1 YP_138933.1 ZP_00389436.1
93	ZP_00780973.1 NP_687061.1 ZP_00790549.1 YP_328751.1 ZP_00787564.1 ZP_00785465.1 ZP_00786513.1 ZP_00782345.1 NP_734494.1 NP_720513.1 NP_357640.1 NP_344594.1 YP_597632.1 YP_059390.1 YP_601517.1 YP_599620.1 NP_663824.1 YP_281387.1 YP_279492.1 NP_606356.1 YP_595755.1 NP_268442.1 NP_801283.1 ZP_00874835.1 YP_140464.1 YP_138576.1 ZP_00389328.1
94	ZP_00780968.1 NP_687758.1 ZP_00789278.1 YP_329491.1 ZP_00787123.1 ZP_00786044.1 ZP_00783076.1 NP_735214.1 NP_721183.1 NP_358284.1 NP_345279.1 YP_598095.1 YP_059833.1 YP_602006.1 YP_600100.1 YP_600737.1 NP_664223.1 YP_281856.1 YP_279941.1 NP_606841.1 YP_596215.1 NP_268852.1 NP_802698.1 ZP_00874675.1 YP_141087.1 YP_139195.1 ZP_00388124.1
95	ZP_00780952.1 NP_688900.1 ZP_00790814.1 ZP_00790833.1 YP_330464.1 ZP_00788615.1 ZP_00786106.1 ZP_00782744.1 NP_736332.1 NP_720597.1 NP_357845.1 NP_344812.1 YP_599349.1 YP_060998.1 YP_603260.1 YP_601291.1 NP_665491.1 YP_283035.1 YP_281125.1 NP_608007.1 YP_597404.1 NP_269933.1 NP_802951.1 ZP_00875942.1 YP_140494.1 YP_138606.1 ZP_00389743.1
96	ZP_00780927.1 NP_688678.1 ZP_00790671.1 ZP_00790971.1 YP_330301.1 ZP_00788716.1 ZP_00785731.1 ZP_00783486.1 NP_736166.1 NP_722155.1 NP_359137.1 NP_346140.1 YP_599211.1 YP_060844.1 YP_603087.1 YP_601157.1 NP_665369.1 YP_282897.1 YP_280989.1 NP_607882.1 YP_597269.1 NP_269813.1 NP_801564.1 ZP_00875481.1 YP_142063.1 YP_140144.1 ZP_00388618.1
97	ZP_00780729.1 NP_687128.1 ZP_00790802.1 YP_328816.1 ZP_00788362.1 ZP_00786054.1 ZP_00786223.1 ZP_00783399.1 NP_734561.1 NP_720554.1 NP_357813.1 NP_344780.1 YP_599180.1 YP_060815.1 YP_603057.1 YP_601127.1 NP_665340.1 YP_282866.1 YP_280957.1 NP_607855.1 YP_597236.1 NP_269785.1 NP_801592.1 ZP_00875408.1 YP_140545.1 YP_138654.1 ZP_00389547.1
98	ZP_00780710.1 NP_687377.1 ZP_00790591.1 YP_329064.1 ZP_00787815.1 ZP_00786483.1 ZP_00786521.1 ZP_00783599.1 NP_734799.1 NP_722072.1 NP_357970.1 NP_344939.1 YP_599172.1 YP_060807.1 YP_603049.1 YP_601119.1 NP_665332.1 YP_282858.1 YP_280949.1 NP_607847.1 YP_597228.1 NP_269777.1 NP_801600.1 ZP_00875551.1 YP_140799.1 YP_138915.1 ZP_00388214.1
99	ZP_00780708.1 NP_687384.1 ZP_00790583.1 YP_329071.1 ZP_00787809.1 ZP_00785941.1 ZP_00783600.1 NP_734806.1 NP_722065.1 NP_357977.1 NP_344946.1 YP_599165.1 YP_060800.1 YP_603041.1 YP_601111.1 YP_601112.1 NP_665325.1 YP_282851.1 YP_280942.1 NP_607840.1 YP_597221.1 NP_269770.1 NP_801607.1 ZP_00875544.1 YP_140806.1 YP_138922.1 ZP_00389446.1
100	ZP_00780697.1 NP_688609.1 ZP_00790389.1 YP_330236.1 ZP_00788262.1 ZP_00785225.1 ZP_00782881.1 NP_736101.1 NP_722060.1 NP_358968.1 NP_345973.1 YP_597894.1 YP_059634.1 YP_601777.1 YP_599902.1 NP_664054.1 YP_281652.1 YP_279749.1 NP_606590.1 YP_596020.1 NP_268673.1 NP_802871.1 ZP_00875533.1 ZP_00875534.1 YP_140666.1 YP_138776.1 ZP_00389231.1
101	ZP_00780657.1 ZP_00781130.1 NP_688080.1 ZP_00789481.1 YP_329778.1 ZP_00786809.1 ZP_00785402.1 ZP_00782590.1 NP_735549.1 NP_721471.1 NP_358809.1 NP_345816.1 YP_598593.1 YP_060184.1 YP_602513.1 YP_600540.1 NP_664610.1 YP_282233.1 YP_280312.1 NP_607231.1 YP_596719.1 NP_269299.1 NP_802267.1 ZP_00874458.1 YP_141166.1 YP_139264.1 ZP_00389352.1
102	ZP_00780534.1 NP_687511.1 ZP_00789735.1 ZP_00790830.1 YP_329215.1 ZP_00787775.1 ZP_00785144.1 ZP_00782682.1 NP_734992.1 NP_720990.1 NP_359101.1 NP_346103.1 YP_598872.1 YP_060586.1 YP_602848.1 YP_600861.1 NP_664974.1 YP_282610.1 YP_280651.1 NP_607604.1 YP_596973.1 NP_269592.1 NP_801954.1 ZP_00874732.1 YP_141145.1 YP_139245.1 ZP_00388426.1
103	ZP_00780496.1 ZP_00781834.1 NP_688769.1 ZP_00790325.1 YP_330398.1 ZP_00788438.1 ZP_00785733.1 ZP_00783335.1 NP_736256.1 NP_720801.1 NP_359391.1 NP_346412.1 YP_597831.1 YP_059572.1 YP_601711.1 YP_599836.1 NP_663994.1 YP_281586.1 YP_279685.1 NP_606530.1 YP_595955.1 NP_268616.1 NP_801457.1 ZP_00876230.1 YP_142130.1 YP_140213.1 ZP_00389735.1
104	ZP_00780372.1 NP_687544.1 ZP_00789880.1 ZP_00790190.1 YP_329296.1 ZP_00787926.1 ZP_00785653.1 ZP_00782529.1 NP_735024.1 NP_721146.1 NP_359003.1 NP_345998.1 YP_598119.1 YP_059855.1 YP_602029.1 YP_600124.1 NP_664244.1 YP_281879.1 YP_279964.1 NP_606863.1 YP_596239.1 NP_268873.1 NP_802677.1 ZP_00875205.1 YP_141513.1 YP_139603.1 ZP_00389267.1
105	ZP_00780333.1 NP_688052.1 ZP_00790643.1 YP_329753.1 ZP_00786912.1 ZP_00784801.1 ZP_00783376.1 ZP_00784209.1 NP_735523.1 NP_721270.1 NP_358746.1 NP_345739.1 YP_598311.1 YP_059980.1 YP_602227.1 YP_600307.1 NP_664366.1 YP_282006.1 YP_280093.1 NP_607047.1 YP_596431.1 NP_269044.1 NP_802554.1 ZP_00875858.1 YP_140939.1 YP_139050.1 ZP_00388968.1
106	ZP_00780316.1 NP_688059.1 ZP_00790649.1 YP_329760.1 ZP_00786816.1 ZP_00784798.1 ZP_00786519.1 ZP_00783366.1 NP_735530.1 NP_358272.1 NP_345268.1 YP_598644.1 YP_060228.1 YP_602564.1 YP_600576.1 NP_664651.1 YP_282284.1 YP_280361.1 NP_607274.1 YP_596754.1 NP_269345.1 NP_802309.1 ZP_00875146.1 ZP_00875147.1 YP_141641.1 YP_139729.1 ZP_00389840.1
107	ZP_00780232.1 ZP_00780233.1 NP_687044.1 ZP_00790614.1 YP_328735.1 ZP_00787661.1 ZP_00784463.1 ZP_00782706.1 NP_734478.1 NP_720493.1 NP_357600.1 NP_344559.1 YP_597615.1 YP_059324.1 YP_601500.1 YP_599602.1 NP_663810.1 YP_281370.1 YP_279476.1 NP_606342.1 YP_595738.1 NP_268429.1 NP_801268.1 ZP_00874762.1 YP_140440.1 YP_138551.1 ZP_00388410.1
108	ZP_00780179.1 NP_688117.1 ZP_00789227.1 YP_329814.1 ZP_00786893.1 ZP_00785448.1 ZP_00782922.1 NP_735621.1 NP_721373.1 NP_358836.1 NP_345844.1 YP_598554.1 YP_060145.1 YP_602474.1 YP_600499.1 NP_664571.1 YP_282192.1 YP_280274.1 NP_607192.1 YP_596679.1 NP_269262.1 NP_802229.1 ZP_00875988.1 YP_141880.1 YP_139953.1 ZP_00388259.1 ZP_00388342.1
109	ZP_00780053.1 NP_688004.1 ZP_00790885.1 YP_329709.1 ZP_00786580.1 ZP_00786606.1 ZP_00782797.1 NP_735477.1 NP_721525.1 NP_358851.1 NP_358852.1 NP_345860.1 YP_598680.1 YP_060264.1 YP_602600.1 YP_600612.1 NP_664686.1 YP_282319.1 YP_280397.1 NP_607311.1 YP_596791.1 NP_269380.1 NP_802344.1 ZP_00876243.1 YP_141393.1 YP_139475.1 ZP_00388862.1
110	ZP_00779992.1 NP_688359.1 ZP_00791109.1 YP_330002.1 ZP_00788414.1 ZP_00788886.1 ZP_00784968.1 ZP_00783435.1 NP_735868.1 NP_721271.1 NP_358287.1 NP_345282.1 YP_598312.1 YP_059981.1 YP_602228.1 YP_600308.1 NP_664367.1 YP_282007.1 YP_280094.1 NP_607048.1 YP_596432.1 NP_269045.1 NP_802553.1 ZP_00876226.1 YP_140942.1 YP_139053.1 ZP_00388914.1
111	ZP_00779931.1 NP_688396.1 ZP_00789536.1 YP_330039.1 ZP_00787864.1 ZP_00785359.1 ZP_00785366.1 ZP_00782853.1 NP_735905.1 NP_722023.1 NP_359383.1 NP_346403.1 YP_597922.1 YP_059662.1 YP_601806.1 YP_599931.1 NP_664081.1 YP_281682.1 YP_279776.1 NP_606672.1 YP_596049.1 NP_268700.1 NP_802844.1 ZP_00875565.1 YP_141985.1 YP_140058.1 ZP_00388730.1
112	ZP_00779919.1 NP_688473.1 ZP_00790946.1 YP_330116.1 ZP_00787430.1 ZP_00785300.1 ZP_00782320.1 NP_735982.1 NP_721243.1 NP_722358.1 NP_359052.1 NP_346050.1 YP_598030.1 YP_059765.1 YP_601927.1 YP_600035.1 NP_664162.1 YP_281783.1 YP_279877.1 NP_606763.1 YP_596151.1 NP_268788.1 NP_802757.1 ZP_00875268.1 YP_141832.1 YP_139904.1 ZP_00388319.1
113	ZP_00779916.1 NP_688460.1 ZP_00790292.1 YP_330104.1 ZP_00787431.1 ZP_00786118.1 ZP_00786352.1 ZP_00782321.1 NP_735970.1 NP_721218.1 NP_358713.1 NP_345706.1 YP_598741.1 YP_060363.1 YP_602663.1 YP_600672.1 NP_664801.1 YP_282439.1 YP_280525.1 NP_607432.1 YP_596849.1 NP_269437.1 NP_802123.1 ZP_00874406.1 YP_141847.1 YP_139919.1 ZP_00388109.1
114	NP_688665.1 ZP_00790516.1 YP_330288.1 ZP_00788759.1 ZP_00784989.1 ZP_00783632.1 ZP_00784206.1 NP_736153.1 NP_722142.1 NP_359031.1 NP_346029.1 YP_599188.1 YP_060822.1 YP_603065.1 YP_601134.1 NP_665347.1 YP_282874.1 YP_280965.1 NP_607861.1 YP_597243.1 NP_269791.1 NP_801585.1 ZP_00874746.1 YP_141979.1 YP_140052.1 ZP_00388736.1
115	NP_688437.1 ZP_00789716.1 YP_330082.1 ZP_00787437.1 ZP_00788898.1 ZP_00786210.1 ZP_00783551.1 NP_735946.1 NP_721906.1 NP_359513.1 NP_346531.1 YP_598722.1 YP_060349.1 YP_602643.1 YP_600656.1 NP_664786.1 YP_282420.1 YP_280506.1 NP_607420.1 YP_596834.1 NP_269420.1 NP_802134.1 ZP_00875357.1 YP_141407.1 YP_139489.1 ZP_00388091.1
116	NP_688330.1 ZP_00790959.1 YP_329973.1 ZP_00787494.1 ZP_00786193.1 ZP_00783356.1 NP_735839.1 NP_721321.1 NP_359329.1 NP_346348.1 YP_597803.1 YP_059544.1 YP_601684.1 YP_599803.1 NP_663966.1 YP_281559.1 YP_279658.1 NP_606503.1 YP_595928.1 NP_268589.1 NP_268590.1 NP_801431.1 ZP_00876238.1 YP_140848.1 YP_138961.1 ZP_00389107.1
117	ZP_00782033.1 NP_688198.1 ZP_00789001.1 YP_329889.1 ZP_00788071.1 ZP_00784583.1 ZP_00782483.1 NP_735706.1 NP_721801.1 NP_358569.1 NP_345542.1 YP_598468.1 YP_060086.1 YP_602389.1 YP_600413.1 NP_664457.1 YP_282106.1 YP_280190.1 NP_607138.1 YP_596589.1 NP_269191.1 NP_802461.1 ZP_00874872.1 YP_141550.1 YP_139641.1 ZP_00388078.1
118	ZP_00782027.1 NP_687964.1 ZP_00789454.1 YP_329668.1 ZP_00787383.1 ZP_00786095.1 ZP_00783529.1 NP_735389.1 NP_721512.1 NP_358337.1 NP_345332.1 YP_598667.1 YP_060251.1 YP_602587.1 YP_600599.1 NP_664674.1 YP_282307.1 YP_280384.1 NP_607299.1 YP_596778.1 NP_269368.1 NP_802332.1 ZP_00875067.1 YP_141208.1 YP_139294.1 ZP_00388563.1
119	ZP_00781993.1 NP_687823.1 ZP_00789320.1 YP_329554.1 ZP_00787679.1 ZP_00786296.1 ZP_00784161.1 NP_735277.1 NP_721076.1 NP_358478.1 NP_345462.1 YP_598812.1 YP_060426.1 YP_602734.1 YP_600795.1 NP_664863.1 YP_282496.1 YP_280592.1 NP_607492.1 YP_596911.1 NP_269488.1 NP_802066.1 ZP_00875187.1 YP_140871.1 YP_138981.1 ZP_00389088.1
120	ZP_00781992.1 NP_688102.1 ZP_00789249.1 YP_329799.1 ZP_00786890.1 ZP_00785434.1 ZP_00782598.1 NP_735606.1 NP_721437.1 NP_358600.1 NP_345571.1 YP_598574.1 YP_060165.1 YP_602494.1 YP_600521.1 NP_664590.1 YP_282212.1 YP_280293.1 NP_607212.1 YP_596699.1 NP_269281.1 NP_802249.1 ZP_00874460.1 YP_141807.1 YP_139882.1 ZP_00389162.1
121	ZP_00781990.1 NP_687787.1 ZP_00791001.1 YP_329519.1 ZP_00787699.1 ZP_00786441.1 ZP_00783848.1 NP_735242.1 NP_721040.1 NP_357990.1 NP_344961.1 YP_598834.1 YP_060499.1 YP_602756.1 YP_600821.1 NP_664884.1 YP_282518.1 YP_280614.1 NP_607513.1 YP_596932.1 NP_269509.1 NP_802045.1 ZP_00875045.1 YP_141919.1 YP_139992.1 ZP_00388686.1
122	ZP_00781976.1 NP_687899.1 ZP_00789374.1 YP_329630.1 ZP_00787037.1 ZP_00784706.1 ZP_00782812.1 NP_735351.1 NP_721786.1 NP_359012.1 NP_346008.1 YP_598487.1 YP_060104.1 YP_602407.1 YP_600431.1 NP_664473.1 YP_282124.1 YP_280208.1 NP_607154.1 YP_596607.1 NP_269207.1 NP_802446.1 ZP_00875150.1 YP_141612.1 YP_139702.1 ZP_00389816.1
123	ZP_00781961.1 NP_687785.1 ZP_00790816.1 YP_329517.1 ZP_00788771.1 ZP_00785803.1 ZP_00783781.1 NP_735240.1 NP_721039.1 NP_359105.1 NP_346107.1 YP_598836.1 YP_060501.1 YP_602758.1 YP_600823.1 NP_664886.1 YP_282519.1 YP_280615.1 NP_607514.1 YP_596934.1 NP_269510.1 NP_802044.1 ZP_00875047.1 YP_141920.1 YP_139993.1 ZP_00388685.1
124	ZP_00781959.1 NP_688300.1 ZP_00790838.1 YP_329945.1 ZP_00788776.1 ZP_00786279.1 ZP_00783748.1 NP_735812.1 NP_721355.1 NP_358805.1 NP_345813.1 YP_598517.1 YP_060131.1 YP_602437.1 YP_600463.1 NP_664557.1 YP_282158.1 YP_280237.1 NP_607178.1 YP_596641.1 NP_269238.1 NP_802216.1 ZP_00876140.1 YP_140947.1 YP_139058.1 ZP_00388910.1
125	ZP_00781950.1 NP_688101.1 ZP_00789205.1 YP_329798.1 ZP_00786926.1 ZP_00785432.1 ZP_00782609.1 NP_735605.1 NP_721436.1 NP_358601.1 NP_345572.1 YP_598575.1 YP_060166.1 YP_602495.1 YP_600522.1 NP_664591.1 YP_282214.1 YP_280294.1 NP_607213.1 YP_596700.1 NP_269282.1 NP_802250.1 ZP_00874459.1 YP_141806.1 YP_139881.1 ZP_00389163.1
126	ZP_00781932.1 NP_687183.1 ZP_00791048.1 YP_328878.1 ZP_00788143.1 ZP_00785771.1 ZP_00782244.1 NP_734613.1 NP_720717.1 NP_358370.1 NP_345359.1 YP_597857.1 YP_059597.1 YP_601739.1 YP_599865.1 NP_664018.1 YP_281612.1 YP_279712.1 NP_606556.1 YP_595982.1 NP_268639.1 NP_801482.1 ZP_00875576.1 YP_140511.1 YP_138624.1 ZP_00388954.1
127	ZP_00781928.1 NP_687796.1 ZP_00789773.1 YP_329528.1 ZP_00787692.1 ZP_00786317.1 ZP_00783967.1 NP_735251.1 NP_721053.1 NP_358450.1 NP_345435.1 YP_598828.1 YP_060493.1 YP_602749.1 YP_600811.1 NP_664878.1 YP_282511.1 YP_280608.1 NP_607507.1 YP_596926.1 NP_269503.1 NP_802051.1 ZP_00876164.1 YP_141907.1 YP_139980.1 ZP_00388697.1
128	ZP_00781927.1 NP_687797.1 ZP_00789769.1 YP_329529.1 ZP_00787686.1 ZP_00785610.1 ZP_00783970.1 NP_735252.1 NP_721054.1 NP_358451.1 NP_345436.1 YP_598827.1 YP_060492.1 YP_602748.1 YP_600810.1 NP_664877.1 YP_282510.1 YP_280606.1 NP_607506.1 YP_596925.1 NP_269502.1 NP_802052.1 ZP_00876165.1 YP_141906.1 YP_139979.1 ZP_00388698.1
129	ZP_00781925.1 NP_689120.1 ZP_00789413.1 YP_330664.1 ZP_00787229.1 ZP_00785975.1 ZP_00782196.1 NP_736524.1 NP_722419.1 NP_359631.1 NP_346641.1 YP_599535.1 YP_061168.1 YP_603442.1 YP_601459.1 NP_665636.1 YP_283193.1 YP_281304.1 NP_608149.1 YP_597574.1 NP_270087.1 NP_803090.1 ZP_00875560.1 YP_142320.1 YP_140404.1 ZP_00388789.1
130	ZP_00781916.1 NP_687880.1 ZP_00790268.1 YP_329611.1 ZP_00787099.1 ZP_00784732.1 ZP_00783518.1 NP_735333.1 NP_721869.1 NP_359373.1 NP_346393.1 YP_598248.1 YP_059919.1 YP_602162.1 YP_600242.1 NP_664306.1 YP_281947.1 YP_280031.1 NP_606986.1 YP_596370.1 NP_268985.1 NP_802614.1 ZP_00874963.1 YP_141530.1 YP_139618.1 ZP_00389281.1
131	ZP_00781906.1 NP_688100.1 ZP_00789478.1 YP_329797.1 ZP_00786840.1 ZP_00786615.1 ZP_00786616.1 ZP_00782575.1 NP_735604.1 NP_721433.1 NP_359317.1 NP_346338.1 YP_598576.1 YP_060167.1 YP_602496.1 YP_600523.1 NP_664592.1 NP_664593.1 YP_282215.1 YP_280295.1 NP_607214.1 YP_596701.1 ZP_00874621.1 YP_141114.1 YP_139212.1 ZP_00389058.1
132	ZP_00781899.1 NP_687751.1 ZP_00789284.1 YP_329484.1 ZP_00787170.1 ZP_00785818.1 ZP_00783077.1 NP_735207.1 NP_721171.1 NP_358863.1 NP_345871.1 YP_598087.1 YP_059825.1 YP_601999.1 YP_600092.1 NP_664216.1 YP_281847.1 YP_279934.1 NP_606834.1 YP_596207.1 NP_268845.1 NP_802705.1 ZP_00875492.1 YP_141077.1 YP_139186.1 ZP_00389673.1
133	ZP_00781898.1 NP_687752.1 ZP_00789298.1 YP_329485.1 ZP_00787125.1 ZP_00785829.1 ZP_00783078.1 NP_735208.1 NP_721172.1 NP_358862.1 NP_345870.1 YP_598088.1 YP_059826.1 YP_602000.1 YP_600093.1 NP_664217.1 YP_281848.1 YP_279935.1 NP_606835.1 YP_596208.1 NP_268846.1 NP_802704.1 ZP_00875493.1 YP_141078.1 YP_139187.1 ZP_00389674.1
134	ZP_00781896.1 NP_688197.1 ZP_00789063.1 YP_329888.1 ZP_00788072.1 ZP_00784569.1 ZP_00782488.1 NP_735705.1 NP_721800.1 NP_358570.1 NP_345543.1 YP_598470.1 YP_060088.1 YP_602391.1 YP_600414.1 NP_664459.1 YP_282108.1 YP_280192.1 NP_607140.1 YP_596591.1 NP_269193.1 NP_802460.1 ZP_00874873.1 YP_141549.1 YP_139640.1 ZP_00388077.1
135	ZP_00781892.1 NP_689083.1 ZP_00790195.1 YP_330627.1 ZP_00787217.1 ZP_00784888.1 ZP_00782214.1 NP_736485.1 NP_722378.1 NP_357754.1 NP_344714.1 YP_599482.1 YP_061121.1 YP_603390.1 YP_601433.1 NP_665609.1 YP_283167.1 YP_281253.1 NP_608124.1 YP_597546.1 NP_270045.1 NP_803065.1 ZP_00875996.1 YP_140486.1 YP_138599.1 ZP_00389307.1
136	ZP_00781877.1 NP_688494.1 ZP_00790171.1 YP_330132.1 ZP_00788040.1 ZP_00785290.1 ZP_00782318.1 NP_735997.1 NP_721953.1 NP_358464.1 NP_345449.1 YP_597999.1 YP_059732.1 YP_601882.1 YP_600005.1 NP_664140.1 YP_281752.1 YP_279844.1 NP_606734.1 YP_596121.1 NP_268765.1 NP_802783.1 ZP_00875702.1 YP_141029.1 YP_139139.1 ZP_00389623.1
137	ZP_00781875.1 NP_688493.1 ZP_00790168.1 YP_330131.1 ZP_00788025.1 ZP_00785304.1 ZP_00782295.1 NP_735996.1 NP_721952.1 NP_358465.1 NP_345450.1 YP_598000.1 YP_059733.1 YP_601883.1 YP_600006.1 NP_664141.1 YP_281753.1 YP_279845.1 NP_606735.1 YP_596122.1 NP_268766.1 NP_802782.1 ZP_00875703.1 YP_141030.1 YP_139140.1 ZP_00389624.1
138	ZP_00781871.1 NP_688217.1 ZP_00789009.1 YP_329907.1 ZP_00788068.1 ZP_00784586.1 ZP_00782499.1 NP_735724.1 NP_721822.1 NP_358131.1 NP_345123.1 YP_598395.1 YP_060071.1 YP_602315.1 YP_600395.1 NP_664443.1 YP_282090.1 YP_280175.1 NP_607124.1 YP_596517.1 NP_269120.1 NP_802475.1 ZP_00874924.1 YP_141584.1 YP_139673.1 ZP_00389774.1
139	ZP_00781863.1 NP_687814.1 ZP_00789791.1 YP_329546.1 ZP_00787685.1 ZP_00785605.1 ZP_00783624.1 NP_735269.1 NP_721064.1 NP_358865.1 NP_345873.1 YP_598818.1 YP_060432.1 YP_602740.1 YP_600801.1 NP_664869.1 YP_282502.1 YP_280598.1 NP_607498.1 YP_596917.1 NP_269494.1 NP_802060.1 ZP_00875118.1 YP_140952.1 YP_139063.1 ZP_00388155.1
140	ZP_00781855.1 NP_688737.1 ZP_00790572.1 YP_330367.1 ZP_00787955.1 ZP_00785547.1 ZP_00783266.1 NP_736225.1 NP_720844.1 NP_358604.1 NP_345573.1 YP_599256.1 YP_060909.1 YP_603132.1 YP_601201.1 NP_665410.1 YP_282943.1 YP_281033.1 NP_607925.1 YP_597316.1 NP_269855.1 NP_801523.1 ZP_00874537.1 YP_141943.1 YP_140016.1 ZP_00388673.1
141	ZP_00781853.1 NP_687053.1 ZP_00791042.1 YP_328743.1 ZP_00787556.1 ZP_00785562.1 ZP_00782364.1 NP_734486.1 NP_720505.1 NP_359612.1 NP_346624.1 YP_597626.1 YP_059335.1 YP_601511.1 YP_599614.1 NP_663818.1 YP_281381.1 YP_279486.1 NP_606350.1 YP_595749.1 NP_268436.1 NP_801277.1 ZP_00874828.1 YP_140456.1 YP_138567.1 ZP_00389336.1
142	ZP_00781847.1 NP_688501.1 ZP_00790159.1 YP_330137.1 ZP_00788021.1 ZP_00785308.1 ZP_00782323.1 NP_736002.1 NP_721955.1 NP_358443.1 NP_345431.1 YP_597996.1 YP_059729.1 YP_601879.1 YP_600002.1 NP_664137.1 YP_281749.1 YP_279841.1 NP_606731.1 YP_596118.1 NP_268762.1 NP_802786.1 ZP_00875076.1 YP_140862.1 YP_138972.1 ZP_00389096.1
143	ZP_00781823.1 NP_687950.1 ZP_00789436.1 YP_329655.1 ZP_00787364.1 ZP_00785668.1 ZP_00783874.1 NP_735377.1 NP_721576.1 NP_359151.1 NP_346152.1 YP_598714.1 YP_060296.1 YP_602635.1 YP_600647.1 NP_664719.1 YP_282354.1 YP_280431.1 NP_607344.1 YP_596826.1 NP_269412.1 NP_802376.1 ZP_00875294.1 YP_141787.1 YP_139863.1 ZP_00389606.1
144	ZP_00781820.1 NP_688956.1 ZP_00789089.1 YP_330524.1 ZP_00788278.1 ZP_00785852.1 ZP_00782171.1 NP_736389.1 NP_722343.1 NP_359200.1 NP_346215.1 YP_599370.1 YP_061018.1 YP_603280.1 YP_601312.1 NP_665514.1 YP_283058.1 YP_281145.1 NP_608027.1 YP_597426.1 NP_269952.1 NP_802972.1 ZP_00876102.1 YP_140567.1 YP_138677.1 ZP_00388065.1
145	ZP_00781818.1 NP_688955.1 ZP_00789100.1 YP_330523.1 ZP_00788285.1 ZP_00785845.1 ZP_00782113.1 NP_736388.1 NP_722342.1 NP_359199.1 NP_346214.1 YP_599369.1 YP_061017.1 YP_603279.1 YP_601311.1 NP_665513.1 YP_283057.1 YP_281144.1 NP_608026.1 YP_597425.1 NP_269951.1 NP_802971.1 ZP_00876103.1 YP_140568.1 YP_138678.1 ZP_00388064.1
146	ZP_00781816.1 NP_688550.1 ZP_00789613.1 YP_330181.1 ZP_00787739.1 ZP_00785053.1 ZP_00783576.1 NP_736046.1 NP_721973.1 NP_358290.1 NP_345285.1 YP_597952.1 YP_059688.1 YP_601841.1 YP_599960.1 NP_664104.1 YP_281708.1 YP_279801.1 NP_606698.1 YP_596080.1 NP_268725.1 NP_802819.1 ZP_00875193.1 YP_140866.1 YP_138976.1 ZP_00389092.1
147	ZP_00781814.1 NP_687532.1 ZP_00790193.1 YP_329235.1 ZP_00788688.1 ZP_00786029.1 ZP_00782420.1 NP_735012.1 NP_721019.1 NP_358613.1 NP_345583.1 YP_598851.1 YP_060564.1 YP_602826.1 YP_600840.1 NP_664953.1 YP_282589.1 YP_280630.1 NP_607583.1 YP_596951.1 NP_269571.1 NP_801975.1 ZP_00874562.1 YP_141572.1 YP_139661.1 ZP_00389761.1
148	ZP_00781805.1 NP_689073.1 ZP_00789183.1 YP_330616.1 ZP_00788168.1 ZP_00786480.1 ZP_00783659.1 NP_736475.1 NP_722365.1 NP_357776.1 NP_344740.1 YP_599471.1 YP_061111.1 YP_603380.1 YP_601423.1 NP_665599.1 YP_283157.1 YP_281243.1 NP_608114.1 YP_597536.1 NP_270035.1 NP_803055.1 ZP_00876277.1 YP_142289.1 YP_140371.1 ZP_00388814.1
149	ZP_00781796.1 NP_688963.1 ZP_00789136.1 YP_330530.1 ZP_00788296.1 ZP_00785849.1 ZP_00782165.1 NP_736395.1 NP_722346.1 NP_359203.1 NP_346218.1 YP_599371.1 YP_061019.1 YP_603281.1 YP_601313.1 NP_665515.1 YP_283059.1 YP_281146.1 NP_608028.1 YP_597427.1 NP_269953.1 NP_802973.1 ZP_00875775.1 YP_140565.1 YP_138675.1 ZP_00388067.1
150	ZP_00781764.1 NP_687900.1 ZP_00789355.1 YP_329631.1 ZP_00787357.1 ZP_00784727.1 ZP_00782808.1 NP_735352.1 NP_721785.1 NP_359011.1 NP_346007.1 YP_598488.1 YP_060105.1 YP_602408.1 YP_600432.1 NP_664474.1 YP_282125.1 YP_280209.1 NP_607155.1 YP_596609.1 NP_269208.1 NP_802445.1 ZP_00875149.1 YP_141611.1 YP_139701.1 ZP_00389815.1
151	ZP_00781763.1 NP_687901.1 ZP_00789362.1 YP_329632.1 ZP_00787385.1 ZP_00784733.1 ZP_00782828.1 NP_735353.1 NP_721784.1 NP_359010.1 NP_346006.1 YP_598489.1 YP_060106.1 YP_602409.1 YP_600433.1 NP_664475.1 YP_282126.1 YP_280210.1 NP_607156.1 YP_596610.1 NP_269209.1 NP_802444.1 ZP_00875148.1 YP_141610.1 YP_139700.1 ZP_00389814.1
152	ZP_00781762.1 NP_687840.1 ZP_00789322.1 YP_329571.1 ZP_00787101.1 ZP_00785583.1 ZP_00782615.1 NP_735293.1 NP_721748.1 NP_358929.1 NP_345937.1 YP_598796.1 YP_060409.1 YP_602711.1 YP_600777.1 NP_664847.1 YP_282480.1 YP_280578.1 NP_607477.1 YP_596895.1 NP_269475.1 NP_802079.1 ZP_00876136.1 YP_141620.1 YP_139709.1 ZP_00389823.1
153	ZP_00781761.1 NP_687841.1 ZP_00789315.1 YP_329572.1 ZP_00787029.1 ZP_00785575.1 ZP_00782653.1 NP_735294.1 NP_721746.1 NP_358683.1 NP_345675.1 YP_598795.1 YP_060408.1 YP_602710.1 YP_600776.1 NP_664846.1 YP_282479.1 YP_280577.1 NP_607476.1 YP_596894.1 NP_269474.1 NP_802080.1 ZP_00876138.1 YP_141619.1 YP_139708.1 ZP_00389822.1
154	ZP_00781758.1 NP_687753.1 ZP_00789291.1 YP_329486.1 ZP_00787108.1 ZP_00785830.1 ZP_00783081.1 NP_735209.1 NP_721173.1 NP_358861.1 NP_345869.1 YP_598089.1 YP_059827.1 YP_602001.1 YP_600094.1 NP_664218.1 YP_281849.1 YP_279936.1 NP_606836.1 YP_596209.1 NP_268847.1 NP_802703.1 ZP_00875667.1 YP_141079.1 YP_139188.1 ZP_00389675.1
155	ZP_00781757.1 NP_687754.1 ZP_00789272.1 YP_329487.1 ZP_00787112.1 ZP_00785821.1 ZP_00783073.1 NP_735210.1 NP_721174.1 NP_358860.1 NP_345868.1 YP_598090.1 YP_059828.1 YP_602002.1 YP_600095.1 NP_664219.1 YP_281850.1 YP_279937.1 NP_606837.1 YP_596210.1 NP_268848.1 NP_802702.1 ZP_00875666.1 YP_141080.1 YP_139189.1 ZP_00389676.1
156	ZP_00781756.1 NP_687756.1 ZP_00789279.1 YP_329489.1 ZP_00787145.1 ZP_00785817.1 ZP_00783082.1 NP_735212.1 NP_721176.1 NP_358304.1 NP_345298.1 YP_598092.1 YP_059830.1 YP_602004.1 YP_600097.1 NP_664221.1 YP_281853.1 YP_279939.1 NP_606839.1 YP_596212.1 NP_268850.1 NP_802700.1 ZP_00875752.1 YP_141082.1 YP_139191.1 ZP_00389678.1
157	ZP_00781738.1 NP_688741.1 ZP_00790574.1 YP_330371.1 ZP_00788654.1 ZP_00785529.1 ZP_00783272.1 NP_736229.1 NP_720843.1 NP_358489.1 NP_345471.1 YP_599259.1 YP_060913.1 YP_603135.1 YP_601204.1 NP_665413.1 YP_282946.1 YP_281036.1 NP_607928.1 YP_597319.1 NP_269858.1 NP_801520.1 ZP_00874544.1 YP_141947.1 YP_140020.1 ZP_00388669.1
158	ZP_00781735.1 NP_689053.1 ZP_00789175.1 YP_330596.1 ZP_00788184.1 ZP_00785868.1 ZP_00783692.1 NP_736454.1 NP_722253.1 NP_359416.1 NP_346438.1 YP_599434.1 YP_061074.1 YP_603344.1 YP_601387.1 NP_665565.1 YP_283119.1 YP_281207.1 NP_608079.1 YP_597497.1 NP_270003.1 NP_803020.1 ZP_00875816.1 YP_140640.1 YP_138751.1 ZP_00389252.1
159	ZP_00781732.1 NP_687190.1 ZP_00790981.1 YP_328885.1 ZP_00787320.1 ZP_00786322.1 ZP_00784062.1 NP_734620.1 NP_722293.1 NP_359569.1 NP_346586.1 YP_597688.1 YP_059443.1 YP_601578.1 YP_599676.1 NP_663873.1 YP_281441.1 YP_279544.1 NP_606407.1 YP_595809.1 NP_268489.1 NP_801332.1 ZP_00875037.1 YP_140614.1 YP_138725.1 ZP_00388506.1
160	ZP_00781729.1 NP_687191.1 ZP_00790978.1 YP_328886.1 ZP_00787288.1 ZP_00786325.1 ZP_00784058.1 NP_734621.1 NP_722292.1 NP_359568.1 NP_346585.1 YP_597689.1 YP_059444.1 YP_601579.1 YP_599677.1 NP_663874.1 YP_281442.1 YP_279545.1 NP_606408.1 YP_595810.1 NP_268490.1 NP_801333.1 ZP_00875036.1 YP_140615.1 YP_138726.1 ZP_00388505.1
161	ZP_00781725.1 NP_688423.1 ZP_00790961.1 YP_330069.1 ZP_00788814.1 ZP_00786243.1 ZP_00783989.1 NP_735933.1 NP_721232.1 NP_358573.1 NP_345546.1 YP_598264.1 YP_059935.1 YP_602181.1 YP_600260.1 NP_664323.1 YP_281963.1 YP_280048.1 NP_607002.1 YP_596386.1 NP_269001.1 NP_802597.1 ZP_00875303.1 YP_141834.1 YP_139907.1 ZP_00388317.1
162	ZP_00781724.1 NP_688424.1 ZP_00790964.1 YP_330070.1 ZP_00788813.1 ZP_00786247.1 ZP_00783991.1 NP_735934.1 NP_721231.1 NP_358572.1 NP_345545.1 YP_598263.1 YP_059934.1 YP_602180.1 YP_600259.1 NP_664322.1 YP_281962.1 YP_280047.1 NP_607001.1 YP_596385.1 NP_269000.1 NP_802598.1 ZP_00875304.1 YP_141835.1 YP_139908.1 ZP_00388316.1
163	ZP_00781719.1 NP_688530.1 ZP_00789607.1 YP_330165.1 ZP_00787734.1 ZP_00785052.1 ZP_00783832.1 NP_736028.1 NP_721967.1 NP_358487.1 NP_345469.1 YP_597976.1 YP_059706.1 YP_601860.1 YP_599979.1 NP_664118.1 YP_281727.1 YP_279822.1 NP_606712.1 YP_596099.1 NP_268743.1 NP_802805.1 ZP_00875804.1 YP_140976.1 YP_139086.1 ZP_00389121.1
164	ZP_00781718.1 NP_688529.1 ZP_00789632.1 YP_330164.1 ZP_00787721.1 ZP_00785071.1 ZP_00783839.1 NP_736027.1 NP_721966.1 NP_358488.1 NP_345470.1 YP_597977.1 YP_059707.1 YP_601861.1 YP_599980.1 NP_664119.1 YP_281728.1 YP_279823.1 NP_606713.1 YP_596100.1 NP_268744.1 NP_802804.1 ZP_00875802.1 YP_140977.1 YP_139087.1 ZP_00389122.1
165	ZP_00781717.1 NP_688531.1 ZP_00789621.1 YP_330166.1 ZP_00787725.1 ZP_00785077.1 ZP_00783831.1 NP_736029.1 NP_721968.1 NP_358486.1 NP_345468.1 YP_597975.1 YP_059705.1 YP_601859.1 YP_599978.1 NP_664117.1 YP_281726.1 YP_279821.1 NP_606711.1 YP_596098.1 NP_268742.1 NP_802806.1 ZP_00875801.1 YP_140975.1 YP_139085.1 ZP_00389120.1
166	ZP_00781716.1 NP_688532.1 ZP_00789620.1 YP_330167.1 ZP_00787741.1 ZP_00785054.1 ZP_00783834.1 NP_736030.1 NP_721969.1 NP_358485.1 NP_345467.1 YP_597974.1 YP_059704.1 YP_601858.1 YP_599977.1 NP_664116.1 YP_281725.1 YP_279820.1 NP_606710.1 YP_596097.1 NP_268741.1 NP_802807.1 ZP_00875800.1 YP_140974.1 YP_139084.1 ZP_00389119.1
167	ZP_00781714.1 NP_688221.1 ZP_00789041.1 YP_329911.1 ZP_00788052.1 ZP_00784582.1 ZP_00782501.1 NP_735728.1 NP_721826.1 NP_358183.1 NP_345177.1 YP_598391.1 YP_060067.1 YP_602311.1 YP_600391.1 NP_664439.1 YP_282086.1 YP_280171.1 NP_607120.1 YP_596512.1 NP_269116.1 NP_802479.1 ZP_00874918.1 YP_141588.1 YP_139677.1 ZP_00389778.1
168	ZP_00781712.1 NP_688219.1 ZP_00789057.1 YP_329909.1 ZP_00788048.1 ZP_00784576.1 ZP_00782486.1 NP_735726.1 NP_721824.1 NP_358185.1 NP_345179.1 YP_598393.1 YP_060069.1 YP_602313.1 YP_600393.1 NP_664441.1 YP_282088.1 YP_280173.1 NP_607122.1 YP_596514.1 NP_269118.1 NP_802477.1 ZP_00874920.1 YP_141586.1 YP_139675.1 ZP_00389776.1
169	ZP_00781711.1 NP_688218.1 ZP_00789030.1 YP_329908.1 ZP_00788054.1 ZP_00784580.1 ZP_00782503.1 NP_735725.1 NP_721823.1 NP_358186.1 NP_345180.1 YP_598394.1 YP_060070.1 YP_602314.1 YP_600394.1 NP_664442.1 YP_282089.1 YP_280174.1 NP_607123.1 YP_596515.1 NP_269119.1 NP_802476.1 ZP_00874921.1 YP_141585.1 YP_139674.1 ZP_00389775.1
170	ZP_00781710.1 NP_688220.1 ZP_00789025.1 YP_329910.1 ZP_00788047.1 ZP_00784568.1 ZP_00782506.1 NP_735727.1 NP_721825.1 NP_358184.1 NP_345178.1 YP_598392.1 YP_060068.1 YP_602312.1 YP_600392.1 NP_664440.1 YP_282087.1 YP_280172.1 NP_607121.1 YP_596513.1 NP_269117.1 NP_802478.1 ZP_00874919.1 YP_141587.1 YP_139676.1 ZP_00389777.1
171	ZP_00781705.1 NP_687243.1 ZP_00789980.1 YP_328939.1 ZP_00787306.1 ZP_00786332.1 ZP_00782464.1 NP_734673.1 NP_720629.1 NP_358114.1 NP_345105.1 YP_599331.1 YP_060980.1 YP_603242.1 YP_601273.1 NP_665475.1 YP_283017.1 YP_281107.1 NP_607989.1 YP_597386.1 NP_269917.1 NP_802934.1 ZP_00875825.1 YP_140516.1 YP_138629.1 ZP_00388949.1
172	ZP_00781704.1 NP_688666.1 ZP_00790509.1 YP_330289.1 ZP_00788756.1 ZP_00785011.1 ZP_00784207.1 NP_736154.1 NP_722143.1 NP_359032.1 NP_346030.1 YP_599189.1 YP_060823.1 YP_603066.1 YP_601135.1 NP_665348.1 YP_282875.1 YP_280966.1 NP_607862.1 YP_597244.1 NP_269792.1 NP_801584.1 ZP_00874747.1 YP_141980.1 YP_140053.1 ZP_00388735.1
173	ZP_00781702.1 NP_688669.1 ZP_00790668.1 YP_330292.1 ZP_00788761.1 ZP_00785721.1 ZP_00783483.1 NP_736157.1 NP_722147.1 NP_359403.1 NP_346424.1 YP_599192.1 YP_060826.1 YP_603069.1 YP_601138.1 NP_665351.1 YP_282878.1 YP_280969.1 NP_607865.1 YP_597247.1 NP_269795.1 NP_801581.1 ZP_00874751.1 YP_142057.1 YP_140137.1 ZP_00389491.1
174	ZP_00781701.1 NP_688667.1 ZP_00790512.1 YP_330290.1 ZP_00788764.1 ZP_00784987.1 ZP_00784169.1 NP_736155.1 NP_722144.1 NP_359400.1 NP_346421.1 YP_599190.1 YP_060824.1 YP_603067.1 YP_601136.1 NP_665349.1 YP_282876.1 YP_280967.1 NP_607863.1 YP_597245.1 NP_269793.1 NP_801583.1 ZP_00874748.1 YP_141981.1 YP_140054.1 ZP_00388734.1
175	ZP_00781699.1 NP_687897.1 ZP_00789380.1 YP_329628.1 ZP_00787065.1 ZP_00784715.1 ZP_00782817.1 NP_735349.1 NP_721788.1 NP_359037.1 NP_346036.1 YP_598485.1 YP_060102.1 YP_602405.1 YP_600429.1 NP_664471.1 YP_282122.1 YP_280206.1 NP_607152.1 YP_596605.1 NP_269205.1 NP_802448.1 ZP_00875152.1 YP_141614.1 YP_139704.1 ZP_00389818.1
176	ZP_00781697.1 NP_687895.1 ZP_00789354.1 YP_329626.1 ZP_00787070.1 ZP_00784705.1 ZP_00782811.1 NP_735347.1 NP_720603.1 NP_358642.1 NP_345630.1 YP_598482.1 YP_060098.1 YP_602401.1 YP_600424.1 NP_664468.1 YP_282118.1 YP_280202.1 NP_607149.1 YP_596601.1 NP_269202.1 NP_802451.1 ZP_00875930.1 YP_141440.1 YP_139515.1 ZP_00388829.1
177	ZP_00781696.1 NP_688629.1 ZP_00790365.1 YP_330254.1 ZP_00788218.1 ZP_00784992.1 ZP_00783305.1 NP_736120.1 NP_722242.1 NP_357744.1 NP_344694.1 YP_597879.1 YP_059619.1 YP_601762.1 YP_599887.1 NP_664039.1 YP_281637.1 YP_279734.1 NP_606575.1 YP_596004.1 NP_268659.1 NP_802886.1 ZP_00876179.1 YP_140724.1 YP_138839.1 ZP_00389204.1
178	ZP_00781695.1 NP_688630.1 ZP_00790354.1 YP_330255.1 ZP_00788219.1 ZP_00784997.1 ZP_00783303.1 NP_736121.1 NP_722243.1 NP_357743.1 NP_344693.1 YP_597878.1 YP_059618.1 YP_601761.1 YP_599886.1 NP_664038.1 YP_281636.1 YP_279733.1 NP_606574.1 YP_596003.1 NP_268658.1 NP_802887.1 ZP_00876180.1 YP_140723.1 YP_138838.1 ZP_00389203.1
179	ZP_00781690.1 NP_689081.1 ZP_00790209.1 YP_330625.1 ZP_00787225.1 ZP_00784882.1 ZP_00782219.1 NP_736483.1 NP_722377.1 NP_357759.1 NP_344720.1 YP_599479.1 YP_061119.1 YP_603388.1 YP_601431.1 NP_665607.1 YP_283165.1 YP_281251.1 NP_608122.1 YP_597544.1 NP_270043.1 NP_803063.1 ZP_00875995.1 YP_140488.1 YP_138601.1 ZP_00389306.1
180	ZP_00781688.1 NP_689078.1 ZP_00789163.1 YP_330621.1 ZP_00787240.1 ZP_00784881.1 ZP_00783929.1 NP_736479.1 NP_722373.1 NP_357767.1 NP_344730.1 YP_599475.1 YP_061115.1 YP_603384.1 YP_601427.1 NP_665603.1 YP_283161.1 YP_281247.1 NP_608118.1 YP_597540.1 NP_270039.1 NP_803059.1 ZP_00876282.1 YP_140493.1 YP_138605.1 ZP_00389302.1
181	ZP_00781686.1 NP_689079.1 ZP_00789155.1 YP_330622.1 ZP_00787223.1 ZP_00784871.1 ZP_00783924.1 NP_736480.1 NP_722374.1 NP_359349.1 NP_346368.1 YP_599476.1 YP_061116.1 YP_603385.1 YP_601428.1 NP_665604.1 YP_283162.1 YP_281248.1 NP_608119.1 YP_597541.1 NP_270040.1 NP_803060.1 ZP_00876281.1 YP_140492.1 YP_138604.1 ZP_00389303.1
182	ZP_00781666.1 NP_688161.1 ZP_00789002.1 YP_329855.1 ZP_00788545.1 ZP_00785696.1 ZP_00785700.1 ZP_00784213.1 NP_735671.1 NP_721583.1 NP_358352.1 NP_345345.1 YP_598381.1 YP_060048.1 YP_602299.1 YP_600381.1 NP_664430.1 YP_282076.1 YP_280161.1 NP_607111.1 YP_596501.1 NP_269106.1 NP_802489.1 YP_141001.1 YP_139111.1 ZP_00388935.1
183	ZP_00781657.1 NP_688557.1 ZP_00789611.1 YP_330187.1 ZP_00787731.1 ZP_00785078.1 ZP_00783582.1 NP_736052.1 NP_721984.1 NP_358909.1 NP_345916.1 YP_597946.1 YP_059682.1 YP_601830.1 YP_599954.1 NP_664099.1 YP_281702.1 YP_279795.1 NP_606693.1 YP_596073.1 NP_268720.1 NP_802824.1 ZP_00875813.1 YP_141871.1 YP_139943.1 ZP_00388122.1
184	ZP_00781656.1 NP_688552.1 ZP_00789601.1 YP_330183.1 ZP_00787751.1 ZP_00785034.1 ZP_00783580.1 NP_736048.1 NP_722444.1 NP_358605.1 NP_345575.1 YP_597951.1 YP_059687.1 YP_601837.1 YP_599959.1 NP_664103.1 YP_281707.1 YP_279800.1 NP_606697.1 YP_596079.1 NP_268724.1 NP_802820.1 ZP_00875470.1 YP_142346.1 YP_140431.1 ZP_00388365.1
185	ZP_00781655.1 NP_687064.1 ZP_00790553.1 YP_328754.1 ZP_00787567.1 ZP_00785472.1 ZP_00782347.1 NP_734497.1 NP_720518.1 NP_357643.1 NP_344597.1 YP_597636.1 YP_059393.1 YP_601520.1 YP_599623.1 NP_663827.1 YP_281390.1 YP_279495.1 NP_606359.1 YP_595758.1 NP_268445.1 NP_801286.1 ZP_00874838.1 YP_140467.1 YP_138579.1 ZP_00389325.1
186	ZP_00781654.1 NP_687066.1 ZP_00790057.1 ZP_00790551.1 YP_328756.1 ZP_00787565.1 ZP_00785480.1 ZP_00782355.1 NP_734499.1 NP_720520.1 NP_357645.1 NP_344599.1 YP_597637.1 YP_059394.1 YP_601521.1 YP_599624.1 NP_663828.1 YP_281391.1 YP_279496.1 NP_606360.1 YP_595759.1 NP_801287.1 ZP_00874839.1 YP_140468.1 YP_138580.1 ZP_00389324.1
187	ZP_00781652.1 NP_687063.1 ZP_00790554.1 YP_328753.1 ZP_00787566.1 ZP_00785471.1 ZP_00782343.1 NP_734496.1 NP_720517.1 NP_357642.1 NP_344596.1 YP_597635.1 YP_059392.1 YP_601519.1 YP_599622.1 NP_663826.1 YP_281389.1 YP_279494.1 NP_606358.1 YP_595757.1 NP_268444.1 NP_801285.1 ZP_00874837.1 YP_140466.1 YP_138578.1 ZP_00389326.1
188	ZP_00781650.1 NP_688226.1 ZP_00788997.1 YP_329917.1 ZP_00788625.1 ZP_00784592.1 ZP_00782498.1 NP_735734.1 NP_721617.1 NP_358142.1 NP_345136.1 YP_597997.1 YP_059730.1 YP_601880.1 YP_600003.1 NP_664138.1 YP_281750.1 YP_279842.1 NP_606732.1 YP_596119.1 NP_268763.1 NP_802785.1 ZP_00875368.1 YP_141489.1 YP_139580.1 ZP_00389019.1
189	ZP_00781647.1 NP_688228.1 ZP_00789020.1 YP_329919.1 ZP_00788635.1 ZP_00784595.1 ZP_00782490.1 NP_735736.1 NP_720799.1 NP_721619.1 NP_358140.1 NP_345134.1 YP_598514.1 YP_060127.1 YP_602434.1 YP_600459.1 NP_664554.1 YP_282155.1 YP_280234.1 NP_607174.1 YP_596638.1 NP_269235.1 NP_802213.1 YP_141722.1 YP_139801.1 ZP_00388769.1
190	ZP_00781646.1 NP_688227.1 ZP_00789003.1 YP_329918.1 ZP_00788623.1 ZP_00784561.1 ZP_00782507.1 NP_735735.1 NP_721618.1 NP_358141.1 NP_345135.1 YP_598515.1 YP_060128.1 YP_602435.1 YP_600460.1 NP_664555.1 YP_282156.1 YP_280235.1 NP_607175.1 YP_596639.1 NP_269236.1 NP_802214.1 ZP_00875142.1 YP_141490.1 YP_139581.1 ZP_00389018.1
191	ZP_00781642.1 NP_687445.1 ZP_00789909.1 YP_329130.1 ZP_00787652.1 ZP_00784480.1 ZP_00783135.1 NP_734914.1 NP_722102.1 NP_359311.1 NP_346334.1 YP_599046.1 YP_060685.1 YP_602924.1 YP_600938.1 NP_665160.1 YP_282684.1 YP_280827.1 NP_607671.1 YP_597046.1 NP_269664.1 NP_801767.1 ZP_00875464.1 YP_140792.1 YP_138908.1 ZP_00388207.1
192	ZP_00781641.1 NP_687447.1 ZP_00789907.1 YP_329132.1 ZP_00787662.1 ZP_00784434.1 ZP_00783133.1 NP_734916.1 NP_722100.1 NP_359309.1 NP_346332.1 YP_599044.1 YP_060655.1 YP_602922.1 YP_600936.1 NP_665103.1 YP_282682.1 YP_280825.1 NP_607669.1 YP_597044.1 NP_269662.1 NP_801824.1 ZP_00875466.1 YP_140794.1 YP_138910.1 ZP_00388209.1
193	ZP_00781632.1 NP_688163.1 ZP_00789035.1 YP_329857.1 ZP_00788540.1 ZP_00785709.1 ZP_00783003.1 NP_735673.1 NP_721590.1 NP_358350.1 NP_345341.1 YP_598378.1 YP_060046.1 YP_602297.1 YP_600379.1 NP_664428.1 YP_282074.1 YP_280159.1 NP_607109.1 YP_596499.1 NP_269104.1 NP_802491.1 ZP_00874947.1 YP_140999.1 YP_139109.1 ZP_00388933.1
194	ZP_00781631.1 NP_688162.1 ZP_00788994.1 YP_329856.1 ZP_00788533.1 ZP_00785704.1 ZP_00782988.1 NP_735672.1 NP_721584.1 NP_358351.1 NP_345344.1 YP_598380.1 YP_060047.1 YP_602298.1 YP_600380.1 NP_664429.1 YP_282075.1 YP_280160.1 NP_607110.1 YP_596500.1 NP_269105.1 NP_802490.1 ZP_00874943.1 YP_141000.1 YP_139110.1 ZP_00388934.1
195	ZP_00781630.1 NP_688164.1 ZP_00789037.1 YP_329858.1 ZP_00788539.1 ZP_00785714.1 ZP_00783001.1 NP_735674.1 NP_721591.1 NP_358349.1 NP_345340.1 YP_598377.1 YP_060045.1 YP_602296.1 YP_600378.1 NP_664427.1 YP_282073.1 YP_280158.1 NP_607108.1 YP_596498.1 NP_269103.1 NP_802492.1 ZP_00874948.1 YP_140998.1 YP_139108.1 ZP_00388932.1
196	ZP_00781606.1 NP_688564.1 ZP_00789635.1 YP_330192.1 ZP_00787754.1 ZP_00785066.1 ZP_00783695.1 NP_736058.1 NP_721992.1 NP_358432.1 NP_345422.1 YP_597941.1 YP_059679.1 YP_601826.1 YP_599951.1 NP_664096.1 YP_281699.1 YP_279792.1 NP_606690.1 YP_596070.1 NP_268717.1 NP_802827.1 ZP_00875808.1 YP_140907.1 YP_139018.1 ZP_00389391.1
197	ZP_00781603.1 NP_688567.1 ZP_00789617.1 YP_330195.1 ZP_00787756.1 ZP_00785074.1 ZP_00783707.1 NP_736061.1 NP_721996.1 NP_358429.1 NP_345419.1 YP_597935.1 YP_059674.1 YP_601820.1 YP_599946.1 NP_664093.1 YP_281694.1 YP_279788.1 NP_606685.1 YP_596064.1 NP_268713.1 NP_802832.1 ZP_00875805.1 YP_140903.1 YP_139014.1 ZP_00389395.1
198	ZP_00781601.1 NP_688565.1 ZP_00789622.1 YP_330193.1 ZP_00787747.1 ZP_00785069.1 ZP_00783700.1 NP_736059.1 NP_721993.1 NP_358431.1 NP_345421.1 YP_597940.1 YP_059678.1 YP_601824.1 YP_599950.1 NP_664095.1 YP_281698.1 YP_279791.1 NP_606689.1 YP_596069.1 NP_268716.1 NP_802828.1 ZP_00875807.1 YP_140906.1 YP_139017.1 ZP_00389392.1
199	ZP_00781590.1 NP_688584.1 ZP_00790523.1 YP_330211.1 ZP_00788680.1 ZP_00786156.1 ZP_00783916.1 NP_736077.1 NP_722040.1 NP_359281.1 NP_346306.1 YP_597914.1 YP_059654.1 YP_601798.1 YP_599923.1 NP_664073.1 YP_281674.1 YP_279768.1 NP_606662.1 YP_596041.1 NP_268692.1 NP_802852.1 ZP_00875986.1 YP_140690.1 YP_138801.1 ZP_00388388.1
200	ZP_00781588.1 NP_687187.1 ZP_00790921.1 YP_328882.1 ZP_00788135.1 ZP_00786385.1 ZP_00782332.1 NP_734617.1 NP_720721.1 NP_359296.1 NP_346319.1 YP_597861.1 YP_059601.1 YP_601743.1 YP_599869.1 NP_664022.1 YP_281616.1 YP_279716.1 NP_606560.1 YP_595986.1 NP_268642.1 NP_801486.1 ZP_00876250.1 YP_141791.1 YP_139867.1 ZP_00389178.1
201	ZP_00781582.1 NP_688222.1 ZP_00789050.1 YP_329912.1 ZP_00788056.1 ZP_00784575.1 ZP_00782485.1 NP_735729.1 NP_721827.1 NP_358182.1 NP_345176.1 YP_598390.1 YP_060066.1 YP_602310.1 YP_600390.1 NP_664438.1 YP_282085.1 YP_280170.1 NP_607119.1 YP_596511.1 NP_269115.1 NP_802480.1 ZP_00874917.1 YP_141538.1 YP_139627.1 ZP_00389298.1
202	ZP_00781580.1 NP_688225.1 ZP_00789027.1 YP_329915.1 ZP_00788633.1 ZP_00784566.1 ZP_00782505.1 NP_735732.1 NP_357841.1 NP_344806.1 YP_599357.1 YP_061005.1 YP_603267.1 YP_601298.1 NP_665498.1 YP_283042.1 YP_281132.1 NP_608014.1 YP_597412.1 NP_269940.1 NP_802958.1 ZP_00875282.1 YP_141425.1 YP_139505.1 ZP_00388824.1 ZP_00388825.1
203	ZP_00781576.1 NP_688476.1 ZP_00790944.1 YP_330119.1 ZP_00787415.1 ZP_00785301.1 ZP_00782296.1 NP_735985.1 NP_721943.1 NP_358472.1 NP_345456.1 YP_598024.1 YP_059759.1 YP_601921.1 YP_600029.1 NP_664156.1 YP_281777.1 YP_279871.1 NP_606757.1 YP_596145.1 NP_268782.1 NP_802763.1 ZP_00875709.1 YP_141036.1 YP_139146.1 ZP_00389630.1
204	ZP_00781575.1 NP_688477.1 ZP_00790945.1 YP_330120.1 ZP_00787412.1 ZP_00785314.1 ZP_00782269.1 NP_735986.1 NP_721944.1 NP_358471.1 NP_345455.1 YP_598023.1 YP_059758.1 YP_601920.1 YP_600028.1 NP_664155.1 YP_281776.1 YP_279870.1 NP_606756.1 YP_596144.1 NP_268781.1 NP_802764.1 ZP_00875708.1 YP_141035.1 YP_139145.1 ZP_00389629.1
205	ZP_00781574.1 NP_688475.1 ZP_00790947.1 YP_330118.1 ZP_00787406.1 ZP_00785280.1 ZP_00782271.1 NP_735984.1 NP_721942.1 NP_358473.1 NP_345457.1 YP_598025.1 YP_059760.1 YP_601922.1 YP_600030.1 NP_664157.1 YP_281778.1 YP_279872.1 NP_606758.1 YP_596146.1 NP_268783.1 NP_802762.1 ZP_00875710.1 YP_141037.1 YP_139147.1 ZP_00389631.1
206	ZP_00781573.1 NP_688479.1 ZP_00790867.1 YP_330121.1 ZP_00787402.1 ZP_00785285.1 ZP_00782262.1 NP_735987.1 NP_721946.1 NP_358469.1 NP_345453.1 YP_598021.1 YP_059756.1 YP_601918.1 YP_600026.1 NP_664154.1 YP_281774.1 YP_279868.1 NP_606755.1 YP_596142.1 NP_268780.1 NP_802766.1 ZP_00875706.1 YP_141033.1 YP_139143.1 ZP_00389627.1
207	ZP_00781572.1 NP_688620.1 ZP_00790853.1 YP_330246.1 ZP_00788245.1 ZP_00785209.1 ZP_00782871.1 NP_736111.1 NP_722236.1 NP_358757.1 NP_345749.1 YP_597884.1 YP_059624.1 YP_601767.1 YP_599891.1 NP_664044.1 YP_281642.1 YP_279739.1 NP_606580.1 YP_596009.1 NP_268664.1 NP_802881.1 ZP_00874596.1 YP_140733.1 YP_138852.1 ZP_00389213.1
208	ZP_00781571.1 NP_688618.1 ZP_00790385.1 YP_330244.1 ZP_00788267.1 ZP_00785206.1 ZP_00782874.1 NP_736109.1 NP_722234.1 NP_358755.1 NP_345747.1 YP_597886.1 YP_059626.1 YP_601769.1 YP_599893.1 YP_599894.1 NP_664046.1 YP_281644.1 YP_279741.1 NP_606582.1 YP_596011.1 NP_268666.1 NP_802879.1 YP_141125.1 YP_139223.1 ZP_00389070.1
209	ZP_00781569.1 NP_688619.1 ZP_00790854.1 YP_330245.1 ZP_00788248.1 ZP_00785203.1 ZP_00782892.1 NP_736110.1 NP_722235.1 NP_358756.1 NP_345748.1 YP_597885.1 YP_059625.1 YP_601768.1 YP_599892.1 NP_664045.1 YP_281643.1 YP_279740.1 NP_606581.1 YP_596010.1 NP_268665.1 NP_802880.1 ZP_00875370.1 YP_141124.1 YP_139222.1 ZP_00389069.1
210	ZP_00781564.1 NP_687726.1 ZP_00789706.1 YP_329459.1 ZP_00787117.1 ZP_00785079.1 ZP_00783034.1 NP_735134.1 NP_721923.1 NP_359065.1 NP_346071.1 YP_598037.1 YP_059772.1 YP_601934.1 YP_600042.1 NP_664169.1 YP_281790.1 YP_279884.1 NP_606771.1 YP_596158.1 NP_268795.1 NP_802750.1 ZP_00874914.1 YP_140983.1 YP_139093.1 ZP_00389129.1
211	ZP_00781563.1 NP_687725.1 ZP_00789707.1 YP_329458.1 ZP_00787178.1 ZP_00785099.1 ZP_00783012.1 NP_735133.1 NP_721925.1 NP_358576.1 NP_345549.1 YP_598036.1 YP_059771.1 YP_601933.1 YP_600041.1 NP_664168.1 YP_281789.1 YP_279883.1 NP_606770.1 YP_596157.1 NP_268794.1 NP_802751.1 ZP_00874912.1 YP_140981.1 YP_139091.1 ZP_00389127.1
212	ZP_00781562.1 NP_687724.1 ZP_00789684.1 YP_329457.1 ZP_00787120.1 ZP_00785087.1 ZP_00783007.1 NP_735132.1 NP_721926.1 NP_358575.1 NP_345548.1 YP_598035.1 YP_059770.1 YP_601932.1 YP_600040.1 NP_664167.1 YP_281788.1 YP_279882.1 NP_606769.1 YP_596156.1 NP_268793.1 NP_802752.1 ZP_00874911.1 YP_140980.1 YP_139090.1 ZP_00389126.1
213	ZP_00781559.1 NP_687883.1 ZP_00791033.1 YP_329614.1 ZP_00787044.1 ZP_00784713.1 ZP_00783464.1 NP_735336.1 NP_721857.1 NP_358101.1 NP_345093.1 YP_598251.1 YP_059922.1 YP_602166.1 YP_600245.1 NP_664310.1 YP_281950.1 YP_280035.1 NP_606988.1 YP_596373.1 NP_268988.1 NP_802610.1 ZP_00875091.1 YP_141652.1 YP_139740.1 ZP_00388884.1
214	ZP_00781548.1 NP_687555.1 ZP_00789883.1 YP_329308.1 ZP_00787930.1 ZP_00785250.1 ZP_00782539.1 NP_735036.1 NP_721682.1 NP_358990.1 NP_345990.1 YP_598141.1 YP_059876.1 YP_602050.1 YP_600145.1 NP_664265.1 YP_281901.1 YP_279985.1 NP_606884.1 YP_596260.1 NP_268893.1 NP_802656.1 ZP_00875616.1 YP_141225.1 YP_139310.1 ZP_00388549.1
215	ZP_00781547.1 NP_687554.1 ZP_00789893.1 YP_329307.1 ZP_00787914.1 ZP_00785261.1 ZP_00782555.1 NP_735035.1 NP_721683.1 NP_358992.1 NP_345991.1 YP_598140.1 YP_059875.1 YP_602049.1 YP_600144.1 NP_664264.1 YP_281900.1 YP_279984.1 NP_606883.1 YP_596259.1 NP_268892.1 NP_802657.1 ZP_00875615.1 YP_141224.1 YP_139309.1 ZP_00388550.1
216	ZP_00781530.1 NP_688726.1 ZP_00789869.1 YP_330344.1 ZP_00787942.1 ZP_00785539.1 ZP_00783052.1 NP_736215.1 NP_720845.1 NP_358388.1 NP_345381.1 YP_599253.1 YP_060906.1 YP_603129.1 YP_601198.1 NP_665407.1 YP_282940.1 YP_281030.1 NP_607922.1 YP_597313.1 NP_269853.1 NP_801526.1 ZP_00874534.1 YP_142016.1 YP_140089.1 ZP_00389447.1
217	ZP_00781529.1 NP_687893.1 ZP_00789367.1 YP_329624.1 ZP_00787046.1 ZP_00784709.1 ZP_00782833.1 NP_735345.1 NP_720601.1 NP_358644.1 NP_345632.1 YP_598479.1 YP_060095.1 YP_602398.1 YP_600421.1 NP_664466.1 YP_282115.1 YP_280199.1 NP_607147.1 YP_596598.1 NP_269200.1 NP_802453.1 ZP_00875928.1 YP_141442.1 YP_139517.1 ZP_00388831.1
218	ZP_00781528.1 NP_687891.1 ZP_00789349.1 YP_329622.1 ZP_00787102.1 ZP_00784698.1 ZP_00783458.1 NP_735343.1 NP_721789.1 NP_358615.1 NP_345585.1 YP_598477.1 YP_060093.1 YP_602396.1 YP_600419.1 NP_664464.1 YP_282113.1 YP_280197.1 NP_607145.1 YP_596596.1 NP_269198.1 NP_802455.1 ZP_00875154.1 YP_141618.1 YP_139707.1 ZP_00389821.1
219	ZP_00781527.1 NP_687894.1 ZP_00789373.1 YP_329625.1 ZP_00787091.1 ZP_00784699.1 ZP_00782810.1 NP_735346.1 NP_720602.1 NP_358643.1 NP_345631.1 YP_598480.1 YP_060096.1 YP_602399.1 YP_600422.1 NP_664467.1 YP_282116.1 YP_280200.1 NP_607148.1 YP_596599.1 NP_269201.1 NP_802452.1 ZP_00875929.1 YP_141441.1 YP_139516.1 ZP_00388830.1
220	ZP_00781525.1 NP_687892.1 ZP_00789375.1 YP_329623.1 ZP_00787084.1 ZP_00784731.1 ZP_00782835.1 NP_735344.1 NP_720600.1 NP_358645.1 NP_345633.1 YP_598478.1 YP_060094.1 YP_602397.1 YP_600420.1 NP_664465.1 YP_282114.1 YP_280198.1 NP_607146.1 YP_596597.1 NP_269199.1 NP_802454.1 ZP_00875927.1 YP_141443.1 YP_139518.1 ZP_00388832.1
221	ZP_00781515.1 NP_688063.1 ZP_00789469.1 YP_329764.1 ZP_00786880.1 ZP_00785389.1 ZP_00782604.1 NP_735534.1 NP_721383.1 NP_357774.1 NP_344739.1 YP_598649.1 YP_060233.1 YP_602569.1 YP_600581.1 NP_664656.1 YP_282289.1 YP_280366.1 NP_607281.1 YP_596760.1 NP_269350.1 NP_802314.1 ZP_00874923.1 YP_141661.1 YP_139750.1 ZP_00388892.1
222	ZP_00781510.1 ZP_00781664.1 NP_688874.1 NP_688973.1 NP_688980.1 ZP_00789145.1 YP_330536.1 ZP_00788864.1 ZP_00785841.1 ZP_00783715.1 ZP_00783944.1 NP_734948.1 NP_735668.1 NP_736402.1 NP_720659.1 NP_720687.1 NP_346224.1 YP_598987.1 YP_601088.1 YP_282830.1 YP_280768.1 YP_597200.1 ZP_00875593.1 YP_142282.1 YP_140365.1 ZP_00388772.1
223	ZP_00781508.1 NP_688965.1 ZP_00789117.1 YP_330532.1 ZP_00788304.1 ZP_00785840.1 ZP_00782139.1 NP_736397.1 NP_722348.1 NP_359208.1 NP_346223.1 YP_599376.1 YP_061023.1 YP_603285.1 YP_601322.1 NP_665518.1 YP_283062.1 YP_281149.1 NP_608032.1 YP_597435.1 NP_269956.1 NP_802976.1 ZP_00875776.1 YP_142284.1 YP_140366.1 ZP_00388771.1
224	ZP_00781505.1 NP_687904.1 ZP_00789370.1 YP_329635.1 ZP_00787346.1 ZP_00784721.1 ZP_00782820.1 NP_735356.1 NP_721776.1 NP_358859.1 NP_345867.1 YP_598491.1 YP_060108.1 YP_602411.1 YP_600435.1 NP_664477.1 YP_282128.1 YP_280212.1 NP_607158.1 YP_596612.1 NP_269211.1 NP_802442.1 ZP_00876184.1 YP_141596.1 YP_139685.1 ZP_00389801.1
225	ZP_00781503.1 NP_687906.1 ZP_00789376.1 YP_329637.1 ZP_00787361.1 ZP_00784734.1 ZP_00782825.1 NP_735358.1 NP_721773.1 NP_358857.1 NP_345865.1 YP_598493.1 YP_060110.1 YP_602413.1 YP_600437.1 NP_664479.1 YP_282130.1 YP_280214.1 NP_607160.1 YP_596614.1 NP_269213.1 NP_802440.1 ZP_00876189.1 YP_141594.1 YP_139683.1 ZP_00389799.1
226	ZP_00781502.1 NP_687907.1 ZP_00789371.1 YP_329638.1 ZP_00787367.1 ZP_00784703.1 ZP_00782834.1 NP_735359.1 NP_721772.1 NP_358856.1 NP_345864.1 YP_598494.1 YP_060111.1 YP_602414.1 YP_600438.1 NP_664480.1 YP_282131.1 YP_280215.1 NP_607161.1 YP_596615.1 NP_269214.1 NP_802439.1 ZP_00876182.1 YP_141593.1 YP_139682.1 ZP_00389798.1
227	ZP_00781496.1 NP_687920.1 ZP_00789350.1 YP_329644.1 ZP_00787368.1 ZP_00786251.1 ZP_00782816.1 NP_735366.1 NP_721754.1 NP_358675.1 NP_345667.1 YP_598501.1 YP_060114.1 YP_602421.1 YP_600446.1 NP_664541.1 YP_282139.1 YP_280221.1 NP_607162.1 YP_596625.1 NP_269219.1 NP_802200.1 ZP_00875138.1 YP_141312.1 YP_139392.1 ZP_00388716.1
228	ZP_00781492.1 NP_687795.1 ZP_00789772.1 YP_329527.1 ZP_00787700.1 ZP_00786320.1 ZP_00783853.1 NP_735250.1 NP_721052.1 NP_359058.1 NP_346064.1 YP_598829.1 YP_060494.1 YP_602750.1 YP_600812.1 NP_664879.1 YP_282512.1 YP_280609.1 NP_607508.1 YP_596927.1 NP_269504.1 NP_802050.1 ZP_00876163.1 YP_141908.1 YP_139981.1 ZP_00388696.1
229	ZP_00781491.1 NP_687792.1 ZP_00789780.1 YP_329524.1 ZP_00787675.1 ZP_00786319.1 ZP_00783849.1 NP_735247.1 NP_721043.1 NP_359033.1 NP_346032.1 YP_598833.1 YP_060498.1 YP_602755.1 YP_600820.1 NP_664883.1 YP_282517.1 YP_280613.1 NP_607512.1 YP_596931.1 NP_269508.1 NP_802046.1 ZP_00875735.1 YP_141913.1 YP_139986.1 ZP_00388692.1
230	ZP_00781489.1 NP_687794.1 ZP_00789787.1 YP_329526.1 ZP_00787674.1 ZP_00786318.1 ZP_00783852.1 NP_735249.1 NP_721049.1 NP_358984.1 NP_345984.1 YP_598830.1 YP_060495.1 YP_602751.1 YP_600813.1 NP_664880.1 YP_282513.1 YP_280610.1 NP_607509.1 YP_596928.1 NP_269505.1 NP_802049.1 ZP_00876265.1 YP_141911.1 YP_139984.1 ZP_00388694.1
231	ZP_00781478.1 NP_687178.1 ZP_00790791.1 YP_328873.1 ZP_00788130.1 ZP_00785764.1 ZP_00782213.1 NP_734608.1 NP_720712.1 NP_358366.1 NP_345355.1 YP_597852.1 YP_059592.1 YP_601734.1 YP_599858.1 NP_664013.1 YP_281607.1 YP_279707.1 NP_606551.1 YP_595977.1 NP_268635.1 NP_801477.1 ZP_00875580.1 YP_140594.1 YP_138705.1 ZP_00388524.1
232	ZP_00781477.1 NP_687180.1 ZP_00790792.1 YP_328875.1 ZP_00788148.1 ZP_00785776.1 ZP_00782197.1 NP_734610.1 NP_720714.1 NP_358368.1 NP_345357.1 YP_597854.1 YP_059594.1 YP_601736.1 YP_599860.1 NP_664015.1 YP_281609.1 YP_279709.1 NP_606553.1 YP_595979.1 NP_268637.1 NP_801479.1 ZP_00875578.1 YP_140596.1 YP_138707.1 ZP_00388522.1
233	ZP_00781475.1 NP_687177.1 ZP_00790788.1 YP_328872.1 ZP_00788147.1 ZP_00785769.1 ZP_00782245.1 NP_734607.1 NP_720711.1 NP_358365.1 NP_345354.1 YP_597851.1 YP_059591.1 YP_601733.1 YP_599857.1 NP_664012.1 YP_281606.1 YP_279706.1 NP_606550.1 YP_595976.1 NP_268634.1 NP_801476.1 ZP_00875581.1 YP_140593.1 YP_138704.1 ZP_00388525.1
234	ZP_00781474.1 NP_687179.1 ZP_00790789.1 YP_328874.1 ZP_00788134.1 ZP_00785758.1 ZP_00782259.1 NP_734609.1 NP_720713.1 NP_358367.1 NP_345356.1 YP_597853.1 YP_059593.1 YP_601735.1 YP_599859.1 NP_664014.1 YP_281608.1 YP_279708.1 NP_606552.1 YP_595978.1 NP_268636.1 NP_801478.1 ZP_00875579.1 YP_140595.1 YP_138706.1 ZP_00388523.1
235	ZP_00781465.1 NP_687825.1 ZP_00789330.1 YP_329556.1 ZP_00787105.1 ZP_00785587.1 ZP_00782621.1 NP_735279.1 NP_721078.1 NP_358833.1 NP_345841.1 YP_598811.1 YP_060425.1 YP_602733.1 YP_600794.1 NP_664862.1 YP_282495.1 YP_280591.1 NP_607491.1 YP_596910.1 NP_269487.1 NP_802067.1 ZP_00875185.1 YP_140872.1 YP_138982.1 ZP_00389087.1
236	ZP_00781464.1 NP_687876.1 ZP_00790276.1 YP_329607.1 ZP_00787088.1 ZP_00784708.1 ZP_00783510.1 NP_735330.1 NP_721873.1 NP_358954.1 NP_345960.1 YP_598244.1 YP_059915.1 YP_602158.1 YP_600238.1 NP_664302.1 YP_281943.1 YP_280027.1 NP_606982.1 YP_596366.1 NP_268981.1 NP_802618.1 ZP_00874966.1 YP_140897.1 YP_139008.1 ZP_00389401.1
237	ZP_00781462.1 NP_687877.1 ZP_00790267.1 YP_329608.1 ZP_00787080.1 ZP_00784718.1 ZP_00783523.1 NP_735331.1 NP_721872.1 NP_358953.1 NP_345959.1 YP_598245.1 YP_059916.1 YP_602159.1 YP_600239.1 NP_664303.1 YP_281944.1 YP_280028.1 NP_606983.1 YP_596367.1 NP_268982.1 NP_802617.1 ZP_00874965.1 YP_140898.1 YP_139009.1 ZP_00389400.1
238	ZP_00781461.1 NP_687875.1 ZP_00790260.1 YP_329606.1 ZP_00787093.1 ZP_00784725.1 ZP_00783512.1 NP_735329.1 NP_721874.1 NP_358955.1 NP_345961.1 YP_598243.1 YP_059914.1 YP_602157.1 YP_600237.1 NP_664301.1 YP_281942.1 YP_280026.1 NP_606981.1 YP_596365.1 NP_268980.1 NP_802619.1 ZP_00874967.1 YP_140896.1 YP_139007.1 ZP_00389402.1
239	ZP_00781459.1 NP_687878.1 ZP_00790271.1 YP_329609.1 ZP_00787038.1 ZP_00784730.1 ZP_00783515.1 NP_735332.1 NP_721871.1 NP_358952.1 NP_345958.1 YP_598246.1 YP_059917.1 YP_602160.1 YP_600240.1 NP_664304.1 YP_281945.1 YP_280029.1 NP_606984.1 YP_596368.1 NP_268983.1 NP_802616.1 ZP_00874964.1 YP_140899.1 YP_139010.1 ZP_00389399.1
240	ZP_00781458.1 NP_687874.1 ZP_00790258.1 YP_329605.1 ZP_00787081.1 ZP_00784729.1 ZP_00783519.1 NP_735328.1 NP_721875.1 NP_358956.1 NP_345962.1 YP_598242.1 YP_059913.1 YP_602156.1 YP_600236.1 NP_664300.1 YP_281941.1 YP_280025.1 NP_606980.1 YP_596364.1 NP_268979.1 NP_802620.1 ZP_00874968.1 YP_140895.1 YP_139006.1 ZP_00389403.1
241	ZP_00781422.1 NP_687238.1 ZP_00789978.1 YP_328934.1 ZP_00787296.1 ZP_00784689.1 ZP_00782451.1 NP_734668.1 NP_720625.1 NP_358110.1 NP_345101.1 YP_599337.1 YP_060986.1 YP_603248.1 YP_601279.1 NP_665480.1 YP_283023.1 YP_281113.1 NP_607995.1 YP_597392.1 NP_269922.1 NP_802940.1 ZP_00875829.1 YP_140512.1 YP_138625.1 ZP_00388953.1
242	ZP_00781421.1 NP_687240.1 ZP_00789981.1 YP_328936.1 ZP_00787272.1 ZP_00784664.1 ZP_00782428.1 NP_734670.1 NP_720627.1 NP_358111.1 NP_345102.1 YP_599335.1 YP_060984.1 YP_603246.1 YP_601277.1 NP_665478.1 YP_283021.1 YP_281111.1 NP_607993.1 YP_597390.1 NP_269920.1 NP_802938.1 ZP_00875828.1 YP_140514.1 YP_138627.1 ZP_00388951.1
243	ZP_00781406.1 NP_687837.1 ZP_00789323.1 YP_329568.1 ZP_00787098.1 ZP_00785585.1 ZP_00782646.1 NP_735290.1 NP_721103.1 NP_358656.1 NP_345645.1 YP_598799.1 YP_060412.1 YP_602716.1 YP_600781.1 NP_664850.1 YP_282483.1 YP_280581.1 NP_607480.1 YP_596898.1 NP_269478.1 NP_802077.1 ZP_00875236.1 YP_141623.1 YP_139711.1 ZP_00389825.1
244	ZP_00781405.1 NP_687833.1 ZP_00789313.1 YP_329564.1 ZP_00787056.1 ZP_00785576.1 ZP_00782648.1 NP_735286.1 NP_721095.1 NP_358660.1 NP_345649.1 YP_598803.1 YP_060416.1 YP_602722.1 YP_600785.1 NP_664854.1 YP_282487.1 YP_280586.1 NP_607484.1 YP_596902.1 NP_269482.1 NP_802073.1 ZP_00875242.1 YP_141630.1 YP_139718.1 ZP_00389832.1
245	ZP_00781404.1 NP_687836.1 ZP_00789334.1 YP_329567.1 ZP_00787077.1 ZP_00785570.1 ZP_00782639.1 NP_735289.1 NP_721102.1 NP_358657.1 NP_345646.1 YP_598800.1 YP_060413.1 YP_602717.1 YP_600782.1 NP_664851.1 YP_282484.1 YP_280582.1 NP_607481.1 YP_596899.1 NP_269479.1 NP_802076.1 ZP_00875245.1 YP_141624.1 YP_139712.1 ZP_00389826.1
246	ZP_00781391.1 NP_687338.1 ZP_00789500.1 YP_329026.1 ZP_00786942.1 ZP_00784916.1 ZP_00782051.1 NP_734761.1 NP_720914.1 NP_357927.1 NP_344900.1 YP_599077.1 YP_060715.1 YP_602954.1 YP_600969.1 NP_665190.1 YP_282714.1 YP_280857.1 NP_607702.1 YP_597078.1 NP_269691.1 NP_801738.1 ZP_00874601.1 YP_140663.1 YP_138774.1 ZP_00389233.1
247	ZP_00781390.1 NP_687339.1 ZP_00789502.1 YP_329027.1 ZP_00786996.1 ZP_00784840.1 ZP_00782079.1 NP_734762.1 NP_720915.1 NP_357928.1 NP_344901.1 YP_599076.1 YP_060714.1 YP_602953.1 YP_600968.1 NP_665189.1 YP_282713.1 YP_280856.1 NP_607701.1 YP_597077.1 NP_269690.1 NP_801739.1 ZP_00874602.1 YP_140664.1 YP_138775.1 ZP_00389232.1
248	ZP_00781389.1 NP_687340.1 ZP_00789522.1 YP_329028.1 ZP_00787005.1 ZP_00784833.1 ZP_00782069.1 NP_734763.1 NP_720916.1 NP_357902.1 NP_344874.1 YP_599075.1 YP_060713.1 YP_602952.1 YP_600967.1 NP_665188.1 YP_282712.1 YP_280855.1 NP_607700.1 YP_597076.1 NP_269689.1 NP_801740.1 ZP_00874603.1 YP_140811.1 YP_138927.1 ZP_00389441.1
249	ZP_00781388.1 NP_687341.1 ZP_00789497.1 YP_329029.1 ZP_00787025.1 ZP_00784865.1 ZP_00782062.1 NP_734764.1 NP_720917.1 NP_359176.1 NP_346175.1 YP_599067.1 YP_060706.1 YP_602945.1 YP_600959.1 NP_665180.1 YP_282705.1 YP_280848.1 NP_607693.1 YP_597068.1 NP_269682.1 NP_801748.1 ZP_00874604.1 YP_140814.1 YP_138930.1 ZP_00389439.1
250	ZP_00781352.1 NP_687656.1 ZP_00790446.1 YP_329345.1 ZP_00787463.1 ZP_00784510.1 ZP_00783209.1 NP_735071.1 NP_721200.1 NP_358819.1 NP_345826.1 YP_598765.1 YP_060389.1 YP_602692.1 YP_600757.1 NP_664829.1 YP_282462.1 YP_280559.1 NP_607459.1 YP_596874.1 NP_269457.1 NP_802097.1 ZP_00874819.1 YP_141060.1 YP_139169.1 ZP_00389655.1
251	ZP_00781348.1 NP_687657.1 ZP_00790011.1 YP_329346.1 ZP_00787490.1 ZP_00784502.1 ZP_00783219.1 NP_735072.1 NP_721201.1 NP_358526.1 NP_345504.1 YP_598764.1 YP_060388.1 YP_602691.1 YP_600756.1 NP_664828.1 YP_282461.1 YP_280558.1 NP_607458.1 YP_596873.1 NP_269456.1 NP_802098.1 ZP_00874818.1 YP_141064.1 YP_139173.1 ZP_00389659.1
252	ZP_00781325.1 NP_688660.1 ZP_00790519.1 YP_330283.1 ZP_00788234.1 ZP_00785017.1 ZP_00783625.1 NP_736148.1 NP_722140.1 NP_357989.1 NP_344960.1 YP_599185.1 YP_060820.1 YP_603062.1 YP_601132.1 NP_665345.1 YP_282871.1 YP_280962.1 NP_607860.1 YP_597241.1 NP_269790.1 NP_801587.1 ZP_00875762.1 YP_141972.1 YP_140045.1 ZP_00388741.1
253	ZP_00781321.1 NP_688658.1 ZP_00790514.1 YP_330281.1 ZP_00788215.1 ZP_00785022.1 ZP_00783627.1 NP_736146.1 NP_722138.1 NP_357987.1 NP_344958.1 YP_599183.1 YP_060818.1 YP_603060.1 YP_601130.1 NP_665343.1 YP_282869.1 YP_280960.1 NP_607858.1 YP_597239.1 NP_269788.1 NP_801589.1 ZP_00875764.1 YP_141970.1 YP_140043.1 ZP_00388743.1
254	ZP_00781320.1 NP_688659.1 ZP_00790518.1 YP_330282.1 ZP_00788222.1 ZP_00785026.1 ZP_00783629.1 NP_736147.1 NP_722139.1 NP_357988.1 NP_344959.1 YP_599184.1 YP_060819.1 YP_603061.1 YP_601131.1 NP_665344.1 YP_282870.1 YP_280961.1 NP_607859.1 YP_597240.1 NP_269789.1 NP_801588.1 ZP_00875763.1 YP_141971.1 YP_140044.1 ZP_00388742.1
255	ZP_00781310.1 NP_688513.1 ZP_00790170.1 YP_330149.1 ZP_00788019.1 ZP_00785286.1 ZP_00782290.1 NP_736014.1 NP_721961.1 NP_358150.1 NP_345142.1 YP_597988.1 YP_059720.1 YP_601871.1 YP_599992.1 NP_664129.1 YP_281738.1 YP_279833.1 NP_606723.1 YP_596110.1 NP_268754.1 NP_802794.1 ZP_00875677.1 YP_142148.1 YP_140231.1 ZP_00388978.1
256	ZP_00781307.1 NP_688506.1 ZP_00790145.1 YP_330142.1 ZP_00788038.1 ZP_00785312.1 ZP_00782272.1 NP_736007.1 NP_721959.1 NP_358440.1 NP_345428.1 YP_597990.1 YP_059723.1 YP_601873.1 YP_599994.1 NP_664131.1 YP_281743.1 YP_279835.1 NP_606725.1 YP_596112.1 NP_268756.1 NP_802792.1 ZP_00875081.1 YP_140855.1 YP_138967.1 ZP_00389101.1
257	ZP_00781304.1 NP_688507.1 ZP_00790154.1 YP_330143.1 ZP_00788023.1 ZP_00785302.1 ZP_00782316.1 NP_736008.1 NP_721960.1 NP_358439.1 NP_345427.1 YP_597989.1 YP_059722.1 YP_601872.1 YP_599993.1 NP_664130.1 YP_281742.1 YP_279834.1 NP_606724.1 YP_596111.1 NP_268755.1 NP_802793.1 ZP_00875082.1 YP_140854.1 YP_138966.1 ZP_00389102.1
258	ZP_00781299.1 NP_688536.1 ZP_00789637.1 YP_330170.1 ZP_00787729.1 ZP_00785038.1 ZP_00783833.1 NP_736033.1 NP_721747.1 NP_358928.1 NP_345936.1 YP_597972.1 YP_059702.1 YP_601856.1 YP_599975.1 NP_664114.1 YP_281723.1 YP_279818.1 NP_606708.1 YP_596095.1 NP_268739.1 NP_802809.1 ZP_00876137.1 YP_141010.1 YP_139120.1 ZP_00388252.1
259	ZP_00781286.1 NP_689122.1 ZP_00789405.1 YP_330685.1 ZP_00787226.1 ZP_00785630.1 ZP_00783910.1 NP_736526.1 NP_722420.1 NP_357672.1 NP_344633.1 YP_599561.1 YP_061169.1 YP_603443.1 YP_601460.1 NP_665637.1 YP_283194.1 YP_281330.1 NP_608150.1 YP_597575.1 NP_270088.1 NP_803091.1 ZP_00875718.1 YP_142322.1 YP_140406.1 ZP_00388162.1
260	ZP_00781280.1 NP_689123.1 ZP_00789391.1 YP_330686.1 ZP_00787227.1 ZP_00785624.1 ZP_00783903.1 NP_736527.1 NP_722422.1 NP_359598.1 NP_346613.1 YP_599562.1 YP_061170.1 YP_603444.1 YP_601461.1 NP_665638.1 YP_283197.1 YP_281331.1 NP_608151.1 YP_597576.1 NP_270090.1 NP_803092.1 ZP_00875717.1 YP_142323.1 YP_140407.1 ZP_00388163.1
261	ZP_00781278.1 NP_689126.1 ZP_00789398.1 YP_330689.1 ZP_00787255.1 ZP_00785618.1 ZP_00784092.1 NP_736530.1 NP_722425.1 NP_359601.1 NP_346616.1 YP_599565.1 YP_061173.1 YP_603447.1 YP_601464.1 NP_665641.1 YP_283200.1 YP_281334.1 NP_608154.1 YP_597579.1 NP_270093.1 NP_803095.1 ZP_00875714.1 YP_142326.1 YP_140410.1 ZP_00388166.1
262	ZP_00781272.1 NP_687149.1 ZP_00790933.1 YP_328838.1 ZP_00788491.1 ZP_00785895.1 ZP_00783292.1 NP_734582.1 NP_720783.1 NP_359472.1 NP_346492.1 YP_597811.1 YP_059552.1 YP_601692.1 YP_599814.1 NP_663974.1 YP_281567.1 YP_279666.1 NP_606511.1 YP_595936.1 NP_268598.1 NP_801439.1 ZP_00876162.1 YP_142145.1 YP_140228.1 ZP_00388973.1
263	ZP_00781262.1 NP_687528.1 ZP_00790192.1 YP_329231.1 ZP_00788686.1 ZP_00786032.1 ZP_00782421.1 NP_735008.1 NP_721015.1 NP_358680.1 NP_345672.1 YP_598856.1 YP_060569.1 YP_602832.1 YP_600845.1 NP_664958.1 YP_282594.1 YP_280635.1 NP_607588.1 YP_596956.1 NP_269576.1 NP_801970.1 ZP_00874566.1 YP_141576.1 YP_139665.1 ZP_00389765.1
264	ZP_00781259.1 NP_687531.1 ZP_00790173.1 YP_329234.1 ZP_00788692.1 ZP_00786030.1 ZP_00782365.1 NP_735011.1 NP_721018.1 NP_358677.1 NP_345669.1 YP_598853.1 YP_060566.1 YP_602828.1 YP_600842.1 NP_664955.1 YP_282591.1 YP_280632.1 NP_607585.1 YP_596953.1 NP_269573.1 NP_801973.1 ZP_00874563.1 YP_141573.1 YP_139662.1 ZP_00389762.1
265	ZP_00781258.1 NP_687527.1 ZP_00790175.1 YP_329230.1 ZP_00788696.1 ZP_00786038.1 ZP_00782368.1 NP_735007.1 NP_721014.1 NP_358681.1 NP_345673.1 YP_598857.1 YP_060570.1 YP_602833.1 YP_600846.1 NP_664959.1 YP_282595.1 YP_280636.1 NP_607589.1 YP_596957.1 NP_269577.1 NP_801969.1 ZP_00874567.1 YP_141577.1 YP_139666.1 ZP_00389766.1
266	ZP_00781256.1 NP_687530.1 ZP_00790186.1 YP_329233.1 ZP_00788695.1 ZP_00786031.1 ZP_00782380.1 NP_735010.1 NP_721017.1 NP_358678.1 NP_345670.1 YP_598854.1 YP_060567.1 YP_602830.1 YP_600843.1 NP_664956.1 YP_282592.1 YP_280633.1 NP_607586.1 YP_596954.1 NP_269574.1 NP_801972.1 ZP_00874564.1 YP_141574.1 YP_139663.1 ZP_00389763.1
267	ZP_00781255.1 NP_687529.1 ZP_00790177.1 YP_329232.1 ZP_00788685.1 ZP_00786037.1 ZP_00782391.1 NP_735009.1 NP_721016.1 NP_358679.1 NP_345671.1 YP_598855.1 YP_060568.1 YP_602831.1 YP_600844.1 NP_664957.1 YP_282593.1 YP_280634.1 NP_607587.1 YP_596955.1 NP_269575.1 NP_801971.1 ZP_00874565.1 YP_141575.1 YP_139664.1 ZP_00389764.1
268	ZP_00781254.1 NP_687524.1 ZP_00790182.1 YP_329227.1 ZP_00788690.1 ZP_00786027.1 ZP_00782401.1 NP_735004.1 NP_721007.1 NP_358323.1 NP_345317.1 YP_598859.1 YP_060572.1 YP_602835.1 YP_600848.1 NP_664961.1 YP_282597.1 YP_280638.1 NP_607591.1 YP_596959.1 NP_269579.1 NP_801967.1 ZP_00875760.1 YP_141022.1 YP_139132.1 ZP_00389616.1
269	ZP_00781232.1 NP_688599.1 ZP_00790539.1 YP_330226.1 ZP_00788832.1 ZP_00785228.1 ZP_00782900.1 NP_736092.1 NP_722054.1 NP_359382.1 NP_346402.1 YP_597900.1 YP_059641.1 YP_601784.1 YP_599909.1 NP_664060.1 YP_281659.1 YP_279755.1 NP_606649.1 YP_596027.1 NP_268679.1 NP_802865.1 ZP_00876084.1 YP_140673.1 YP_138784.1 ZP_00389223.1
270	ZP_00781230.1 NP_688598.1 ZP_00790527.1 YP_330225.1 ZP_00788839.1 ZP_00785196.1 ZP_00782893.1 NP_736091.1 NP_722053.1 NP_359381.1 NP_346401.1 YP_597901.1 YP_059642.1 YP_601785.1 YP_599910.1 NP_664061.1 YP_281660.1 YP_279756.1 NP_606650.1 YP_596028.1 NP_268680.1 NP_802864.1 ZP_00876083.1 YP_140674.1 YP_138785.1 ZP_00388372.1
271	ZP_00781228.1 NP_688587.1 ZP_00790544.1 YP_330214.1 ZP_00788684.1 ZP_00785223.1 ZP_00783915.1 NP_736080.1 NP_722043.1 NP_359284.1 NP_346309.1 YP_597911.1 YP_059651.1 YP_601795.1 YP_599920.1 NP_664070.1 YP_281671.1 YP_279765.1 NP_606659.1 YP_596038.1 NP_268689.1 NP_802855.1 ZP_00875983.1 YP_140687.1 YP_138798.1 ZP_00388385.1
272	ZP_00781226.1 NP_688586.1 ZP_00790541.1 YP_330213.1 ZP_00788674.1 ZP_00785207.1 ZP_00783913.1 NP_736079.1 NP_722042.1 NP_359283.1 NP_346308.1 YP_597912.1 YP_059652.1 YP_601796.1 YP_599921.1 NP_664071.1 YP_281672.1 YP_279766.1 NP_606660.1 YP_596039.1 NP_268690.1 NP_802854.1 ZP_00875984.1 YP_140688.1 YP_138799.1 ZP_00388386.1
273	ZP_00781225.1 NP_688588.1 ZP_00790526.1 YP_330215.1 ZP_00788670.1 ZP_00785215.1 ZP_00783919.1 NP_736081.1 NP_722044.1 NP_359285.1 NP_346310.1 YP_597910.1 YP_059650.1 YP_601794.1 YP_599919.1 NP_664069.1 YP_281670.1 YP_279764.1 NP_606658.1 YP_596037.1 NP_268688.1 NP_802856.1 ZP_00875982.1 YP_140686.1 YP_138797.1 ZP_00388384.1
274	ZP_00781224.1 NP_688591.1 ZP_00790532.1 YP_330218.1 ZP_00788676.1 ZP_00785227.1 ZP_00784198.1 NP_736084.1 NP_722047.1 NP_359288.1 NP_346313.1 YP_597907.1 YP_059647.1 YP_601791.1 YP_599916.1 NP_664066.1 YP_281667.1 YP_279761.1 NP_606655.1 YP_596034.1 NP_268685.1 NP_802859.1 ZP_00875979.1 YP_140683.1 YP_138794.1 ZP_00388381.1
275	ZP_00781223.1 NP_688589.1 ZP_00790547.1 YP_330216.1 ZP_00788682.1 ZP_00785195.1 ZP_00783920.1 NP_736082.1 NP_722045.1 NP_359286.1 NP_346311.1 YP_597909.1 YP_059649.1 YP_601793.1 YP_599918.1 NP_664068.1 YP_281669.1 YP_279763.1 NP_606657.1 YP_596036.1 NP_268687.1 NP_802857.1 ZP_00875981.1 YP_140685.1 YP_138796.1 ZP_00388383.1
276	ZP_00781221.1 NP_688590.1 ZP_00790537.1 YP_330217.1 ZP_00788678.1 ZP_00785199.1 ZP_00783917.1 NP_736083.1 NP_722046.1 NP_359287.1 NP_346312.1 YP_597908.1 YP_059648.1 YP_601792.1 YP_599917.1 NP_664067.1 YP_281668.1 YP_279762.1 NP_606656.1 YP_596035.1 NP_268686.1 NP_802858.1 ZP_00875980.1 YP_140684.1 YP_138795.1 ZP_00388382.1
277	ZP_00781200.1 NP_687392.1 ZP_00790993.1 ZP_00791201.1 YP_329079.1 ZP_00787837.1 ZP_00785940.1 ZP_00783597.1 NP_734814.1 NP_722193.1 NP_357967.1 NP_344935.1 YP_599158.1 YP_060794.1 YP_603035.1 YP_601105.1 NP_665318.1 YP_282845.1 YP_280936.1 NP_607834.1 YP_597215.1 NP_269764.1 NP_801615.1 YP_140748.1 YP_138865.1 ZP_00388273.1
278	ZP_00781193.1 NP_687385.1 ZP_00790590.1 YP_329072.1 ZP_00787832.1 ZP_00785934.1 ZP_00783595.1 NP_734807.1 NP_722064.1 NP_357978.1 NP_344947.1 YP_599164.1 YP_060799.1 YP_603040.1 YP_601110.1 NP_665324.1 YP_282850.1 YP_280941.1 NP_607839.1 YP_597220.1 NP_269769.1 NP_801608.1 ZP_00875543.1 YP_140807.1 YP_138923.1 ZP_00389445.1
279	ZP_00781190.1 NP_687648.1 ZP_00790439.1 YP_329337.1 ZP_00787480.1 ZP_00785236.1 ZP_00783197.1 NP_735063.1 NP_721650.1 NP_358310.1 NP_345304.1 YP_598222.1 YP_059892.1 YP_602131.1 YP_600212.1 NP_664281.1 YP_281917.1 YP_280002.1 NP_606961.1 YP_596339.1 NP_268957.1 NP_802639.1 ZP_00876097.1 YP_141866.1 YP_139938.1 ZP_00388349.1
280	ZP_00781188.1 NP_687652.1 ZP_00790435.1 YP_329341.1 ZP_00787461.1 ZP_00784505.1 ZP_00783205.1 NP_735067.1 NP_721624.1 NP_358630.1 NP_345598.1 YP_598224.1 YP_059895.1 YP_602133.1 YP_600214.1 NP_664283.1 YP_281919.1 YP_280004.1 NP_606963.1 YP_596341.1 NP_268959.1 NP_802637.1 ZP_00874861.1 YP_141046.1 YP_139156.1 ZP_00389641.1
281	ZP_00781187.1 NP_687655.1 ZP_00790440.1 YP_329344.1 ZP_00787457.1 ZP_00784491.1 ZP_00783203.1 NP_735070.1 NP_721198.1 NP_358821.1 NP_345828.1 YP_598766.1 YP_060390.1 YP_602693.1 YP_600758.1 NP_664830.1 YP_282463.1 YP_280560.1 NP_607460.1 YP_596875.1 NP_269458.1 NP_802096.1 ZP_00874821.1 YP_141057.1 YP_139167.1 ZP_00389653.1
282	ZP_00781184.1 NP_687651.1 ZP_00790442.1 YP_329340.1 ZP_00787470.1 ZP_00785238.1 ZP_00783207.1 NP_735066.1 NP_721627.1 NP_358629.1 NP_345597.1 YP_598223.1 YP_059893.1 YP_602132.1 YP_600213.1 NP_664282.1 YP_281918.1 YP_280003.1 NP_606962.1 YP_596340.1 NP_268958.1 NP_802638.1 ZP_00876101.1 YP_141045.1 YP_139155.1 ZP_00389640.1
283	ZP_00781183.1 NP_687654.1 ZP_00790443.1 YP_329343.1 ZP_00787486.1 ZP_00784488.1 ZP_00783206.1 NP_735069.1 NP_721197.1 NP_358822.1 NP_345829.1 YP_598767.1 YP_060391.1 YP_602694.1 YP_600759.1 NP_664831.1 YP_282464.1 YP_280561.1 NP_607461.1 YP_596876.1 NP_269459.1 NP_802095.1 ZP_00874822.1 YP_141056.1 YP_139166.1 ZP_00389652.1
284	ZP_00781182.1 NP_687175.1 ZP_00790795.1 YP_328870.1 ZP_00788141.1 ZP_00785759.1 ZP_00782253.1 NP_734605.1 NP_720709.1 NP_358813.1 NP_345820.1 YP_597848.1 YP_059589.1 YP_601730.1 YP_599854.1 NP_664010.1 YP_281603.1 YP_279703.1 NP_606548.1 YP_595973.1 NP_268632.1 NP_801474.1 ZP_00875583.1 YP_140591.1 YP_138702.1 ZP_00388527.1
285	ZP_00781178.1 NP_687174.1 ZP_00790786.1 YP_328869.1 ZP_00788144.1 ZP_00785757.1 ZP_00782211.1 NP_734604.1 NP_720708.1 NP_358007.1 NP_344977.1 YP_597847.1 YP_059588.1 YP_601729.1 YP_599853.1 NP_664009.1 YP_281602.1 YP_279702.1 NP_606547.1 YP_595972.1 NP_268631.1 NP_801473.1 ZP_00875584.1 YP_140589.1 YP_138700.1 ZP_00388528.1
286	ZP_00781171.1 NP_687168.1 ZP_00791018.1 YP_328856.1 ZP_00788153.1 ZP_00785773.1 ZP_00783982.1 NP_734600.1 NP_720700.1 NP_359553.1 NP_346570.1 YP_599281.1 YP_060930.1 YP_603153.1 YP_601223.1 NP_665430.1 YP_282964.1 YP_281058.1 NP_607945.1 YP_597337.1 NP_269875.1 NP_801503.1 ZP_00876052.1 YP_141879.1 YP_139951.1 ZP_00388114.1
287	ZP_00781169.1 NP_688695.1 ZP_00790111.1 YP_330315.1 ZP_00788751.1 ZP_00785978.1 ZP_00783646.1 NP_736184.1 NP_722165.1 NP_358248.1 NP_345243.1 YP_599224.1 YP_060855.1 YP_603101.1 YP_601169.1 NP_665379.1 YP_282911.1 YP_281000.1 NP_607893.1 YP_597283.1 NP_269825.1 NP_801554.1 ZP_00875521.1 YP_142074.1 YP_140155.1 ZP_00389681.1
288	ZP_00781167.1 NP_688700.1 ZP_00790112.1 YP_330319.1 ZP_00788858.1 ZP_00785992.1 ZP_00786548.1 ZP_00783999.1 NP_736189.1 NP_722169.1 NP_357763.1 NP_344725.1 YP_599228.1 YP_060882.1 YP_603105.1 YP_601173.1 NP_665383.1 YP_282915.1 YP_281004.1 NP_607897.1 YP_597288.1 NP_269829.1 NP_801550.1 YP_142083.1 YP_140164.1 ZP_00389689.1
289	ZP_00781160.1 NP_688699.1 ZP_00790097.1 YP_330318.1 ZP_00788860.1 ZP_00785977.1 ZP_00784143.1 NP_736188.1 NP_722167.1 NP_357765.1 NP_344727.1 YP_599226.1 YP_060857.1 YP_603103.1 YP_601171.1 NP_665381.1 YP_282913.1 YP_281002.1 NP_607895.1 YP_597285.1 NP_269827.1 NP_801552.1 ZP_00876116.1 YP_142081.1 YP_140162.1 ZP_00389687.1
290	ZP_00781148.1 NP_687846.1 ZP_00789307.1 YP_329576.1 ZP_00787096.1 ZP_00785579.1 ZP_00782626.1 NP_735299.1 NP_721912.1 NP_358265.1 NP_345260.1 YP_598787.1 YP_060400.1 YP_602701.1 YP_600766.1 NP_664838.1 YP_282471.1 YP_280568.1 NP_607468.1 YP_596883.1 NP_269466.1 NP_802088.1 ZP_00875520.1 YP_141534.1 YP_139623.1 ZP_00389293.1
291	ZP_00781147.1 NP_687843.1 ZP_00789310.1 YP_329574.1 ZP_00787085.1 ZP_00785568.1 ZP_00782629.1 NP_735296.1 NP_721919.1 NP_358363.1 NP_345352.1 YP_598791.1 YP_060404.1 YP_602705.1 YP_600771.1 NP_664842.1 YP_282475.1 YP_280573.1 NP_607472.1 YP_596890.1 NP_269470.1 NP_802084.1 ZP_00876253.1 YP_141536.1 YP_139625.1 ZP_00389296.1
292	ZP_00781145.1 NP_687842.1 ZP_00789342.1 YP_329573.1 ZP_00787026.1 ZP_00785577.1 ZP_00782620.1 NP_735295.1 NP_721920.1 NP_358362.1 NP_345351.1 YP_598792.1 YP_060405.1 YP_602707.1 YP_600772.1 NP_664843.1 YP_282476.1 YP_280574.1 NP_607473.1 YP_596891.1 NP_269471.1 NP_802083.1 ZP_00876252.1 YP_141537.1 YP_139626.1 ZP_00389297.1
293	ZP_00781138.1 NP_687845.1 ZP_00789321.1 YP_329575.1 ZP_00787075.1 ZP_00785590.1 ZP_00782635.1 NP_735298.1 NP_721917.1 NP_359307.1 NP_346331.1 YP_598789.1 YP_060402.1 YP_602703.1 YP_600768.1 NP_664840.1 YP_282473.1 YP_280570.1 NP_607470.1 YP_596885.1 NP_269468.1 NP_802086.1 ZP_00875525.1 YP_141535.1 YP_139624.1 ZP_00389294.1
294	ZP_00781133.1 NP_688074.1 ZP_00789490.1 YP_329775.1 ZP_00786813.1 ZP_00785417.1 ZP_00782611.1 NP_735545.1 NP_721468.1 NP_358705.1 NP_345698.1 YP_598660.1 YP_060244.1 YP_602580.1 YP_600592.1 NP_664667.1 YP_282300.1 YP_280377.1 NP_607292.1 YP_596771.1 NP_269361.1 NP_802325.1 ZP_00874703.1 YP_141196.1 YP_139282.1 ZP_00389382.1
295	ZP_00781132.1 NP_688073.1 ZP_00789479.1 YP_329774.1 ZP_00786875.1 ZP_00785408.1 ZP_00782599.1 NP_735544.1 NP_721467.1 NP_358704.1 NP_345697.1 YP_598659.1 YP_060243.1 YP_602579.1 YP_600591.1 NP_664666.1 YP_282299.1 YP_280376.1 NP_607291.1 YP_596770.1 NP_269360.1 NP_802324.1 ZP_00874704.1 YP_141197.1 YP_139283.1 ZP_00389383.1
296	ZP_00781131.1 NP_688075.1 ZP_00789488.1 YP_329776.1 ZP_00786872.1 ZP_00785392.1 ZP_00782605.1 NP_735546.1 NP_721469.1 NP_358944.1 NP_345949.1 YP_598661.1 YP_060245.1 YP_602581.1 YP_600593.1 NP_664668.1 YP_282301.1 YP_280378.1 NP_607293.1 YP_596772.1 NP_269362.1 NP_802326.1 ZP_00874702.1 YP_141195.1 YP_139281.1 ZP_00389381.1
297	ZP_00781129.1 NP_688079.1 ZP_00789494.1 YP_329777.1 ZP_00786887.1 ZP_00785420.1 ZP_00782573.1 NP_735548.1 NP_721470.1 NP_358808.1 NP_345815.1 YP_598594.1 YP_060185.1 YP_602514.1 YP_600541.1 NP_664611.1 YP_282234.1 YP_280313.1 NP_607232.1 YP_596720.1 NP_269300.1 NP_802268.1 ZP_00874457.1 YP_141167.1 YP_139265.1 ZP_00389353.1
298	ZP_00781128.1 NP_688072.1 ZP_00789472.1 YP_329773.1 ZP_00786819.1 ZP_00785421.1 ZP_00782569.1 NP_735543.1 NP_721466.1 NP_358703.1 NP_345696.1 YP_598658.1 YP_060242.1 YP_602578.1 YP_600590.1 NP_664665.1 YP_282298.1 YP_280375.1 NP_607290.1 YP_596769.1 NP_269359.1 NP_802323.1 ZP_00874705.1 YP_141198.1 YP_139284.1 ZP_00389384.1
299	ZP_00781124.1 NP_688647.1 ZP_00790343.1 YP_330270.1 ZP_00788227.1 ZP_00785021.1 ZP_00783324.1 NP_736135.1 NP_722112.1 NP_359179.1 NP_346178.1 YP_597873.1 YP_059613.1 YP_601756.1 YP_599881.1 NP_664034.1 YP_281631.1 YP_279728.1 NP_606570.1 YP_595998.1 NP_268653.1 NP_802892.1 ZP_00876069.1 YP_141960.1 YP_140033.1 ZP_00388656.1
300	ZP_00781121.1 NP_688633.1 ZP_00790362.1 YP_330258.1 ZP_00788221.1 ZP_00784999.1 ZP_00783311.1 NP_736124.1 NP_722246.1 NP_357740.1 NP_344690.1 YP_597876.1 YP_059616.1 YP_601759.1 YP_599884.1 NP_664036.1 YP_281634.1 YP_279731.1 NP_606572.1 YP_596001.1 NP_268656.1 NP_802889.1 ZP_00875248.1 YP_140718.1 YP_138833.1 ZP_00389198.1
301	ZP_00781118.1 NP_688650.1 ZP_00790348.1 YP_330273.1 ZP_00788214.1 ZP_00784995.1 ZP_00783316.1 NP_736138.1 NP_722116.1 NP_359181.1 NP_346180.1 YP_597871.1 YP_059611.1 YP_601754.1 YP_599879.1 NP_664032.1 YP_281629.1 YP_279726.1 NP_606568.1 YP_595996.1 NP_268651.1 NP_802894.1 ZP_00876065.1 YP_141962.1 YP_140035.1 ZP_00388654.1
302	ZP_00781115.1 NP_688649.1 ZP_00790350.1 YP_330272.1 ZP_00788236.1 ZP_00785005.1 ZP_00783304.1 NP_736137.1 NP_722115.1 NP_359180.1 NP_346179.1 YP_597872.1 YP_059612.1 YP_601755.1 YP_599880.1 NP_664033.1 YP_281630.1 YP_279727.1 NP_606569.1 YP_595997.1 NP_268652.1 NP_802893.1 ZP_00876066.1 YP_141961.1 YP_140034.1 ZP_00388655.1
303	ZP_00781102.1 NP_688152.1 ZP_00789252.1 YP_329846.1 ZP_00788709.1 ZP_00786268.1 ZP_00783713.1 NP_735654.1 NP_721205.1 NP_359258.1 NP_346283.1 YP_598762.1 YP_060386.1 YP_602689.1 YP_600696.1 NP_664826.1 YP_282459.1 YP_280545.1 NP_607455.1 YP_596870.1 NP_269454.1 NP_802100.1 ZP_00874456.1 YP_141862.1 YP_139934.1 ZP_00388357.1
304	ZP_00781098.1 NP_688151.1 ZP_00789214.1 YP_329845.1 ZP_00788706.1 ZP_00786269.1 ZP_00784070.1 NP_735653.1 NP_721559.1 NP_358589.1 NP_345559.1 YP_598700.1 YP_060284.1 YP_602621.1 YP_600632.1 NP_664705.1 YP_282340.1 YP_280417.1 NP_607331.1 YP_596811.1 NP_269399.1 NP_802363.1 ZP_00875645.1 YP_141380.1 YP_139461.1 ZP_00388848.1
305	ZP_00781092.1 NP_688154.1 ZP_00791062.1 YP_329848.1 ZP_00788699.1 ZP_00786394.1 ZP_00786496.1 ZP_00783720.1 NP_735656.1 NP_721560.1 NP_357963.1 NP_344931.1 YP_598702.1 YP_060286.1 YP_602623.1 YP_600634.1 NP_664707.1 YP_282342.1 YP_280419.1 NP_607332.1 YP_596814.1 NP_269400.1 NP_802364.1 ZP_00876285.1 YP_141378.1 YP_139460.1
306	ZP_00781085.1 NP_687963.1 ZP_00789426.1 YP_329667.1 ZP_00787351.1 ZP_00786091.1 ZP_00783541.1 NP_735388.1 NP_721513.1 NP_358335.1 NP_345330.1 YP_598668.1 YP_060252.1 YP_602588.1 YP_600600.1 NP_664675.1 YP_282308.1 YP_280385.1 NP_607300.1 YP_596779.1 NP_269369.1 NP_802333.1 ZP_00875066.1 YP_141207.1 YP_139293.1 ZP_00388564.1
307	ZP_00781084.1 NP_687951.1 ZP_00789435.1 YP_329656.1 ZP_00787362.1 ZP_00785660.1 ZP_00783875.1 NP_735378.1 NP_721575.1 NP_358389.1 NP_345382.1 YP_598713.1 YP_060295.1 YP_602634.1 YP_600646.1 NP_664718.1 YP_282353.1 YP_280430.1 NP_607343.1 YP_596825.1 NP_269411.1 NP_802375.1 ZP_00875293.1 YP_141558.1 YP_139649.1 ZP_00388151.1
308	ZP_00781083.1 NP_687953.1 ZP_00789424.1 YP_329658.1 ZP_00787370.1 ZP_00785666.1 ZP_00783881.1 NP_735380.1 NP_721573.1 NP_358391.1 NP_345384.1 YP_598711.1 YP_060293.1 YP_602632.1 YP_600644.1 NP_664716.1 YP_282351.1 YP_280428.1 NP_607341.1 YP_596823.1 NP_269409.1 NP_802373.1 ZP_00875686.1 YP_141556.1 YP_139647.1 ZP_00388153.1
309	ZP_00781082.1 NP_687952.1 ZP_00789427.1 YP_329657.1 ZP_00787384.1 ZP_00785669.1 ZP_00783878.1 NP_735379.1 NP_721574.1 NP_358390.1 NP_345383.1 YP_598712.1 YP_060294.1 YP_602633.1 YP_600645.1 NP_664717.1 YP_282352.1 YP_280429.1 NP_607342.1 YP_596824.1 NP_269410.1 NP_802374.1 ZP_00875292.1 YP_141557.1 YP_139648.1 ZP_00388152.1
310	ZP_00781078.1 NP_687962.1 ZP_00789458.1 YP_329666.1 ZP_00787392.1 ZP_00786094.1 ZP_00783535.1 NP_735387.1 NP_721514.1 NP_358334.1 NP_345329.1 YP_598669.1 YP_060253.1 YP_602589.1 YP_600601.1 NP_664676.1 YP_282309.1 YP_280386.1 NP_607301.1 YP_596780.1 NP_269370.1 NP_802334.1 ZP_00875065.1 YP_141206.1 YP_139292.1 ZP_00388565.1
311	ZP_00781075.1 NP_689127.1 ZP_00789393.1 YP_330690.1 ZP_00787182.1 ZP_00785616.1 ZP_00784094.1 NP_736531.1 NP_722426.1 NP_357718.1 NP_344666.1 YP_599566.1 YP_061174.1 YP_603448.1 YP_601465.1 NP_665642.1 YP_283201.1 YP_281335.1 NP_608155.1 YP_597580.1 NP_270094.1 NP_803096.1 ZP_00875713.1 YP_142327.1 YP_140411.1 ZP_00388167.1
312	ZP_00781071.1 NP_689134.1 ZP_00789390.1 YP_330697.1 ZP_00788782.1 ZP_00785621.1 ZP_00783555.1 NP_736538.1 NP_722431.1 NP_359615.1 NP_346627.1 YP_599572.1 YP_061179.1 YP_603454.1 YP_601471.1 NP_665648.1 YP_283207.1 YP_281341.1 NP_608161.1 YP_597586.1 NP_270100.1 NP_803102.1 ZP_00875923.1 YP_142332.1 YP_140416.1 ZP_00388396.1
313	ZP_00781070.1 NP_689137.1 ZP_00789394.1 YP_330700.1 ZP_00788792.1 ZP_00785633.1 ZP_00783554.1 NP_736541.1 NP_722434.1 NP_359618.1 NP_346630.1 YP_599575.1 YP_061182.1 YP_603457.1 YP_601474.1 NP_665651.1 YP_283210.1 YP_281344.1 NP_608164.1 YP_597589.1 NP_270103.1 NP_803105.1 ZP_00875926.1 YP_142335.1 YP_140419.1 ZP_00388399.1
314	ZP_00781069.1 NP_689136.1 ZP_00789404.1 YP_330699.1 ZP_00788793.1 ZP_00785625.1 ZP_00783559.1 NP_736540.1 NP_722433.1 NP_359617.1 NP_346629.1 YP_599574.1 YP_061181.1 YP_603456.1 YP_601473.1 NP_665650.1 YP_283209.1 YP_281343.1 NP_608163.1 YP_597588.1 NP_270102.1 NP_803104.1 ZP_00875925.1 YP_142334.1 YP_140418.1 ZP_00388398.1
315	ZP_00781068.1 NP_689129.1 ZP_00789409.1 YP_330692.1 ZP_00788784.1 ZP_00785637.1 ZP_00783561.1 NP_736533.1 NP_722428.1 NP_357716.1 NP_344664.1 YP_599568.1 YP_061175.1 YP_603450.1 YP_601467.1 NP_665644.1 YP_283203.1 YP_281337.1 NP_608157.1 YP_597582.1 NP_270096.1 NP_803098.1 ZP_00875919.1 YP_142328.1 YP_140412.1 ZP_00388392.1
316	ZP_00781065.1 NP_689135.1 ZP_00789407.1 YP_330698.1 ZP_00788785.1 ZP_00785627.1 ZP_00783560.1 NP_736539.1 NP_722432.1 NP_359616.1 NP_346628.1 YP_599573.1 YP_061180.1 YP_603455.1 YP_601472.1 NP_665649.1 YP_283208.1 YP_281342.1 NP_608162.1 YP_597587.1 NP_270101.1 NP_803103.1 ZP_00875924.1 YP_142333.1 YP_140417.1 ZP_00388397.1
317	ZP_00781050.1 NP_688780.1 ZP_00790335.1 YP_330409.1 ZP_00788434.1 ZP_00785734.1 ZP_00783327.1 NP_736267.1 NP_722022.1 NP_359573.1 NP_346590.1 YP_598738.1 YP_060361.1 YP_602660.1 YP_600669.1 NP_664798.1 YP_282436.1 YP_280522.1 NP_607429.1 YP_596846.1 NP_269435.1 NP_802126.1 ZP_00875262.1 YP_141169.1 YP_139267.1 ZP_00389354.1
318	ZP_00781047.1 NP_688778.1 ZP_00790340.1 YP_330407.1 ZP_00788441.1 ZP_00785744.1 ZP_00783329.1 NP_736265.1 NP_722020.1 NP_359571.1 NP_346588.1 YP_598736.1 YP_060359.1 YP_602658.1 YP_600666.1 NP_664796.1 YP_282434.1 YP_280520.1 NP_607427.1 YP_596844.1 NP_269433.1 NP_802128.1 ZP_00875260.1 YP_141171.1 YP_139269.1 ZP_00389356.1
319	ZP_00781045.1 NP_688779.1 ZP_00790337.1 YP_330408.1 ZP_00788453.1 ZP_00785746.1 ZP_00783343.1 NP_736266.1 NP_722021.1 NP_359572.1 NP_346589.1 YP_598737.1 YP_060360.1 YP_602659.1 YP_600667.1 NP_664797.1 YP_282435.1 YP_280521.1 NP_607428.1 YP_596845.1 NP_269434.1 NP_802127.1 ZP_00875261.1 YP_141170.1 YP_139268.1 ZP_00389355.1
320	ZP_00781040.1 NP_687202.1 ZP_00789578.1 YP_328901.1 ZP_00787334.1 ZP_00784673.1 ZP_00783407.1 NP_734636.1 NP_722278.1 NP_359447.1 NP_346470.1 YP_597704.1 YP_059459.1 YP_601594.1 YP_599692.1 NP_663889.1 YP_281457.1 YP_279560.1 NP_606423.1 YP_595826.1 NP_268505.1 NP_801348.1 ZP_00875020.1 YP_142187.1 YP_140272.1 ZP_00388592.1
321	ZP_00781039.1 NP_687208.1 ZP_00789598.1 YP_328907.1 ZP_00787277.1 ZP_00784671.1 ZP_00783810.1 NP_734641.1 NP_722273.1 NP_358428.1 NP_345417.1 YP_597707.1 YP_059462.1 YP_601597.1 YP_599695.1 NP_663892.1 YP_281460.1 YP_279563.1 NP_606426.1 YP_595829.1 NP_268508.1 NP_801351.1 ZP_00875510.1 YP_142181.1 YP_140266.1 ZP_00389011.1
322	ZP_00781037.1 NP_687199.1 ZP_00789582.1 YP_328895.1 ZP_00787302.1 ZP_00784663.1 ZP_00783412.1 NP_734630.1 NP_722284.1 NP_359454.1 NP_346476.1 YP_597698.1 YP_059453.1 YP_601588.1 YP_599686.1 NP_663883.1 YP_281451.1 YP_279554.1 NP_606417.1 YP_595820.1 NP_268499.1 NP_801342.1 ZP_00875024.1 YP_142193.1 YP_140278.1 ZP_00388598.1
323	ZP_00781033.1 NP_687200.1 ZP_00789591.1 YP_328899.1 ZP_00787304.1 ZP_00784661.1 ZP_00783408.1 NP_734634.1 NP_722280.1 NP_359451.1 NP_346472.1 YP_597702.1 YP_059457.1 YP_601592.1 YP_599690.1 NP_663887.1 YP_281455.1 YP_279558.1 NP_606421.1 YP_595824.1 NP_268503.1 NP_801346.1 ZP_00875021.1 YP_142189.1 YP_140274.1 ZP_00388594.1
324	ZP_00781030.1 NP_687198.1 ZP_00789600.1 YP_328894.1 ZP_00787314.1 ZP_00784685.1 ZP_00783400.1 NP_734629.1 NP_722285.1 NP_359455.1 NP_346477.1 YP_597697.1 YP_059452.1 YP_601587.1 YP_599685.1 NP_663882.1 YP_281450.1 YP_279553.1 NP_606416.1 YP_595819.1 NP_268498.1 NP_801341.1 ZP_00875025.1 YP_142194.1 YP_140279.1 ZP_00388599.1
325	ZP_00781029.1 NP_687209.1 ZP_00789577.1 YP_328908.1 ZP_00787273.1 ZP_00784677.1 ZP_00783804.1 NP_734642.1 NP_722272.1 NP_359274.1 NP_346297.1 YP_597708.1 YP_059463.1 YP_601598.1 YP_599696.1 NP_663893.1 YP_281461.1 YP_279564.1 NP_606427.1 YP_595830.1 NP_268509.1 NP_801352.1 ZP_00875871.1 YP_142180.1 YP_140265.1 ZP_00389010.1
326	ZP_00781028.1 NP_687211.1 ZP_00789587.1 YP_328910.1 ZP_00787287.1 ZP_00784656.1 ZP_00783811.1 NP_734644.1 NP_722271.1 NP_359320.1 NP_346341.1 YP_597710.1 YP_059466.1 YP_601600.1 YP_599698.1 NP_663894.1 YP_281463.1 YP_279566.1 NP_606429.1 YP_595832.1 NP_268511.1 NP_801354.1 ZP_00875870.1 YP_142179.1 YP_140264.1 ZP_00389009.1
327	ZP_00781027.1 NP_687197.1 ZP_00789599.1 YP_328893.1 ZP_00787266.1 ZP_00784653.1 ZP_00783401.1 NP_734628.1 NP_722286.1 NP_359456.1 NP_346478.1 YP_597696.1 YP_059451.1 YP_601586.1 YP_599684.1 NP_663881.1 YP_281449.1 YP_279552.1 NP_606415.1 YP_595818.1 NP_268497.1 NP_801340.1 ZP_00875040.1 YP_142195.1 YP_140280.1 ZP_00388600.1
328	ZP_00781015.1 NP_689056.1 ZP_00789173.1 YP_330599.1 ZP_00788177.1 ZP_00785866.1 ZP_00783690.1 NP_736457.1 NP_721510.1 NP_358339.1 NP_345334.1 YP_599265.1 YP_060915.1 YP_603137.1 YP_601206.1 NP_665415.1 YP_282948.1 YP_281043.1 NP_607930.1 YP_597321.1 NP_269860.1 NP_801518.1 ZP_00875069.1 YP_141214.1 YP_139299.1 ZP_00388559.1
329	ZP_00781014.1 NP_689061.1 ZP_00789179.1 YP_330604.1 ZP_00788170.1 ZP_00785865.1 ZP_00784140.1 NP_736463.1 NP_722256.1 NP_359315.1 NP_346337.1 YP_599439.1 YP_061079.1 YP_603350.1 YP_601392.1 NP_665570.1 YP_283125.1 YP_281213.1 NP_608083.1 YP_597503.1 NP_270007.1 NP_803025.1 ZP_00875864.1 YP_140632.1 YP_138743.1 ZP_00389259.1
330	ZP_00781010.1 NP_687085.1 ZP_00790061.1 YP_328775.1 ZP_00787571.1 ZP_00786180.1 ZP_00782360.1 NP_734519.1 NP_720545.1 NP_357832.1 NP_344797.1 YP_597646.1 YP_059402.1 YP_601531.1 YP_599633.1 NP_663836.1 YP_281399.1 YP_279504.1 NP_606369.1 YP_595768.1 NP_268453.1 NP_801295.1 ZP_00874856.1 YP_142264.1 YP_140349.1 ZP_00388786.1
331	ZP_00781006.1 NP_687087.1 ZP_00791013.1 YP_328777.1 ZP_00787552.1 ZP_00786186.1 ZP_00782335.1 NP_734521.1 NP_720547.1 NP_359430.1 NP_346452.1 YP_597648.1 YP_059404.1 YP_601533.1 YP_599635.1 NP_663838.1 YP_281401.1 YP_279506.1 NP_606371.1 YP_595770.1 NP_268455.1 NP_801297.1 ZP_00876200.1 YP_142266.1 YP_140351.1 ZP_00388784.1
332	ZP_00781004.1 NP_687083.1 ZP_00790064.1 YP_328773.1 ZP_00787549.1 ZP_00786182.1 ZP_00782336.1 NP_734517.1 NP_720541.1 NP_357650.1 NP_344605.1 YP_597643.1 YP_059400.1 YP_601529.1 YP_599631.1 NP_663834.1 YP_281397.1 YP_279502.1 NP_606367.1 YP_595766.1 NP_268451.1 NP_801293.1 ZP_00874848.1 YP_140478.1 YP_138590.1 ZP_00389314.1
333	ZP_00781003.1 NP_687088.1 ZP_00791011.1 YP_328778.1 ZP_00787568.1 ZP_00786187.1 ZP_00784165.1 NP_734522.1 NP_720548.1 NP_359459.1 NP_346481.1 YP_597649.1 YP_059405.1 YP_601534.1 YP_599636.1 NP_663839.1 YP_281402.1 YP_279507.1 NP_606372.1 YP_595771.1 NP_268456.1 NP_801298.1 ZP_00876201.1 YP_142265.1 YP_140350.1 ZP_00388785.1
334	ZP_00781001.1 NP_687316.1 ZP_00790219.1 YP_329005.1 ZP_00786978.1 ZP_00784922.1 ZP_00782054.1 NP_734740.1 NP_721435.1 NP_358830.1 NP_345838.1 YP_599099.1 YP_060738.1 YP_602976.1 YP_600991.1 NP_665263.1 YP_282735.1 YP_280880.1 NP_607723.1 YP_597101.1 NP_269710.1 NP_801669.1 ZP_00874957.1 YP_142047.1 YP_140126.1 ZP_00389480.1
335	ZP_00780999.1 NP_687319.1 ZP_00790231.1 YP_329008.1 ZP_00786995.1 ZP_00784940.1 ZP_00782084.1 NP_734743.1 NP_720894.1 NP_358427.1 NP_345416.1 YP_599097.1 YP_060736.1 YP_602974.1 YP_600989.1 NP_665210.1 YP_282733.1 YP_280878.1 NP_607721.1 YP_597099.1 NP_269708.1 NP_801720.1 ZP_00875509.1 YP_142045.1 YP_140124.1 ZP_00389478.1
336	ZP_00780998.1 NP_687320.1 ZP_00790918.1 YP_329009.1 ZP_00786929.1 ZP_00784928.1 ZP_00782105.1 NP_734744.1 NP_720896.1 NP_357896.1 NP_344869.1 YP_599095.1 YP_060733.1 YP_602972.1 YP_600987.1 NP_665207.1 YP_282731.1 YP_280875.1 NP_607719.1 YP_597096.1 NP_269707.1 NP_801721.1 ZP_00875388.1 YP_142038.1 YP_140119.1 ZP_00389473.1
337	ZP_00780997.1 NP_687321.1 ZP_00790916.1 YP_329010.1 ZP_00787009.1 ZP_00784924.1 ZP_00782099.1 NP_734745.1 NP_720897.1 NP_357897.1 NP_344870.1 YP_599094.1 YP_060732.1 YP_602971.1 YP_600986.1 NP_665206.1 YP_282730.1 YP_280874.1 NP_607718.1 YP_597095.1 NP_269706.1 NP_801722.1 ZP_00875389.1 YP_142037.1 YP_140118.1 ZP_00389472.1
338	ZP_00780995.1 NP_687322.1 ZP_00790914.1 YP_329011.1 ZP_00786948.1 ZP_00784923.1 ZP_00782078.1 NP_734746.1 NP_720898.1 NP_357898.1 NP_344871.1 YP_599093.1 YP_060731.1 YP_602970.1 YP_600985.1 NP_665205.1 YP_282729.1 YP_280873.1 NP_607717.1 YP_597094.1 NP_269705.1 NP_801723.1 ZP_00875390.1 YP_142036.1 YP_140117.1 ZP_00389471.1
339	ZP_00780993.1 NP_687318.1 ZP_00790229.1 YP_329007.1 ZP_00786968.1 ZP_00784949.1 ZP_00782064.1 NP_734742.1 NP_720893.1 NP_358426.1 NP_345415.1 YP_599098.1 YP_060737.1 YP_602975.1 YP_600990.1 NP_665211.1 YP_282734.1 YP_280879.1 NP_607722.1 YP_597100.1 NP_269709.1 NP_801719.1 ZP_00875508.1 YP_142046.1 YP_140125.1 ZP_00389479.1
340	ZP_00780992.1 NP_687323.1 ZP_00790913.1 YP_329012.1 ZP_00787013.1 ZP_00784952.1 ZP_00782077.1 NP_734747.1 NP_720899.1 NP_357899.1 NP_344872.1 YP_599092.1 YP_060730.1 YP_602969.1 YP_600984.1 NP_665204.1 YP_282728.1 YP_280872.1 NP_607716.1 YP_597093.1 NP_269704.1 NP_801724.1 ZP_00875391.1 YP_142035.1 YP_140116.1 ZP_00389470.1
341	ZP_00780991.1 NP_688338.1 ZP_00790655.1 YP_329981.1 ZP_00787512.1 ZP_00786170.1 ZP_00783357.1 NP_735847.1 NP_721309.1 NP_359005.1 NP_346000.1 YP_598341.1 YP_060010.1 YP_602259.1 YP_600341.1 NP_664392.1 YP_282037.1 YP_280122.1 NP_607073.1 YP_596461.1 NP_269069.1 NP_802527.1 ZP_00875130.1 YP_140842.1 YP_138955.1 ZP_00389416.1
342	ZP_00780990.1 NP_688339.1 ZP_00790663.1 YP_329982.1 ZP_00787535.1 ZP_00786167.1 ZP_00783352.1 NP_735848.1 NP_721308.1 NP_359006.1 NP_346001.1 YP_598340.1 YP_060009.1 YP_602258.1 YP_600340.1 NP_664391.1 YP_282036.1 YP_280121.1 NP_607072.1 YP_596460.1 NP_269068.1 NP_802528.1 ZP_00875129.1 YP_140841.1 YP_138954.1 ZP_00389417.1
343	ZP_00780988.1 NP_688341.1 ZP_00790666.1 YP_329984.1 ZP_00787493.1 ZP_00785996.1 ZP_00783358.1 NP_735850.1 NP_721305.1 NP_359009.1 NP_346005.1 YP_598338.1 YP_060007.1 YP_602256.1 YP_600338.1 NP_664389.1 YP_282034.1 YP_280119.1 NP_607070.1 YP_596458.1 NP_269066.1 NP_802530.1 ZP_00875126.1 YP_140837.1 YP_138950.1 ZP_00389421.1
344	ZP_00780982.1 NP_688340.1 ZP_00790654.1 YP_329983.1 ZP_00787522.1 ZP_00786164.1 ZP_00783360.1 NP_735849.1 NP_721306.1 NP_359008.1 NP_346004.1 YP_598339.1 YP_060008.1 YP_602257.1 YP_600339.1 NP_664390.1 YP_282035.1 YP_280120.1 NP_607071.1 YP_596459.1 NP_269067.1 NP_802529.1 ZP_00875127.1 YP_140839.1 YP_138952.1 ZP_00389419.1
345	ZP_00780979.1 NP_687054.1 ZP_00790555.1 YP_328744.1 ZP_00787546.1 ZP_00785555.1 ZP_00782361.1 NP_734487.1 NP_720506.1 NP_357622.1 NP_344578.1 YP_597627.1 YP_059336.1 YP_601512.1 YP_599615.1 NP_663819.1 YP_281382.1 YP_279487.1 NP_606351.1 YP_595750.1 NP_268437.1 NP_801278.1 ZP_00874829.1 YP_140457.1 YP_138568.1 ZP_00389335.1
346	ZP_00780978.1 NP_687062.1 ZP_00790560.1 YP_328752.1 ZP_00787573.1 ZP_00785470.1 ZP_00782325.1 NP_734495.1 NP_720515.1 NP_357641.1 NP_344595.1 YP_597634.1 YP_059391.1 YP_601518.1 YP_599621.1 NP_663825.1 YP_281388.1 YP_279493.1 NP_606357.1 YP_595756.1 NP_268443.1 NP_801284.1 ZP_00874836.1 YP_140465.1 YP_138577.1 ZP_00389327.1
347	ZP_00780977.1 NP_687056.1 ZP_00790561.1 YP_328746.1 ZP_00787580.1 ZP_00785469.1 ZP_00782327.1 NP_734489.1 NP_720508.1 NP_357630.1 NP_344586.1 YP_597628.1 YP_059337.1 YP_601513.1 YP_599616.1 NP_663820.1 YP_281383.1 YP_279488.1 NP_606352.1 YP_595751.1 NP_268438.1 NP_801279.1 ZP_00874831.1 YP_140460.1 YP_138572.1 ZP_00389332.1
348	ZP_00780975.1 NP_687058.1 ZP_00790557.1 YP_328748.1 ZP_00787579.1 ZP_00785481.1 ZP_00782342.1 NP_734491.1 NP_720509.1 NP_357631.1 NP_344587.1 YP_597629.1 YP_059387.1 YP_601514.1 YP_599617.1 NP_663821.1 YP_281384.1 YP_279489.1 NP_606353.1 YP_595752.1 NP_268439.1 NP_801280.1 ZP_00874832.1 YP_140461.1 YP_138573.1 ZP_00389331.1
349	ZP_00780971.1 NP_687060.1 ZP_00790558.1 YP_328750.1 ZP_00787576.1 ZP_00785476.1 ZP_00782344.1 NP_734493.1 NP_720512.1 NP_357639.1 NP_344593.1 YP_597631.1 YP_059389.1 YP_601516.1 YP_599619.1 NP_663823.1 YP_281386.1 YP_279491.1 NP_606355.1 YP_595754.1 NP_268441.1 NP_801282.1 ZP_00874834.1 YP_140463.1 YP_138575.1 ZP_00389329.1
350	ZP_00780967.1 NP_687765.1 ZP_00789275.1 YP_329498.1 ZP_00787129.1 ZP_00786050.1 ZP_00783067.1 NP_735221.1 NP_721187.1 NP_358220.1 NP_345214.1 YP_598097.1 YP_059834.1 YP_602008.1 YP_600102.1 NP_664224.1 YP_281858.1 YP_279943.1 NP_606842.1 YP_596217.1 NP_268853.1 NP_802697.1 ZP_00875636.1 YP_141102.1 YP_139201.1 ZP_00388129.1
351	ZP_00780962.1 NP_687767.1 ZP_00789280.1 YP_329500.1 ZP_00787166.1 ZP_00786045.1 ZP_00783085.1 NP_735223.1 NP_721126.1 NP_358481.1 NP_345463.1 YP_598099.1 YP_059836.1 YP_602010.1 YP_600104.1 NP_664226.1 YP_281860.1 YP_279945.1 NP_606844.1 YP_596219.1 NP_268855.1 NP_802695.1 ZP_00875635.1 YP_141107.1 YP_139206.1 ZP_00389049.1
352	ZP_00780961.1 NP_687757.1 ZP_00789271.1 YP_329490.1 ZP_00787164.1 ZP_00785814.1 ZP_00783087.1 NP_735213.1 NP_721177.1 NP_358877.1 NP_345886.1 YP_598093.1 YP_059831.1 YP_602005.1 YP_600098.1 NP_664222.1 YP_281854.1 YP_279940.1 NP_606840.1 YP_596213.1 NP_268851.1 NP_802699.1 ZP_00875751.1 YP_141083.1 YP_139192.1 ZP_00389679.1
353	ZP_00780958.1 NP_687768.1 ZP_00789265.1 YP_329501.1 ZP_00787152.1 ZP_00786043.1 ZP_00783065.1 NP_735224.1 NP_721128.1 NP_358482.1 NP_345464.1 YP_598101.1 YP_059837.1 YP_602011.1 YP_600105.1 NP_664227.1 YP_281861.1 YP_279946.1 NP_606845.1 YP_596220.1 NP_268856.1 NP_802694.1 ZP_00875634.1 YP_141108.1 YP_139207.1 ZP_00389050.1
354	ZP_00780956.1 NP_688902.1 ZP_00790836.1 YP_330466.1 ZP_00788612.1 ZP_00786360.1 ZP_00782731.1 NP_736334.1 NP_722104.1 NP_357837.1 NP_344802.1 YP_599350.1 YP_060999.1 YP_603261.1 YP_601292.1 NP_665492.1 YP_283036.1 YP_281126.1 NP_608008.1 YP_597405.1 NP_269934.1 NP_802952.1 ZP_00875833.1 YP_140629.1 YP_138740.1 ZP_00388173.1
355	ZP_00780954.1 NP_688903.1 ZP_00790832.1 YP_330467.1 ZP_00788616.1 ZP_00786361.1 ZP_00782751.1 NP_736335.1 NP_722105.1 NP_357836.1 NP_344801.1 YP_599351.1 YP_061000.1 YP_603262.1 YP_601293.1 NP_665493.1 YP_283037.1 YP_281127.1 NP_608009.1 YP_597406.1 NP_269935.1 NP_802953.1 ZP_00875832.1 YP_140628.1 YP_138739.1 ZP_00388172.1
356	ZP_00780951.1 NP_688905.1 ZP_00790834.1 YP_330469.1 ZP_00788610.1 ZP_00786362.1 ZP_00782736.1 NP_736337.1 NP_722107.1 NP_357834.1 NP_344799.1 YP_599353.1 YP_061002.1 YP_603264.1 YP_601295.1 NP_665495.1 YP_283039.1 YP_281129.1 NP_608011.1 YP_597408.1 NP_269937.1 NP_802955.1 ZP_00875830.1 YP_140626.1 YP_138737.1 ZP_00388170.1
357	ZP_00780949.1 NP_688904.1 ZP_00790837.1 YP_330468.1 ZP_00788613.1 ZP_00786363.1 ZP_00782760.1 NP_736336.1 NP_722106.1 NP_357835.1 NP_344800.1 YP_599352.1 YP_061001.1 YP_603263.1 YP_601294.1 NP_665494.1 YP_283038.1 YP_281128.1 NP_608010.1 YP_597407.1 NP_269936.1 NP_802954.1 ZP_00875831.1 YP_140627.1 YP_138738.1 ZP_00388171.1
358	ZP_00780947.1 NP_687973.1 ZP_00789434.1 YP_329677.1 ZP_00787382.1 ZP_00786438.1 ZP_00784103.1 NP_735398.1 NP_721500.1 NP_358691.1 NP_345684.1 YP_598598.1 YP_060189.1 YP_602518.1 YP_600545.1 NP_664615.1 YP_282238.1 YP_280317.1 NP_607236.1 YP_596724.1 NP_269304.1 NP_802272.1 ZP_00874471.1 YP_141636.1 YP_139724.1 ZP_00389836.1
359	ZP_00780946.1 NP_687972.1 ZP_00789425.1 YP_329676.1 ZP_00787389.1 ZP_00786437.1 ZP_00784104.1 NP_735397.1 NP_721501.1 NP_358692.1 NP_345685.1 YP_598597.1 YP_060188.1 YP_602517.1 YP_600544.1 NP_664614.1 YP_282237.1 YP_280316.1 NP_607235.1 YP_596723.1 NP_269303.1 NP_802271.1 ZP_00874472.1 YP_141638.1 YP_139726.1 ZP_00389837.1
360	ZP_00780945.1 NP_687969.1 ZP_00789438.1 YP_329673.1 ZP_00787347.1 ZP_00786097.1 ZP_00783528.1 NP_735394.1 NP_721505.1 NP_358344.1 NP_345339.1 YP_598662.1 YP_060246.1 YP_602582.1 YP_600594.1 NP_664669.1 YP_282302.1 YP_280379.1 NP_607294.1 YP_596773.1 NP_269363.1 NP_802327.1 ZP_00875074.1 YP_141219.1 YP_139304.1 ZP_00388554.1
361	ZP_00780944.1 NP_687970.1 ZP_00789440.1 YP_329674.1 ZP_00787381.1 ZP_00786085.1 ZP_00783526.1 NP_735395.1 NP_721504.1 NP_358916.1 NP_345923.1 YP_598595.1 YP_060186.1 YP_602515.1 YP_600542.1 NP_664612.1 YP_282235.1 YP_280314.1 NP_607233.1 YP_596721.1 NP_269301.1 NP_802269.1 ZP_00875646.1 YP_141640.1 YP_139728.1 ZP_00389839.1
362	ZP_00780943.1 NP_687967.1 ZP_00789452.1 YP_329671.1 ZP_00787369.1 ZP_00786093.1 ZP_00783536.1 NP_735392.1 NP_721507.1 NP_358342.1 NP_345337.1 YP_598664.1 YP_060248.1 YP_602584.1 YP_600596.1 NP_664671.1 YP_282304.1 YP_280381.1 NP_607296.1 YP_596775.1 NP_269365.1 NP_802329.1 ZP_00875072.1 YP_141217.1 YP_139302.1 ZP_00388556.1
363	ZP_00780942.1 NP_687971.1 ZP_00789432.1 YP_329675.1 ZP_00787391.1 ZP_00786083.1 ZP_00783537.1 NP_735396.1 NP_721502.1 NP_358693.1 NP_345686.1 YP_598596.1 YP_060187.1 YP_602516.1 YP_600543.1 NP_664613.1 YP_282236.1 YP_280315.1 NP_607234.1 YP_596722.1 NP_269302.1 NP_802270.1 ZP_00874473.1 YP_141639.1 YP_139727.1 ZP_00389838.1
364	ZP_00780940.1 NP_687966.1 ZP_00789459.1 YP_329670.1 ZP_00787350.1 ZP_00786088.1 ZP_00783533.1 NP_735391.1 NP_721508.1 NP_358341.1 NP_345336.1 YP_598665.1 YP_060249.1 YP_602585.1 YP_600597.1 NP_664672.1 YP_282305.1 YP_280382.1 NP_607297.1 YP_596776.1 NP_269366.1 NP_802330.1 ZP_00875071.1 YP_141216.1 YP_139301.1 ZP_00388557.1
365	ZP_00780939.1 NP_687968.1 ZP_00789430.1 YP_329672.1 ZP_00787379.1 ZP_00786087.1 ZP_00783525.1 NP_735393.1 NP_721506.1 NP_358343.1 NP_345338.1 YP_598663.1 YP_060247.1 YP_602583.1 YP_600595.1 NP_664670.1 YP_282303.1 YP_280380.1 NP_607295.1 YP_596774.1 NP_269364.1 NP_802328.1 ZP_00875073.1 YP_141218.1 YP_139303.1 ZP_00388555.1
366	ZP_00780937.1 NP_688685.1 ZP_00790102.1 YP_330308.1 ZP_00788754.1 ZP_00785980.1 ZP_00783652.1 NP_736173.1 NP_722162.1 NP_357985.1 NP_344956.1 YP_599222.1 YP_060853.1 YP_603099.1 YP_601167.1 NP_665377.1 YP_282909.1 YP_280998.1 NP_607891.1 YP_597281.1 NP_269823.1 NP_801556.1 ZP_00876033.1 YP_142072.1 YP_140153.1 ZP_00388626.1
367	ZP_00780936.1 NP_688679.1 ZP_00790967.1 YP_330302.1 ZP_00788719.1 ZP_00785727.1 ZP_00783481.1 NP_736167.1 NP_722156.1 NP_358241.1 NP_345235.1 YP_599214.1 YP_060846.1 YP_603091.1 YP_601159.1 NP_665370.1 YP_282901.1 YP_280990.1 NP_607884.1 YP_597272.1 NP_269816.1 NP_801563.1 ZP_00875491.1 YP_142065.1 YP_140146.1 ZP_00388620.1
368	ZP_00780935.1 NP_688686.1 ZP_00790099.1 YP_330309.1 ZP_00788749.1 ZP_00785994.1 ZP_00783653.1 NP_736174.1 NP_722163.1 NP_357986.1 NP_344957.1 YP_599223.1 YP_060854.1 YP_603100.1 YP_601168.1 NP_665378.1 YP_282910.1 YP_280999.1 NP_607892.1 YP_597282.1 NP_269824.1 NP_801555.1 ZP_00876032.1 YP_142073.1 YP_140154.1 ZP_00388627.1
369	ZP_00780934.1 NP_688680.1 ZP_00790970.1 YP_330303.1 ZP_00788718.1 ZP_00785718.1 ZP_00783493.1 NP_736168.1 NP_722157.1 NP_359158.1 NP_346158.1 YP_599215.1 YP_060847.1 YP_603092.1 YP_601160.1 NP_665371.1 YP_282902.1 YP_280991.1 NP_607885.1 YP_597273.1 NP_269817.1 NP_801562.1 ZP_00875483.1 YP_142066.1 YP_140147.1 ZP_00388621.1
370	ZP_00780933.1 NP_688684.1 ZP_00790114.1 YP_330307.1 ZP_00788747.1 ZP_00785993.1 ZP_00783645.1 NP_736172.1 NP_722161.1 NP_357984.1 NP_344955.1 YP_599221.1 YP_060852.1 YP_603098.1 YP_601166.1 NP_665376.1 YP_282908.1 YP_280997.1 NP_607890.1 YP_597280.1 NP_269822.1 NP_801557.1 ZP_00876034.1 YP_142071.1 YP_140152.1 ZP_00388625.1
371	ZP_00780932.1 NP_688681.1 ZP_00790968.1 YP_330304.1 ZP_00788714.1 ZP_00785728.1 ZP_00783649.1 NP_736169.1 NP_722158.1 NP_359159.1 NP_346159.1 YP_599218.1 YP_060849.1 YP_603095.1 YP_601163.1 NP_665373.1 YP_282905.1 YP_280994.1 NP_607887.1 YP_597277.1 NP_269819.1 NP_801560.1 ZP_00876037.1 YP_142067.1 YP_140148.1 ZP_00388622.1
372	ZP_00780931.1 NP_688683.1 ZP_00790103.1 YP_330306.1 ZP_00788742.1 ZP_00785989.1 ZP_00783650.1 NP_736171.1 NP_722160.1 NP_359161.1 NP_346162.1 YP_599220.1 YP_060851.1 YP_603097.1 YP_601165.1 NP_665375.1 YP_282907.1 YP_280996.1 NP_607889.1 YP_597279.1 NP_269821.1 NP_801558.1 ZP_00876035.1 YP_142070.1 YP_140151.1 ZP_00388624.1
373	ZP_00780929.1 NP_688676.1 ZP_00790667.1 YP_330299.1 ZP_00788711.1 ZP_00785726.1 ZP_00783489.1 NP_736164.1 NP_722152.1 NP_359134.1 NP_346137.1 YP_599210.1 YP_060843.1 YP_603086.1 YP_601156.1 NP_665368.1 YP_282896.1 YP_280988.1 NP_607881.1 YP_597268.1 NP_269812.1 NP_801565.1 ZP_00875480.1 YP_142061.1 YP_140141.1 ZP_00388615.1
374	ZP_00780928.1 NP_688682.1 ZP_00790109.1 YP_330305.1 ZP_00788752.1 ZP_00785723.1 ZP_00783644.1 NP_736170.1 NP_722159.1 NP_359160.1 NP_346161.1 YP_599219.1 YP_060850.1 YP_603096.1 YP_601164.1 NP_665374.1 YP_282906.1 YP_280995.1 NP_607888.1 YP_597278.1 NP_269820.1 NP_801559.1 ZP_00876036.1 YP_142068.1 YP_140149.1 ZP_00388623.1
375	ZP_00780906.1 NP_687335.1 ZP_00790630.1 YP_329024.1 ZP_00786972.1 ZP_00784950.1 ZP_00782056.1 NP_734759.1 NP_720912.1 NP_357925.1 NP_344898.1 YP_599079.1 YP_060717.1 YP_602956.1 YP_600971.1 NP_665192.1 YP_282716.1 YP_280859.1 NP_607704.1 YP_597080.1 NP_269693.1 NP_801736.1 ZP_00874599.1 YP_140661.1 YP_138772.1 ZP_00389235.1
376	ZP_00780905.1 NP_687337.1 ZP_00790628.1 YP_329025.1 ZP_00786946.1 ZP_00784919.1 ZP_00782094.1 NP_734760.1 NP_720913.1 NP_357926.1 NP_344899.1 YP_599078.1 YP_060716.1 YP_602955.1 YP_600970.1 NP_665191.1 YP_282715.1 YP_280858.1 NP_607703.1 YP_597079.1 NP_269692.1 NP_801737.1 ZP_00874600.1 YP_140662.1 YP_138773.1 ZP_00389234.1
377	ZP_00780904.1 NP_687330.1 ZP_00790636.1 YP_329019.1 ZP_00787001.1 ZP_00784931.1 ZP_00782058.1 NP_734754.1 NP_720907.1 NP_358870.1 NP_345878.1 YP_599084.1 YP_060722.1 YP_602961.1 YP_600976.1 NP_665197.1 YP_282721.1 YP_280864.1 NP_607709.1 YP_597085.1 NP_269698.1 NP_801731.1 ZP_00875570.1 YP_140655.1 YP_138766.1 ZP_00389241.1
378	ZP_00780902.1 NP_687334.1 ZP_00790634.1 YP_329023.1 ZP_00786955.1 ZP_00784920.1 ZP_00782087.1 NP_734758.1 NP_720911.1 NP_357924.1 NP_344897.1 YP_599080.1 YP_060718.1 YP_602957.1 YP_600972.1 NP_665193.1 YP_282717.1 YP_280860.1 NP_607705.1 YP_597081.1 NP_269694.1 NP_801735.1 ZP_00874598.1 YP_140660.1 YP_138771.1 ZP_00389236.1
379	ZP_00780901.1 NP_687331.1 ZP_00790637.1 YP_329020.1 ZP_00786939.1 ZP_00784944.1 ZP_00782104.1 NP_734755.1 NP_720908.1 NP_358869.1 NP_345877.1 YP_599083.1 YP_060721.1 YP_602960.1 YP_600975.1 NP_665196.1 YP_282720.1 YP_280863.1 NP_607708.1 YP_597084.1 NP_269697.1 NP_801732.1 ZP_00875571.1 YP_140656.1 YP_138767.1 ZP_00389240.1
380	ZP_00780900.1 NP_687333.1 ZP_00790629.1 YP_329022.1 ZP_00786965.1 ZP_00784941.1 ZP_00782092.1 NP_734757.1 NP_720910.1 NP_357923.1 NP_344896.1 YP_599081.1 YP_060719.1 YP_602958.1 YP_600973.1 NP_665194.1 YP_282718.1 YP_280861.1 NP_607706.1 YP_597082.1 NP_269695.1 NP_801734.1 ZP_00874597.1 YP_140659.1 YP_138770.1 ZP_00389237.1
381	ZP_00780899.1 NP_689150.1 ZP_00789833.1 YP_330713.1 ZP_00788103.1 ZP_00784467.1 ZP_00782701.1 NP_736554.1 NP_720998.1 NP_359548.1 NP_346566.1 YP_598897.1 YP_060612.1 YP_602874.1 YP_600888.1 NP_664998.1 YP_282636.1 YP_280676.1 NP_607628.1 YP_596998.1 NP_269616.1 NP_801930.1 ZP_00875111.1 YP_141014.1 YP_139124.1 ZP_00388256.1
382	ZP_00780891.1 NP_689141.1 ZP_00789839.1 YP_330704.1 ZP_00788110.1 ZP_00784483.1 ZP_00783567.1 NP_736545.1 NP_722439.1 NP_359623.1 NP_346635.1 YP_599584.1 YP_061191.1 YP_603462.1 YP_601482.1 NP_665659.1 YP_283218.1 YP_281353.1 NP_608172.1 YP_597597.1 NP_270111.1 NP_803113.1 ZP_00875938.1 YP_142340.1 YP_140424.1 ZP_00388404.1
383	ZP_00780842.1 NP_688324.1 ZP_00790249.1 YP_329967.1 ZP_00787492.1 ZP_00785888.1 ZP_00783882.1 NP_735833.1 NP_720650.1 NP_357932.1 NP_344908.1 YP_598349.1 YP_060017.1 YP_602268.1 YP_600349.1 NP_664399.1 YP_282045.1 YP_280130.1 NP_607080.1 YP_596469.1 NP_269075.1 NP_802520.1 ZP_00875673.1 YP_140970.1 YP_139080.1 ZP_00389115.1
384	ZP_00780841.1 NP_688321.1 ZP_00790237.1 YP_329964.1 ZP_00787531.1 ZP_00785894.1 ZP_00783888.1 NP_735830.1 NP_721338.1 NP_357935.1 NP_344911.1 YP_598352.1 YP_060020.1 YP_602271.1 YP_600352.1 NP_664402.1 YP_282048.1 YP_280133.1 NP_607083.1 YP_596472.1 NP_269078.1 NP_802517.1 ZP_00875670.1 YP_140973.1 YP_139083.1 ZP_00389118.1
385	ZP_00780838.1 NP_688312.1 ZP_00790248.1 YP_329955.1 ZP_00787504.1 ZP_00785875.1 ZP_00783758.1 NP_735821.1 NP_721345.1 NP_359022.1 NP_346018.1 YP_598356.1 YP_060024.1 YP_602275.1 YP_600357.1 NP_664406.1 YP_282052.1 YP_280137.1 NP_607087.1 YP_596477.1 NP_269082.1 NP_802513.1 ZP_00875133.1 YP_140990.1 YP_139100.1 ZP_00389138.1
386	ZP_00780836.1 NP_688310.1 ZP_00790239.1 YP_329953.1 ZP_00787542.1 ZP_00785891.1 ZP_00783755.1 NP_735820.1 NP_721347.1 NP_359020.1 NP_346016.1 YP_598358.1 YP_060026.1 YP_602277.1 YP_600359.1 NP_664408.1 YP_282054.1 YP_280139.1 NP_607089.1 YP_596479.1 NP_269084.1 NP_802511.1 ZP_00875135.1 YP_140992.1 YP_139102.1 ZP_00389140.1
387	ZP_00780834.1 NP_688317.1 ZP_00790256.1 YP_329960.1 ZP_00787541.1 ZP_00785878.1 ZP_00783885.1 NP_735826.1 NP_721339.1 NP_358913.1 NP_345920.1 YP_598603.1 YP_060194.1 YP_602523.1 YP_600550.1 NP_664619.1 YP_282243.1 YP_280322.1 NP_607241.1 YP_596729.1 NP_269309.1 NP_802278.1 ZP_00875784.1 YP_140986.1 YP_139096.1 ZP_00389134.1
388	ZP_00780833.1 NP_688313.1 ZP_00790240.1 YP_329956.1 ZP_00787525.1 ZP_00785890.1 ZP_00784156.1 NP_735822.1 NP_721343.1 NP_358179.1 NP_345174.1 YP_598355.1 YP_060023.1 YP_602274.1 YP_600356.1 NP_664405.1 YP_282051.1 YP_280136.1 NP_607086.1 YP_596476.1 NP_269081.1 NP_802514.1 ZP_00875132.1 YP_140989.1 YP_139099.1 ZP_00389137.1
389	ZP_00780832.1 NP_688322.1 ZP_00790234.1 YP_329965.1 ZP_00787540.1 ZP_00785880.1 ZP_00783892.1 NP_735831.1 NP_721337.1 NP_357934.1 NP_344910.1 YP_598351.1 YP_060019.1 YP_602270.1 YP_600351.1 NP_664401.1 YP_282047.1 YP_280132.1 NP_607082.1 YP_596471.1 NP_269077.1 NP_802518.1 ZP_00875671.1 YP_140972.1 YP_139082.1 ZP_00389117.1
390	ZP_00780830.1 NP_688323.1 ZP_00790252.1 YP_329966.1 ZP_00787506.1 ZP_00785879.1 ZP_00783883.1 NP_735832.1 NP_721336.1 NP_357933.1 NP_344909.1 YP_598350.1 YP_060018.1 YP_602269.1 YP_600350.1 NP_664400.1 YP_282046.1 YP_280131.1 NP_607081.1 YP_596470.1 NP_269076.1 NP_802519.1 ZP_00875672.1 YP_140971.1 YP_139081.1 ZP_00389116.1
391	ZP_00780829.1 NP_688309.1 ZP_00790255.1 YP_329952.1 ZP_00787499.1 ZP_00785887.1 ZP_00783756.1 NP_735819.1 NP_721348.1 NP_359019.1 NP_346015.1 YP_598359.1 YP_060027.1 YP_602278.1 YP_600360.1 NP_664409.1 YP_282055.1 YP_280140.1 NP_607090.1 YP_596480.1 NP_269085.1 NP_802510.1 ZP_00875136.1 YP_140993.1 YP_139103.1 ZP_00389141.1
392	ZP_00780828.1 NP_688314.1 ZP_00790233.1 YP_329957.1 ZP_00787520.1 ZP_00785889.1 ZP_00784157.1 NP_735823.1 NP_721342.1 NP_359163.1 NP_346164.1 YP_598354.1 YP_060022.1 YP_602273.1 YP_600355.1 NP_664404.1 YP_282050.1 YP_280135.1 NP_607085.1 YP_596475.1 NP_269080.1 NP_802515.1 ZP_00875914.1 YP_140988.1 YP_139098.1 ZP_00389136.1
393	ZP_00780827.1 NP_688315.1 ZP_00790247.1 YP_329958.1 ZP_00787505.1 ZP_00785881.1 ZP_00783890.1 NP_735824.1 NP_721341.1 NP_359162.1 NP_346163.1 YP_598353.1 YP_060021.1 YP_602272.1 YP_600354.1 NP_664403.1 YP_282049.1 YP_280134.1 NP_607084.1 YP_596474.1 NP_269079.1 NP_802516.1 ZP_00875915.1 YP_140987.1 YP_139097.1 ZP_00389135.1
394	ZP_00780812.1 NP_687195.1 ZP_00789565.1 YP_328891.1 ZP_00787278.1 ZP_00784668.1 ZP_00783402.1 NP_734626.1 NP_722288.1 NP_359369.1 NP_346388.1 YP_597694.1 YP_059449.1 YP_601584.1 YP_599682.1 NP_663879.1 YP_281447.1 YP_279550.1 NP_606413.1 YP_595815.1 NP_268495.1 NP_801338.1 ZP_00875028.1 YP_142197.1 YP_140282.1 ZP_00388602.1
395	ZP_00780811.1 NP_687193.1 ZP_00791029.1 YP_328889.1 ZP_00787337.1 ZP_00786321.1 ZP_00783406.1 NP_734624.1 NP_722290.1 NP_359501.1 NP_346519.1 YP_597692.1 YP_059447.1 YP_601582.1 YP_599680.1 NP_663877.1 YP_281445.1 YP_279548.1 NP_606411.1 YP_595813.1 NP_268493.1 NP_801336.1 ZP_00875030.1 YP_142199.1 YP_140284.1 ZP_00388604.1
396	ZP_00780810.1 NP_687194.1 ZP_00789594.1 YP_328890.1 ZP_00787274.1 ZP_00784662.1 ZP_00783410.1 NP_734625.1 NP_722289.1 NP_359500.1 NP_346518.1 YP_597693.1 YP_059448.1 YP_601583.1 YP_599681.1 NP_663878.1 YP_281446.1 YP_279549.1 NP_606412.1 YP_595814.1 NP_268494.1 NP_801337.1 ZP_00875029.1 YP_142198.1 YP_140283.1 ZP_00388603.1
397	ZP_00780809.1 NP_687196.1 ZP_00789576.1 YP_328892.1 ZP_00787327.1 ZP_00784686.1 ZP_00783404.1 NP_734627.1 NP_722287.1 NP_359368.1 NP_346387.1 YP_597695.1 YP_059450.1 YP_601585.1 YP_599683.1 NP_663880.1 YP_281448.1 YP_279551.1 NP_606414.1 YP_595817.1 NP_268496.1 NP_801339.1 ZP_00875027.1 YP_142196.1 YP_140281.1 ZP_00388601.1
398	ZP_00780806.1 NP_687713.1 ZP_00789679.1 YP_329446.1 ZP_00787180.1 ZP_00785085.1 ZP_00783032.1 NP_735121.1 NP_358159.1 NP_345155.1 YP_598783.1 YP_599028.1 YP_060640.1 YP_602907.1 YP_600920.1 NP_665089.1 YP_282667.1 YP_280810.1 NP_607655.1 YP_597029.1 NP_269647.1 NP_801838.1 ZP_00875101.1 YP_141749.1 YP_139826.1 ZP_00389574.1
399	ZP_00780803.1 NP_687722.1 ZP_00789690.1 YP_329455.1 ZP_00787114.1 ZP_00785090.1 ZP_00783035.1 NP_735130.1 NP_721928.1 NP_359405.1 NP_346426.1 YP_598034.1 YP_059769.1 YP_601931.1 YP_600039.1 NP_664166.1 YP_281787.1 YP_279881.1 NP_606768.1 YP_596155.1 NP_268792.1 NP_802753.1 ZP_00874909.1 YP_141041.1 YP_139151.1 ZP_00389635.1
400	ZP_00780797.1 NP_687721.1 ZP_00789682.1 YP_329454.1 ZP_00787137.1 ZP_00785100.1 ZP_00783030.1 NP_735129.1 NP_721929.1 NP_359038.1 NP_346037.1 YP_598033.1 YP_059768.1 YP_601930.1 YP_600038.1 NP_664165.1 YP_281786.1 YP_279880.1 NP_606766.1 YP_596154.1 NP_268791.1 NP_802754.1 ZP_00874908.1 YP_141040.1 YP_139150.1 ZP_00389634.1
401	ZP_00780786.1 NP_687808.1 ZP_00789768.1 YP_329540.1 ZP_00787707.1 ZP_00785602.1 ZP_00783935.1 NP_735263.1 NP_721628.1 NP_358628.1 NP_345596.1 YP_599297.1 YP_060946.1 YP_603169.1 YP_601240.1 NP_665445.1 YP_282983.1 YP_281074.1 NP_607960.1 YP_597354.1 NP_269890.1 NP_802903.1 ZP_00876100.1 YP_141044.1 YP_139154.1 ZP_00389639.1
402	ZP_00780784.1 NP_687812.1 ZP_00789782.1 YP_329544.1 ZP_00787680.1 ZP_00785609.1 ZP_00783618.1 NP_735267.1 NP_721062.1 NP_358866.1 NP_345874.1 YP_598819.1 YP_060433.1 YP_602741.1 YP_600802.1 NP_664870.1 YP_282503.1 YP_280599.1 NP_607499.1 YP_596918.1 NP_269495.1 NP_802059.1 ZP_00875117.1 YP_140951.1 YP_139062.1 ZP_00389557.1
403	ZP_00780781.1 NP_689092.1 ZP_00790214.1 YP_330636.1 ZP_00787189.1 ZP_00784877.1 ZP_00782224.1 NP_736493.1 NP_722389.1 NP_359515.1 NP_346533.1 YP_599514.1 YP_061150.1 YP_603424.1 YP_601441.1 NP_665618.1 YP_283176.1 YP_281287.1 NP_608133.1 YP_597555.1 NP_270072.1 NP_803074.1 ZP_00875361.1 YP_142296.1 YP_140378.1 ZP_00388808.1
404	ZP_00780780.1 NP_689094.1 ZP_00791070.1 YP_330638.1 ZP_00787199.1 ZP_00784910.1 ZP_00782216.1 NP_736495.1 NP_722392.1 NP_359534.1 NP_346552.1 YP_599516.1 YP_061152.1 YP_603426.1 YP_601443.1 NP_665620.1 YP_283178.1 YP_281289.1 NP_608136.1 YP_597557.1 NP_270074.1 NP_803076.1 ZP_00875970.1 YP_142301.1 YP_140383.1 ZP_00388802.1
405	ZP_00780777.1 NP_689087.1 ZP_00790211.1 YP_330631.1 ZP_00787205.1 ZP_00784880.1 ZP_00782215.1 NP_736488.1 NP_722382.1 NP_359480.1 NP_346498.1 YP_599508.1 YP_061144.1 YP_603418.1 YP_601435.1 NP_665612.1 YP_283170.1 YP_281281.1 NP_608127.1 YP_597549.1 NP_270066.1 NP_803068.1 ZP_00876054.1 YP_140480.1 YP_138593.1 ZP_00389312.1
406	ZP_00780772.1 NP_689091.1 ZP_00790213.1 YP_330635.1 ZP_00787261.1 ZP_00784909.1 ZP_00782239.1 NP_736492.1 NP_722388.1 NP_359514.1 NP_346532.1 YP_599513.1 YP_061149.1 YP_603423.1 YP_601440.1 NP_665617.1 YP_283175.1 YP_281286.1 NP_608132.1 YP_597554.1 NP_270071.1 NP_803073.1 ZP_00875360.1 YP_142295.1 YP_140377.1 ZP_00388809.1
407	ZP_00780771.1 NP_689093.1 ZP_00790197.1 YP_330637.1 ZP_00787190.1 ZP_00784885.1 ZP_00782220.1 NP_736494.1 NP_722390.1 NP_359522.1 NP_346540.1 YP_599515.1 YP_061151.1 YP_603425.1 YP_601442.1 NP_665619.1 YP_283177.1 YP_281288.1 NP_608134.1 YP_597556.1 NP_270073.1 NP_803075.1 ZP_00876214.1 YP_142298.1 YP_140380.1 ZP_00388806.1
408	ZP_00780769.1 NP_689088.1 ZP_00790196.1 YP_330632.1 ZP_00787184.1 ZP_00784898.1 ZP_00782209.1 NP_736489.1 NP_722386.1 NP_359481.1 NP_346499.1 YP_599509.1 YP_061145.1 YP_603419.1 YP_601436.1 NP_665613.1 YP_283171.1 YP_281282.1 NP_608128.1 YP_597550.1 NP_270067.1 NP_803069.1 ZP_00876053.1 YP_140479.1 YP_138592.1 ZP_00389313.1
409	ZP_00780756.1 NP_687079.1 ZP_00790049.1 YP_328769.1 ZP_00787584.1 ZP_00785482.1 ZP_00782338.1 NP_734512.1 NP_720531.1 NP_357646.1 NP_344600.1 YP_597639.1 YP_059396.1 YP_601524.1 YP_599626.1 NP_663830.1 YP_281393.1 YP_279498.1 NP_606362.1 YP_595761.1 NP_268447.1 NP_801289.1 ZP_00874844.1 YP_140473.1 YP_138585.1 ZP_00389319.1
410	ZP_00780755.1 NP_687080.1 ZP_00790050.1 YP_328770.1 ZP_00787560.1 ZP_00785477.1 ZP_00782330.1 NP_734513.1 NP_720533.1 NP_357647.1 NP_344602.1 YP_597640.1 YP_059397.1 YP_601525.1 YP_599627.1 NP_663831.1 YP_281394.1 YP_279499.1 NP_606363.1 YP_595762.1 NP_268448.1 NP_801290.1 ZP_00874845.1 YP_140474.1 YP_138586.1 ZP_00389318.1
411	ZP_00780753.1 NP_687081.1 ZP_00790053.1 YP_328771.1 ZP_00787550.1 ZP_00785475.1 ZP_00782350.1 NP_734514.1 NP_720534.1 NP_357648.1 NP_344603.1 YP_597641.1 YP_059398.1 YP_601526.1 YP_599628.1 NP_663832.1 YP_281395.1 YP_279500.1 NP_606364.1 YP_595763.1 NP_268449.1 NP_801291.1 ZP_00874846.1 YP_140475.1 YP_138587.1 ZP_00389317.1
412	ZP_00780751.1 NP_688187.1 ZP_00789010.1 YP_329878.1 ZP_00788565.1 ZP_00784565.1 ZP_00782979.1 NP_735695.1 NP_721606.1 NP_358332.1 NP_345326.1 YP_598366.1 YP_060034.1 YP_602285.1 YP_600367.1 NP_664416.1 YP_282062.1 YP_280147.1 NP_607097.1 YP_596487.1 NP_269092.1 NP_802503.1 ZP_00876220.1 YP_141481.1 YP_139567.1 ZP_00389029.1
413	ZP_00780745.1 NP_688189.1 ZP_00789038.1 YP_329880.1 ZP_00788557.1 ZP_00784557.1 ZP_00782985.1 NP_735697.1 NP_721608.1 NP_358328.1 NP_345322.1 YP_598365.1 YP_060033.1 YP_602284.1 YP_600366.1 NP_664415.1 YP_282061.1 YP_280146.1 NP_607096.1 YP_596486.1 NP_269091.1 NP_802504.1 ZP_00876221.1 YP_141484.1 YP_139571.1 ZP_00389024.1
414	ZP_00780744.1 NP_688195.1 ZP_00788999.1 YP_329886.1 ZP_00788551.1 ZP_00784556.1 ZP_00784159.1 NP_735703.1 NP_721798.1 NP_358132.1 NP_345125.1 YP_598473.1 YP_060090.1 YP_602393.1 YP_600416.1 NP_664461.1 YP_282110.1 YP_280194.1 NP_607142.1 YP_596593.1 NP_269195.1 NP_802458.1 ZP_00875158.1 YP_141547.1 YP_139638.1 ZP_00388075.1
415	ZP_00780740.1 NP_688192.1 ZP_00789039.1 YP_329883.1 ZP_00788553.1 ZP_00784581.1 ZP_00782998.1 NP_735700.1 NP_721613.1 NP_358325.1 NP_345319.1 YP_598362.1 YP_060030.1 YP_602281.1 YP_600363.1 NP_664412.1 YP_282058.1 YP_280143.1 NP_607093.1 YP_596483.1 NP_269088.1 NP_802507.1 ZP_00874476.1 YP_141487.1 YP_139575.1 ZP_00389022.1
416	ZP_00780736.1 NP_688194.1 ZP_00789059.1 YP_329885.1 ZP_00788556.1 ZP_00784578.1 ZP_00784158.1 NP_735702.1 NP_721797.1 NP_358133.1 NP_345126.1 YP_598475.1 YP_060091.1 YP_602394.1 YP_600417.1 NP_664462.1 YP_282111.1 YP_280195.1 NP_607143.1 YP_596594.1 NP_269196.1 NP_802457.1 ZP_00875157.1 YP_141546.1 YP_139637.1 ZP_00388074.1
417	ZP_00780734.1 NP_687129.1 ZP_00790800.1 YP_328817.1 ZP_00788366.1 ZP_00786058.1 ZP_00783383.1 NP_734562.1 NP_720555.1 NP_358148.1 NP_345140.1 YP_599179.1 YP_060814.1 YP_603056.1 YP_601126.1 NP_665339.1 YP_282865.1 YP_280956.1 NP_607854.1 YP_597235.1 NP_269784.1 NP_801593.1 ZP_00874959.1 YP_140546.1 YP_138656.1 ZP_00389548.1
418	ZP_00780732.1 NP_687133.1 ZP_00790783.1 YP_328821.1 ZP_00788378.1 ZP_00786067.1 ZP_00783393.1 NP_734566.1 NP_720561.1 NP_358049.1 NP_345035.1 YP_599175.1 YP_060810.1 YP_603052.1 YP_601122.1 NP_665335.1 YP_282861.1 YP_280952.1 NP_607850.1 YP_597231.1 NP_269780.1 NP_801597.1 ZP_00875411.1 YP_140550.1 YP_138660.1 ZP_00389552.1
419	ZP_00780730.1 NP_687132.1 ZP_00790804.1 YP_328820.1 ZP_00788377.1 ZP_00786062.1 ZP_00783396.1 NP_734565.1 NP_720560.1 NP_358048.1 NP_345034.1 YP_599176.1 YP_060811.1 YP_603053.1 YP_601123.1 NP_665336.1 YP_282862.1 YP_280953.1 NP_607851.1 YP_597232.1 NP_269781.1 NP_801596.1 ZP_00875410.1 YP_140549.1 YP_138659.1 ZP_00389551.1
420	ZP_00780726.1 NP_687134.1 ZP_00790776.1 YP_328822.1 ZP_00788364.1 ZP_00786057.1 ZP_00783391.1 NP_734567.1 NP_720562.1 NP_358050.1 NP_345037.1 YP_599174.1 YP_060809.1 YP_603051.1 YP_601121.1 NP_665334.1 YP_282860.1 YP_280951.1 NP_607849.1 YP_597230.1 NP_269779.1 NP_801598.1 ZP_00875412.1 YP_140551.1 YP_138661.1 ZP_00389553.1
421	ZP_00780725.1 NP_687136.1 ZP_00790784.1 YP_328824.1 ZP_00788367.1 ZP_00786059.1 ZP_00783390.1 NP_734569.1 NP_720563.1 NP_359044.1 NP_346043.1 YP_599294.1 YP_060943.1 YP_603166.1 YP_601237.1 NP_665443.1 YP_282980.1 YP_281071.1 NP_607958.1 YP_597351.1 NP_269888.1 NP_801489.1 ZP_00875320.1 YP_140552.1 YP_138662.1 ZP_00389554.1
422	ZP_00780724.1 NP_687135.1 ZP_00790778.1 YP_328823.1 ZP_00788382.1 ZP_00786060.1 ZP_00783397.1 NP_734568.1 NP_721351.1 NP_358843.1 NP_345851.1 YP_598647.1 YP_060231.1 YP_602567.1 YP_600579.1 NP_664654.1 YP_282287.1 YP_280364.1 NP_607278.1 YP_596757.1 NP_269348.1 NP_802312.1 ZP_00875513.1 YP_141646.1 YP_139735.1 ZP_00388879.1
423	ZP_00780723.1 NP_687131.1 ZP_00790806.1 YP_328819.1 ZP_00788373.1 ZP_00786061.1 ZP_00783382.1 NP_734564.1 NP_720559.1 NP_358047.1 NP_345033.1 YP_599177.1 YP_060812.1 YP_603054.1 YP_601124.1 NP_665337.1 YP_282863.1 YP_280954.1 NP_607852.1 YP_597233.1 NP_269782.1 NP_801595.1 ZP_00875409.1 YP_140548.1 YP_138658.1 ZP_00389550.1
424	ZP_00780719.1 NP_687137.1 ZP_00790781.1 YP_328825.1 ZP_00788371.1 ZP_00786055.1 ZP_00783385.1 NP_734570.1 NP_720564.1 NP_359043.1 NP_346042.1 YP_599293.1 YP_060942.1 YP_603165.1 YP_601236.1 NP_665442.1 YP_282979.1 YP_281070.1 NP_607957.1 YP_597350.1 NP_269887.1 NP_801490.1 ZP_00875319.1 YP_140553.1 YP_138663.1 ZP_00389555.1
425	ZP_00780718.1 NP_687381.1 ZP_00790581.1 YP_329068.1 ZP_00787833.1 ZP_00785931.1 ZP_00783585.1 NP_734803.1 NP_722068.1 NP_357974.1 NP_344943.1 YP_599168.1 YP_060803.1 YP_603044.1 YP_601115.1 NP_665328.1 YP_282854.1 YP_280945.1 NP_607843.1 YP_597224.1 NP_269773.1 NP_801604.1 ZP_00875547.1 YP_140803.1 YP_138919.1 ZP_00388058.1
426	ZP_00780716.1 NP_687382.1 ZP_00790592.1 YP_329069.1 ZP_00787838.1 ZP_00785939.1 ZP_00783593.1 NP_734804.1 NP_722067.1 NP_357975.1 NP_344944.1 YP_599167.1 YP_060802.1 YP_603043.1 YP_601114.1 NP_665327.1 YP_282853.1 YP_280944.1 NP_607842.1 YP_597223.1 NP_269772.1 NP_801605.1 ZP_00875546.1 YP_140804.1 YP_138920.1 ZP_00388059.1
427	ZP_00780712.1 NP_687380.1 ZP_00790584.1 YP_329067.1 ZP_00787817.1 ZP_00785937.1 ZP_00783587.1 NP_734802.1 NP_722069.1 NP_357973.1 NP_344942.1 YP_599169.1 YP_060804.1 YP_603045.1 YP_601116.1 NP_665329.1 YP_282855.1 YP_280946.1 NP_607844.1 YP_597225.1 NP_269774.1 NP_801603.1 ZP_00875548.1 YP_140802.1 YP_138918.1 ZP_00388057.1
428	ZP_00780706.1 NP_687379.1 ZP_00790585.1 YP_329066.1 ZP_00787810.1 ZP_00785938.1 ZP_00783590.1 NP_734801.1 NP_722070.1 NP_357972.1 NP_344941.1 YP_599170.1 YP_060805.1 YP_603047.1 YP_601117.1 NP_665330.1 YP_282856.1 YP_280947.1 NP_607845.1 YP_597226.1 NP_269775.1 NP_801602.1 ZP_00875549.1 YP_140801.1 YP_138917.1 ZP_00388056.1
429	ZP_00780704.1 NP_687378.1 ZP_00790579.1 YP_329065.1 ZP_00787821.1 ZP_00786484.1 ZP_00783596.1 NP_734800.1 NP_722071.1 NP_357971.1 NP_344940.1 YP_599171.1 YP_060806.1 YP_603048.1 YP_601118.1 NP_665331.1 YP_282857.1 YP_280948.1 NP_607846.1 YP_597227.1 NP_269776.1 NP_801601.1 ZP_00875550.1 YP_140800.1 YP_138916.1 ZP_00388055.1
430	ZP_00780701.1 NP_688614.1 ZP_00790396.1 YP_330240.1 ZP_00788258.1 ZP_00785200.1 ZP_00782879.1 NP_736105.1 NP_722228.1 NP_359150.1 NP_346151.1 YP_597890.1 YP_059630.1 YP_601773.1 YP_599898.1 NP_664050.1 YP_281648.1 YP_279745.1 NP_606586.1 YP_596016.1 NP_268669.1 NP_802875.1 ZP_00875528.1 YP_140737.1 YP_138856.1 ZP_00389218.1
431	ZP_00780700.1 NP_688607.1 ZP_00790393.1 YP_330234.1 ZP_00788253.1 ZP_00785219.1 ZP_00782870.1 NP_736100.1 NP_722059.1 NP_358967.1 NP_345972.1 YP_597895.1 YP_059635.1 YP_601778.1 YP_599903.1 NP_664055.1 YP_281653.1 YP_279750.1 NP_606644.1 YP_596021.1 NP_268674.1 NP_802870.1 ZP_00875535.1 YP_140667.1 YP_138777.1 ZP_00389230.1
432	ZP_00780699.1 NP_688611.1 ZP_00790399.1 YP_330237.1 ZP_00788259.1 ZP_00785232.1 ZP_00782901.1 NP_736102.1 NP_722225.1 NP_359146.1 NP_346147.1 YP_597893.1 YP_059633.1 YP_601776.1 YP_599901.1 NP_664053.1 YP_281651.1 YP_279748.1 NP_606589.1 YP_596019.1 NP_268672.1 NP_802872.1 ZP_00875532.1 YP_140740.1 YP_138859.1 ZP_00388280.1
433	ZP_00780698.1 NP_688606.1 ZP_00790390.1 YP_330233.1 ZP_00788256.1 ZP_00785224.1 ZP_00782902.1 NP_736099.1 NP_722058.1 NP_358966.1 NP_345971.1 YP_597896.1 YP_059636.1 YP_601779.1 YP_599904.1 NP_664056.1 YP_281654.1 YP_279751.1 NP_606645.1 YP_596022.1 NP_268675.1 NP_802869.1 ZP_00875536.1 YP_140668.1 YP_138778.1 ZP_00389229.1
434	ZP_00780696.1 NP_688603.1 ZP_00790397.1 YP_330230.1 ZP_00788247.1 ZP_00785230.1 ZP_00782891.1 NP_736096.1 NP_722055.1 NP_358962.1 NP_345967.1 YP_597899.1 YP_059639.1 YP_601782.1 YP_599907.1 NP_664059.1 YP_281657.1 YP_279754.1 NP_606648.1 YP_596025.1 NP_268678.1 NP_802866.1 ZP_00876085.1 YP_140671.1 YP_138781.1 ZP_00389225.1
435	ZP_00780693.1 NP_688604.1 ZP_00790392.1 YP_330231.1 ZP_00788246.1 ZP_00785202.1 ZP_00782882.1 NP_736097.1 NP_722056.1 NP_358963.1 NP_345968.1 YP_597898.1 YP_059638.1 YP_601781.1 YP_599906.1 NP_664058.1 YP_281656.1 YP_279753.1 NP_606647.1 YP_596024.1 NP_268677.1 NP_802867.1 ZP_00876086.1 YP_140670.1 YP_138780.1 ZP_00389226.1
436	ZP_00780690.1 NP_688613.1 ZP_00790384.1 YP_330239.1 ZP_00788251.1 ZP_00785233.1 ZP_00782883.1 NP_736104.1 NP_722227.1 NP_359149.1 NP_346150.1 YP_597891.1 YP_059631.1 YP_601774.1 YP_599899.1 NP_664051.1 YP_281649.1 YP_279746.1 NP_606587.1 YP_596017.1 NP_268670.1 NP_802874.1 ZP_00875529.1 YP_140738.1 YP_138857.1 ZP_00389219.1
437	ZP_00780689.1 NP_688605.1 ZP_00790387.1 YP_330232.1 ZP_00788265.1 ZP_00785222.1 ZP_00782896.1 NP_736098.1 NP_722057.1 NP_358964.1 NP_345969.1 YP_597897.1 YP_059637.1 YP_601780.1 YP_599905.1 NP_664057.1 YP_281655.1 YP_279752.1 NP_606646.1 YP_596023.1 NP_268676.1 NP_802868.1 ZP_00876087.1 YP_140669.1 YP_138779.1 ZP_00389227.1
438	ZP_00780688.1 NP_688612.1 ZP_00790388.1 YP_330238.1 ZP_00788261.1 ZP_00785193.1 ZP_00782886.1 NP_736103.1 NP_722226.1 NP_359148.1 NP_346149.1 YP_597892.1 YP_059632.1 YP_601775.1 YP_599900.1 NP_664052.1 YP_281650.1 YP_279747.1 NP_606588.1 YP_596018.1 NP_268671.1 NP_802873.1 ZP_00875530.1 YP_140739.1 YP_138858.1 ZP_00389220.1
439	ZP_00780687.1 NP_687776.1 ZP_00789269.1 YP_329508.1 ZP_00787149.1 ZP_00785809.1 ZP_00783086.1 NP_735231.1 NP_721136.1 NP_358567.1 NP_345540.1 YP_598109.1 YP_059845.1 YP_602019.1 YP_600113.1 NP_664235.1 YP_281869.1 YP_279954.1 NP_606853.1 YP_596228.1 NP_268864.1 NP_802686.1 ZP_00876006.1 YP_140900.1 YP_139011.1 ZP_00389398.1
440	ZP_00780685.1 NP_687774.1 ZP_00789270.1 YP_329507.1 ZP_00787171.1 ZP_00785802.1 ZP_00783090.1 NP_735230.1 NP_721135.1 NP_358568.1 NP_345541.1 YP_598108.1 YP_059844.1 YP_602018.1 YP_600112.1 NP_664234.1 YP_281868.1 YP_279953.1 NP_606852.1 YP_596227.1 NP_268863.1 NP_802687.1 ZP_00876007.1 YP_141128.1 YP_139226.1 ZP_00389073.1
441	ZP_00780684.1 NP_687779.1 ZP_00790821.1 YP_329511.1 ZP_00788768.1 ZP_00785801.1 ZP_00783784.1 NP_735234.1 NP_721029.1 NP_359092.1 NP_346094.1 YP_598844.1 YP_060508.1 YP_602766.1 YP_600832.1 NP_664894.1 YP_282527.1 YP_280623.1 NP_607520.1 YP_596943.1 NP_269517.1 NP_802037.1 ZP_00875912.1 YP_141564.1 YP_139655.1 ZP_00388148.1
442	ZP_00780681.1 NP_687782.1 ZP_00790819.1 YP_329514.1 ZP_00788770.1 ZP_00785800.1 ZP_00783776.1 NP_735237.1 NP_721032.1 NP_359108.1 NP_346110.1 YP_598838.1 YP_060503.1 YP_602760.1 YP_600825.1 NP_664888.1 YP_282521.1 YP_280617.1 NP_607516.1 YP_596936.1 NP_269512.1 NP_802042.1 ZP_00875052.1 YP_141928.1 YP_140001.1 ZP_00388919.1
443	ZP_00780679.1 NP_687781.1 ZP_00790822.1 YP_329513.1 ZP_00788769.1 ZP_00785798.1 ZP_00783778.1 NP_735236.1 NP_721031.1 NP_359109.1 NP_346111.1 YP_598839.1 YP_060504.1 YP_602761.1 YP_600826.1 NP_664889.1 YP_282522.1 YP_280618.1 NP_607517.1 YP_596937.1 NP_269513.1 NP_802041.1 ZP_00875053.1 YP_141025.1 YP_139135.1 ZP_00389619.1
444	ZP_00780676.1 NP_687783.1 ZP_00790817.1 YP_329515.1 ZP_00788767.1 ZP_00785810.1 ZP_00783783.1 NP_735238.1 NP_721035.1 NP_359107.1 NP_346109.1 YP_598837.1 YP_060502.1 YP_602759.1 YP_600824.1 NP_664887.1 YP_282520.1 YP_280616.1 NP_607515.1 YP_596935.1 NP_269511.1 NP_802043.1 ZP_00875048.1 YP_141921.1 YP_139994.1 ZP_00388684.1
445	ZP_00780674.1 NP_688088.1 ZP_00789480.1 YP_329786.1 ZP_00786881.1 ZP_00785415.1 ZP_00782577.1 NP_735557.1 NP_721479.1 NP_358515.1 NP_345492.1 YP_598584.1 YP_060175.1 YP_602504.1 YP_600531.1 NP_664601.1 YP_282224.1 YP_280303.1 NP_607222.1 YP_596709.1 NP_269290.1 NP_802258.1 ZP_00875139.1 YP_141491.1 YP_139582.1 ZP_00389017.1
446	ZP_00780669.1 NP_688082.1 ZP_00789464.1 YP_329780.1 ZP_00786904.1 ZP_00785412.1 ZP_00782585.1 NP_735551.1 NP_721473.1 NP_358523.1 NP_345500.1 YP_598591.1 YP_060182.1 YP_602511.1 YP_600538.1 NP_664608.1 YP_282231.1 YP_280310.1 NP_607229.1 YP_596717.1 NP_269297.1 NP_802265.1 ZP_00874619.1 YP_141164.1 YP_139262.1 ZP_00389350.1
447	ZP_00780668.1 NP_688085.1 ZP_00789477.1 YP_329783.1 ZP_00786835.1 ZP_00785419.1 ZP_00782594.1 NP_735554.1 NP_721476.1 NP_358519.1 NP_345496.1 YP_598587.1 YP_060178.1 YP_602507.1 YP_600534.1 NP_664604.1 YP_282227.1 YP_280306.1 NP_607225.1 YP_596712.1 NP_269293.1 NP_802261.1 ZP_00874615.1 YP_141161.1 YP_139259.1 ZP_00389347.1
448	ZP_00780667.1 NP_688081.1 ZP_00789491.1 YP_329779.1 ZP_00786901.1 ZP_00785404.1 ZP_00782602.1 NP_735550.1 NP_721472.1 NP_358524.1 NP_345501.1 YP_598592.1 YP_060183.1 YP_602512.1 YP_600539.1 NP_664609.1 YP_282232.1 YP_280311.1 NP_607230.1 YP_596718.1 NP_269298.1 NP_802266.1 ZP_00874620.1 YP_141165.1 YP_139263.1 ZP_00389351.1
449	ZP_00780665.1 NP_688086.1 ZP_00789485.1 YP_329784.1 ZP_00786913.1 ZP_00785400.1 ZP_00782567.1 NP_735555.1 NP_721477.1 NP_358518.1 NP_345495.1 YP_598586.1 YP_060177.1 YP_602506.1 YP_600533.1 NP_664603.1 YP_282226.1 YP_280305.1 NP_607224.1 YP_596711.1 NP_269292.1 NP_802260.1 ZP_00874614.1 YP_141160.1 YP_139258.1 ZP_00389346.1
450	ZP_00780663.1 NP_688087.1 ZP_00789468.1 YP_329785.1 ZP_00786801.1 ZP_00785410.1 ZP_00782601.1 NP_735556.1 NP_721478.1 NP_358516.1 NP_345493.1 YP_598585.1 YP_060176.1 YP_602505.1 YP_600532.1 NP_664602.1 YP_282225.1 YP_280304.1 NP_607223.1 YP_596710.1 NP_269291.1 NP_802259.1 ZP_00874613.1 YP_141159.1 YP_139257.1 ZP_00389345.1
451	ZP_00780662.1 NP_688083.1 ZP_00789493.1 YP_329781.1 ZP_00786833.1 ZP_00785396.1 ZP_00782603.1 NP_735552.1 NP_721474.1 NP_358522.1 NP_345499.1 YP_598590.1 YP_060181.1 YP_602510.1 YP_600537.1 NP_664607.1 YP_282230.1 YP_280309.1 NP_607228.1 YP_596715.1 NP_269296.1 NP_802264.1 ZP_00874618.1 YP_141163.1 YP_139261.1 ZP_00389349.1
452	ZP_00780660.1 NP_688084.1 ZP_00789475.1 YP_329782.1 ZP_00786902.1 ZP_00785406.1 ZP_00782583.1 NP_735553.1 NP_721475.1 NP_358520.1 NP_345497.1 YP_598588.1 YP_060179.1 YP_602508.1 YP_600535.1 NP_664605.1 YP_282228.1 YP_280307.1 NP_607226.1 YP_596713.1 NP_269294.1 NP_802262.1 ZP_00874616.1 YP_141162.1 YP_139260.1 ZP_00389348.1
453	ZP_00780659.1 NP_688090.1 ZP_00789492.1 YP_329787.1 ZP_00786818.1 ZP_00785394.1 ZP_00782610.1 NP_735558.1 NP_721480.1 NP_358917.1 NP_345924.1 YP_598583.1 YP_060174.1 YP_602503.1 YP_600530.1 NP_664600.1 YP_282223.1 YP_280302.1 NP_607221.1 YP_596708.1 NP_269289.1 NP_802257.1 ZP_00875382.1 YP_141155.1 YP_139253.1 ZP_00389341.1
454	ZP_00780656.1 NP_688716.1 ZP_00789858.1 YP_330334.1 ZP_00788476.1 ZP_00785524.1 ZP_00783042.1 NP_736205.1 NP_720851.1 NP_358008.1 NP_344978.1 YP_599244.1 YP_060898.1 YP_603121.1 YP_601189.1 NP_665399.1 YP_282931.1 YP_281021.1 NP_607913.1 YP_597304.1 NP_269845.1 NP_801534.1 ZP_00874530.1 YP_142001.1 YP_140074.1 ZP_00388305.1
455	ZP_00780654.1 NP_688717.1 ZP_00789846.1 YP_330335.1 ZP_00788477.1 ZP_00785536.1 ZP_00783046.1 NP_736206.1 NP_720850.1 NP_358009.1 NP_344979.1 YP_599245.1 YP_060899.1 YP_603122.1 YP_601190.1 NP_665400.1 YP_282932.1 YP_281022.1 NP_607914.1 YP_597305.1 NP_269846.1 NP_801533.1 ZP_00874531.1 YP_142002.1 YP_140075.1 ZP_00388306.1
456	ZP_00780652.1 NP_688709.1 ZP_00789859.1 YP_330327.1 ZP_00788467.1 ZP_00786148.1 ZP_00783060.1 NP_736198.1 NP_722181.1 NP_357962.1 NP_344929.1 YP_599237.1 YP_060891.1 YP_603114.1 YP_601182.1 NP_665392.1 YP_282924.1 YP_281014.1 NP_607906.1 YP_597297.1 NP_269838.1 NP_801541.1 ZP_00874501.1 YP_142095.1 YP_140176.1 ZP_00389700.1
457	ZP_00780650.1 NP_688712.1 ZP_00789848.1 YP_330330.1 ZP_00788466.1 ZP_00786139.1 ZP_00783055.1 NP_736201.1 NP_722184.1 NP_357959.1 NP_344926.1 YP_599240.1 YP_060894.1 YP_603117.1 YP_601185.1 NP_665395.1 YP_282927.1 YP_281017.1 NP_607909.1 YP_597300.1 NP_269841.1 NP_801538.1 ZP_00874509.1 YP_142098.1 YP_140179.1 ZP_00389703.1
458	ZP_00780649.1 NP_688705.1 ZP_00789871.1 YP_330324.1 ZP_00788469.1 ZP_00786142.1 ZP_00783038.1 NP_736194.1 NP_722178.1 NP_358701.1 NP_345694.1 YP_599233.1 YP_060887.1 YP_603110.1 YP_601178.1 NP_665388.1 YP_282920.1 YP_281009.1 NP_607902.1 YP_597293.1 NP_269834.1 NP_801545.1 ZP_00874455.1 YP_142090.1 YP_140171.1 ZP_00389695.1
459	ZP_00780647.1 NP_688710.1 ZP_00789864.1 YP_330328.1 ZP_00788463.1 ZP_00786145.1 ZP_00783040.1 NP_736199.1 NP_722182.1 NP_357961.1 NP_344928.1 YP_599238.1 YP_060892.1 YP_603115.1 YP_601183.1 NP_665393.1 YP_282925.1 YP_281015.1 NP_607907.1 YP_597298.1 NP_269839.1 NP_801540.1 ZP_00874502.1 YP_142096.1 YP_140177.1 ZP_00389701.1
460	ZP_00780646.1 NP_688713.1 ZP_00789857.1 YP_330331.1 ZP_00788470.1 ZP_00786147.1 ZP_00783053.1 NP_736202.1 NP_722185.1 NP_357958.1 NP_344925.1 YP_599241.1 YP_060895.1 YP_603118.1 YP_601186.1 NP_665396.1 YP_282928.1 YP_281018.1 NP_607910.1 YP_597301.1 NP_269842.1 NP_801537.1 ZP_00874510.1 YP_142099.1 YP_140180.1 ZP_00389704.1
461	ZP_00780645.1 NP_688714.1 ZP_00789852.1 YP_330332.1 ZP_00788462.1 ZP_00786143.1 ZP_00783036.1 NP_736203.1 NP_722186.1 NP_357957.1 NP_344924.1 YP_599242.1 YP_060896.1 YP_603119.1 YP_601187.1 NP_665397.1 YP_282929.1 YP_281019.1 NP_607911.1 YP_597302.1 NP_269843.1 NP_801536.1 ZP_00874511.1 YP_142100.1 YP_140181.1 ZP_00389705.1
462	ZP_00780644.1 NP_688719.1 ZP_00789854.1 YP_330337.1 ZP_00788471.1 ZP_00785544.1 ZP_00783041.1 NP_736208.1 NP_720848.1 NP_358896.1 NP_345902.1 YP_599246.1 YP_060900.1 YP_603123.1 YP_601191.1 NP_665401.1 YP_282933.1 YP_281023.1 NP_607915.1 YP_597306.1 NP_269847.1 NP_801532.1 ZP_00874532.1 YP_142011.1 YP_140085.1 ZP_00388313.1
463	ZP_00780643.1 NP_688707.1 ZP_00789866.1 YP_330326.1 ZP_00788465.1 ZP_00786146.1 ZP_00783054.1 NP_736196.1 NP_722180.1 NP_359194.1 NP_346209.1 YP_599235.1 YP_060889.1 YP_603112.1 YP_601180.1 NP_665390.1 YP_282922.1 YP_281012.1 NP_607904.1 YP_597295.1 NP_269836.1 NP_801543.1 ZP_00874493.1 YP_142134.1 YP_140217.1 ZP_00389739.1
464	ZP_00780642.1 NP_688720.1 ZP_00789870.1 YP_330338.1 ZP_00788458.1 ZP_00785528.1 ZP_00783050.1 NP_736209.1 NP_720847.1 NP_358897.1 NP_345903.1 YP_599247.1 YP_060901.1 YP_603124.1 YP_601192.1 NP_665402.1 YP_282934.1 YP_281024.1 NP_607916.1 YP_597307.1 NP_269848.1 NP_801531.1 ZP_00874533.1 YP_142012.1 YP_140086.1 ZP_00388314.1
465	ZP_00780641.1 NP_688711.1 ZP_00789855.1 YP_330329.1 ZP_00788459.1 ZP_00786141.1 ZP_00783061.1 NP_736200.1 NP_722183.1 NP_357960.1 NP_344927.1 YP_599239.1 YP_060893.1 YP_603116.1 YP_601184.1 NP_665394.1 YP_282926.1 YP_281016.1 NP_607908.1 YP_597299.1 NP_269840.1 NP_801539.1 ZP_00874503.1 YP_142097.1 YP_140178.1 ZP_00389702.1
466	ZP_00780630.1 NP_687561.1 ZP_00789876.1 YP_329313.1 ZP_00787925.1 ZP_00785263.1 ZP_00782528.1 NP_735041.1 NP_721676.1 NP_359016.1 NP_346012.1 YP_598143.1 YP_059878.1 YP_602052.1 YP_600147.1 NP_664267.1 YP_281903.1 YP_279987.1 NP_606886.1 YP_596262.1 NP_268895.1 NP_802654.1 ZP_00875106.1 YP_141238.1 YP_139323.1 ZP_00388198.1
467	ZP_00780629.1 NP_687568.1 ZP_00789879.1 YP_329320.1 ZP_00787917.1 ZP_00785257.1 ZP_00782559.1 ZP_00783787.1 NP_735048.1 NP_721665.1 NP_358768.1 NP_345761.1 YP_598214.1 YP_059886.1 YP_602125.1 YP_600205.1 NP_664275.1 YP_281911.1 YP_279995.1 NP_606954.1 YP_596333.1 NP_268951.1 NP_802646.1 YP_141543.1 YP_139634.1 ZP_00388032.1
468	ZP_00780624.1 NP_687560.1 ZP_00789897.1 YP_329312.1 ZP_00787923.1 ZP_00785242.1 ZP_00782553.1 NP_735040.1 NP_721677.1 NP_359017.1 NP_346013.1 YP_598142.1 YP_059877.1 YP_602051.1 YP_600146.1 NP_664266.1 YP_281902.1 YP_279986.1 NP_606885.1 YP_596261.1 NP_268894.1 NP_802655.1 ZP_00875105.1 YP_141237.1 YP_139322.1 ZP_00388197.1
469	ZP_00780623.1 NP_687564.1 ZP_00789888.1 YP_329316.1 ZP_00787938.1 ZP_00785264.1 ZP_00782523.1 NP_735044.1 NP_721673.1 NP_359566.1 NP_346583.1 YP_598209.1 YP_059881.1 YP_602118.1 YP_600200.1 NP_664270.1 YP_281906.1 YP_279990.1 NP_606949.1 YP_596328.1 NP_268946.1 NP_802651.1 ZP_00875034.1 YP_141264.1 YP_139346.1 ZP_00388532.1
470	ZP_00780619.1 NP_687562.1 ZP_00789896.1 YP_329314.1 ZP_00787913.1 ZP_00785253.1 ZP_00782557.1 NP_735042.1 NP_721675.1 NP_359015.1 NP_346011.1 YP_598144.1 YP_059879.1 YP_602053.1 YP_600148.1 NP_664268.1 YP_281904.1 YP_279988.1 NP_606887.1 YP_596263.1 NP_268896.1 NP_802653.1 ZP_00875107.1 YP_141239.1 YP_139324.1 ZP_00388199.1
471	ZP_00780598.1 NP_688212.1 ZP_00789014.1 YP_329903.1 ZP_00788045.1 ZP_00784600.1 ZP_00782481.1 NP_735720.1 NP_721816.1 NP_359056.1 NP_346054.1 YP_598399.1 YP_060075.1 YP_602319.1 YP_600399.1 NP_664447.1 YP_282094.1 YP_280179.1 NP_607128.1 YP_596521.1 NP_269124.1 NP_802471.1 ZP_00874929.1 YP_141608.1 YP_139698.1 ZP_00389812.1
472	ZP_00780595.1 NP_688213.1 ZP_00789053.1 YP_329904.1 ZP_00788050.1 ZP_00784594.1 ZP_00782493.1 NP_735721.1 NP_721817.1 NP_359026.1 NP_346021.1 YP_598397.1 YP_060073.1 YP_602317.1 YP_600397.1 NP_664445.1 YP_282092.1 YP_280177.1 NP_607126.1 YP_596519.1 NP_269122.1 NP_802473.1 ZP_00874928.1 YP_141581.1 YP_139670.1 ZP_00389771.1
473	ZP_00780593.1 NP_688205.1 ZP_00789047.1 YP_329896.1 ZP_00788055.1 ZP_00784550.1 ZP_00782508.1 NP_735713.1 NP_721808.1 NP_358648.1 NP_345637.1 YP_598463.1 YP_060081.1 YP_602384.1 YP_600408.1 NP_664453.1 YP_282100.1 YP_280185.1 NP_607134.1 YP_596584.1 NP_269187.1 NP_802465.1 ZP_00875084.1 YP_141506.1 YP_139596.1 ZP_00389260.1
474	ZP_00780592.1 NP_688214.1 ZP_00789004.1 YP_329905.1 ZP_00788069.1 ZP_00784584.1 ZP_00782491.1 NP_735722.1 NP_721819.1 NP_359028.1 NP_346023.1 YP_598396.1 YP_060072.1 YP_602316.1 YP_600396.1 NP_664444.1 YP_282091.1 YP_280176.1 NP_607125.1 YP_596518.1 NP_269121.1 NP_802474.1 ZP_00874926.1 YP_141583.1 YP_139672.1 ZP_00389773.1
475	ZP_00780590.1 NP_688202.1 ZP_00789042.1 YP_329893.1 ZP_00788057.1 ZP_00784590.1 ZP_00782509.1 NP_735710.1 NP_721806.1 NP_358949.1 NP_345955.1 YP_598465.1 YP_060083.1 YP_602386.1 YP_600410.1 NP_664455.1 YP_282102.1 YP_280187.1 NP_607136.1 YP_596586.1 NP_269189.1 NP_802463.1 ZP_00874866.1 YP_141504.1 YP_139594.1 ZP_00388132.1
476	ZP_00780587.1 NP_688199.1 ZP_00789049.1 YP_329890.1 ZP_00788046.1 ZP_00784554.1 ZP_00782517.1 NP_735707.1 NP_721802.1 NP_358462.1 NP_345447.1 YP_598466.1 YP_060084.1 YP_602387.1 YP_600411.1 NP_664456.1 YP_282103.1 YP_280188.1 NP_607137.1 YP_596587.1 NP_269190.1 NP_802462.1 ZP_00874868.1 YP_141348.1 YP_139428.1 ZP_00389524.1
477	ZP_00780586.1 NP_688210.1 ZP_00789062.1 YP_329901.1 ZP_00788051.1 ZP_00784562.1 ZP_00782513.1 NP_735718.1 NP_721814.1 NP_359054.1 NP_346052.1 YP_598401.1 YP_060077.1 YP_602321.1 YP_600403.1 NP_664449.1 YP_282096.1 YP_280181.1 NP_607130.1 YP_596523.1 NP_269126.1 NP_802469.1 ZP_00875689.1 YP_141605.1 YP_139694.1 ZP_00389808.1
478	ZP_00780585.1 NP_688203.1 ZP_00788993.1 YP_329894.1 ZP_00788059.1 ZP_00784559.1 ZP_00782512.1 NP_735711.1 NP_721807.1 NP_358950.1 NP_345956.1 YP_598464.1 YP_060082.1 YP_602385.1 YP_600409.1 NP_664454.1 YP_282101.1 YP_280186.1 NP_607135.1 YP_596585.1 NP_269188.1 NP_802464.1 ZP_00874865.1 YP_141505.1 YP_139595.1 ZP_00388130.1
479	ZP_00780584.1 NP_688211.1 ZP_00789060.1 YP_329902.1 ZP_00788064.1 ZP_00784572.1 ZP_00782504.1 NP_735719.1 NP_721815.1 NP_359055.1 NP_346053.1 YP_598400.1 YP_060076.1 YP_602320.1 YP_600401.1 NP_664448.1 YP_282095.1 YP_280180.1 NP_607129.1 YP_596522.1 NP_269125.1 NP_802470.1 ZP_00874930.1 YP_141607.1 YP_139697.1 ZP_00389811.1
480	ZP_00780561.1 NP_687305.1 ZP_00790218.1 YP_328994.1 ZP_00786981.1 ZP_00784914.1 ZP_00782052.1 NP_734729.1 NP_720890.1 NP_358921.1 NP_345928.1 YP_599112.1 YP_060750.1 YP_602989.1 YP_601003.1 NP_665275.1 YP_282747.1 YP_280892.1 NP_607735.1 YP_597113.1 NP_269722.1 NP_801657.1 ZP_00876130.1 YP_140919.1 YP_139030.1 ZP_00388478.1
481	ZP_00780556.1 NP_687303.1 ZP_00790216.1 YP_328992.1 ZP_00787022.1 ZP_00784946.1 ZP_00782076.1 NP_734727.1 NP_720889.1 NP_358922.1 NP_345929.1 YP_599113.1 YP_060751.1 YP_602990.1 YP_601004.1 NP_665276.1 YP_282748.1 YP_280893.1 NP_607736.1 YP_597114.1 NP_269723.1 NP_801656.1 ZP_00876131.1 YP_140918.1 YP_139029.1 ZP_00388477.1
482	ZP_00780552.1 NP_687315.1 ZP_00790227.1 YP_329004.1 ZP_00786979.1 ZP_00784930.1 ZP_00782097.1 NP_734739.1 NP_721434.1 NP_358831.1 NP_345839.1 YP_599100.1 YP_060739.1 YP_602977.1 YP_600992.1 NP_665264.1 YP_282736.1 YP_280881.1 NP_607724.1 YP_597102.1 NP_269711.1 NP_801668.1 ZP_00874956.1 YP_142048.1 YP_140127.1 ZP_00389481.1
483	ZP_00780542.1 NP_687514.1 ZP_00790828.1 YP_329218.1 ZP_00787778.1 ZP_00785153.1 ZP_00782655.1 NP_734995.1 NP_720993.1 NP_359098.1 NP_346100.1 YP_598869.1 YP_060583.1 YP_602845.1 YP_600858.1 NP_664971.1 YP_282607.1 YP_280648.1 NP_607601.1 YP_596970.1 NP_269589.1 NP_801957.1 ZP_00874729.1 YP_141148.1 YP_139248.1 ZP_00388423.1
484	ZP_00780541.1 NP_687507.1 ZP_00789753.1 YP_329211.1 ZP_00787784.1 ZP_00785137.1 ZP_00782656.1 NP_734988.1 NP_720986.1 NP_358199.1 NP_345195.1 YP_598876.1 YP_060590.1 YP_602853.1 YP_600866.1 NP_664978.1 YP_282614.1 YP_280655.1 NP_607608.1 YP_596977.1 NP_269596.1 NP_801950.1 ZP_00876117.1 YP_141141.1 YP_139241.1 ZP_00388430.1
485	ZP_00780538.1 NP_687505.1 ZP_00789749.1 YP_329209.1 ZP_00787781.1 ZP_00785114.1 ZP_00782685.1 NP_734986.1 NP_720984.1 NP_358197.1 NP_345193.1 YP_598878.1 YP_060592.1 YP_602855.1 YP_600868.1 NP_664980.1 YP_282616.1 YP_280657.1 NP_607610.1 YP_596979.1 NP_269598.1 NP_801948.1 ZP_00876119.1 YP_141139.1 YP_139239.1 ZP_00388432.1
486	ZP_00780537.1 NP_687510.1 ZP_00789738.1 YP_329214.1 ZP_00787771.1 ZP_00785120.1 ZP_00782687.1 NP_734991.1 NP_720989.1 NP_359102.1 NP_346104.1 YP_598873.1 YP_060587.1 YP_602849.1 YP_600862.1 NP_664975.1 YP_282611.1 YP_280652.1 NP_607605.1 YP_596974.1 NP_269593.1 NP_801953.1 ZP_00874733.1 YP_141144.1 YP_139244.1 ZP_00388427.1
487	ZP_00780536.1 NP_687506.1 ZP_00789757.1 YP_329210.1 ZP_00787774.1 ZP_00785152.1 ZP_00782662.1 NP_734987.1 NP_720985.1 NP_358198.1 NP_345194.1 YP_598877.1 YP_060591.1 YP_602854.1 YP_600867.1 NP_664979.1 YP_282615.1 YP_280656.1 NP_607609.1 YP_596978.1 NP_269597.1 NP_801949.1 ZP_00876118.1 YP_141140.1 YP_139240.1 ZP_00388431.1
488	ZP_00780531.1 NP_687509.1 ZP_00789732.1 YP_329213.1 ZP_00787787.1 ZP_00785147.1 ZP_00782677.1 NP_734990.1 NP_720988.1 NP_359103.1 NP_346105.1 YP_598874.1 YP_060588.1 YP_602850.1 YP_600863.1 NP_664976.1 YP_282612.1 YP_280653.1 NP_607606.1 YP_596975.1 NP_269594.1 NP_801952.1 ZP_00874734.1 YP_141143.1 YP_139243.1 ZP_00388428.1
489	ZP_00780530.1 NP_687515.1 ZP_00790829.1 YP_329219.1 ZP_00787788.1 ZP_00785140.1 ZP_00782664.1 NP_734996.1 NP_720994.1 NP_359095.1 NP_346098.1 YP_598868.1 YP_060582.1 YP_602844.1 YP_600857.1 NP_664970.1 YP_282606.1 YP_280647.1 NP_607600.1 YP_596969.1 NP_269588.1 NP_801958.1 ZP_00874727.1 YP_141149.1 YP_139249.1 ZP_00388422.1
490	ZP_00780529.1 NP_687513.1 ZP_00790826.1 YP_329217.1 ZP_00787762.1 ZP_00785142.1 ZP_00782667.1 NP_734994.1 NP_720992.1 NP_359099.1 NP_346101.1 YP_598870.1 YP_060584.1 YP_602846.1 YP_600859.1 NP_664972.1 YP_282608.1 YP_280649.1 NP_607602.1 YP_596971.1 NP_269590.1 NP_801956.1 ZP_00874730.1 YP_141147.1 YP_139247.1 ZP_00388424.1
491	ZP_00780527.1 NP_687503.1 ZP_00789736.1 YP_329207.1 ZP_00787785.1 ZP_00785151.1 ZP_00782665.1 NP_734984.1 NP_720982.1 NP_358192.1 NP_345186.1 YP_598880.1 YP_060594.1 YP_602857.1 YP_600870.1 NP_664982.1 YP_282618.1 YP_280659.1 NP_607612.1 YP_596981.1 NP_269600.1 NP_801946.1 ZP_00875271.1 YP_141137.1 YP_139237.1 ZP_00388434.1
492	ZP_00780526.1 NP_687518.1 ZP_00790824.1 YP_329222.1 ZP_00787782.1 ZP_00785116.1 ZP_00782671.1 NP_734999.1 NP_720997.1 NP_358319.1 NP_345312.1 YP_598865.1 YP_060579.1 YP_602841.1 YP_600854.1 NP_664967.1 YP_282603.1 YP_280644.1 NP_607597.1 YP_596966.1 NP_269585.1 NP_801961.1 ZP_00876287.1 YP_141013.1 YP_139123.1 ZP_00388255.1
493	ZP_00780521.1 NP_688017.1 ZP_00790911.1 YP_329722.1 ZP_00786897.1 ZP_00784825.1 ZP_00784075.1 NP_735490.1 NP_721396.1 NP_358737.1 NP_345730.1 YP_598607.1 YP_060198.1 YP_602527.1 YP_600554.1 NP_664623.1 YP_282247.1 YP_280326.1 NP_607245.1 YP_596733.1 NP_269313.1 NP_802282.1 ZP_00876064.1 YP_141299.1 YP_139378.1 ZP_00388704.1
494	ZP_00780520.1 NP_688023.1 ZP_00789934.1 YP_329728.1 ZP_00786808.1 ZP_00784795.1 ZP_00784013.1 NP_735496.1 NP_721389.1 NP_358638.1 NP_345625.1 YP_598606.1 YP_060197.1 YP_602526.1 YP_600553.1 NP_664622.1 YP_282246.1 YP_280325.1 NP_607244.1 YP_596732.1 NP_269312.1 NP_802281.1 ZP_00875786.1 YP_141297.1 YP_139376.1 ZP_00388702.1
495	ZP_00780513.1 NP_688024.1 ZP_00789948.1 YP_329729.1 ZP_00786874.1 ZP_00784818.1 ZP_00784017.1 NP_735497.1 NP_721388.1 NP_358637.1 NP_345624.1 YP_598605.1 YP_060196.1 YP_602525.1 YP_600552.1 NP_664621.1 YP_282245.1 YP_280324.1 NP_607243.1 YP_596731.1 NP_269311.1 NP_802280.1 ZP_00875787.1 YP_141296.1 YP_139375.1 ZP_00388701.1
496	ZP_00780507.1 NP_688758.1 ZP_00791230.1 YP_330387.1 ZP_00788912.1 ZP_00786417.1 ZP_00783264.1 NP_736245.1 NP_720812.1 NP_359417.1 NP_346439.1 YP_597842.1 YP_059583.1 YP_601722.1 YP_599848.1 NP_664005.1 YP_281597.1 YP_279696.1 NP_606542.1 YP_595967.1 NP_268627.1 NP_801469.1 ZP_00875693.1 YP_142120.1 YP_140202.1 ZP_00389725.1
497	ZP_00780506.1 NP_688764.1 ZP_00790328.1 YP_330393.1 ZP_00788433.1 ZP_00785738.1 ZP_00783336.1 NP_736251.1 NP_720806.1 NP_359387.1 NP_346408.1 YP_597835.1 YP_059576.1 YP_601715.1 YP_599840.1 NP_663998.1 YP_281590.1 YP_279689.1 NP_606534.1 YP_595960.1 NP_268620.1 NP_801461.1 ZP_00876000.1 YP_142126.1 YP_140209.1 ZP_00389731.1
498	ZP_00780505.1 NP_688750.1 ZP_00790683.1 YP_330379.1 ZP_00788657.1 ZP_00786081.1 ZP_00783279.1 NP_736237.1 NP_720821.1 NP_357720.1 NP_344668.1 YP_599274.1 YP_060923.1 YP_603146.1 YP_601216.1 NP_665423.1 YP_282957.1 YP_281051.1 NP_607938.1 YP_597330.1 NP_269868.1 NP_801510.1 ZP_00875699.1 YP_142106.1 YP_140187.1 ZP_00389711.1
499	ZP_00780503.1 NP_688759.1 ZP_00791056.1 YP_330388.1 ZP_00788440.1 ZP_00786415.1 ZP_00784182.1 NP_736246.1 NP_720811.1 NP_357844.1 NP_344811.1 YP_597841.1 YP_059582.1 YP_601721.1 YP_599847.1 NP_664004.1 YP_281596.1 YP_279695.1 NP_606541.1 YP_595966.1 NP_268626.1 NP_801468.1 ZP_00876082.1 YP_142121.1 YP_140203.1 ZP_00389726.1
500	ZP_00780502.1 NP_688766.1 ZP_00790327.1 YP_330395.1 ZP_00788446.1 ZP_00785741.1 ZP_00783334.1 NP_736253.1 NP_720804.1 NP_359389.1 NP_346410.1 YP_597833.1 YP_059574.1 YP_601713.1 YP_599838.1 NP_663996.1 YP_281588.1 YP_279687.1 NP_606532.1 YP_595958.1 NP_268618.1 NP_801459.1 ZP_00876002.1 YP_142128.1 YP_140211.1 ZP_00389733.1
501	ZP_00780500.1 NP_688756.1 ZP_00790689.1 YP_330385.1 ZP_00788662.1 ZP_00786068.1 ZP_00783258.1 NP_736243.1 NP_720813.1 NP_358035.1 NP_345017.1 YP_599279.1 YP_060928.1 YP_603151.1 YP_601221.1 NP_665428.1 YP_282962.1 YP_281056.1 NP_607943.1 YP_597335.1 NP_269873.1 NP_801505.1 ZP_00875694.1 YP_142114.1 YP_140196.1 ZP_00389718.1
502	ZP_00780499.1 NP_688763.1 ZP_00790331.1 YP_330392.1 ZP_00788435.1 ZP_00785756.1 ZP_00783333.1 NP_736250.1 NP_720807.1 NP_359386.1 NP_346407.1 YP_597836.1 YP_059577.1 YP_601716.1 YP_599841.1 NP_663999.1 YP_281591.1 YP_279690.1 NP_606535.1 YP_595961.1 NP_268621.1 NP_801462.1 ZP_00875999.1 YP_142125.1 YP_140208.1 ZP_00389730.1
503	ZP_00780498.1 NP_688767.1 ZP_00790318.1 YP_330396.1 ZP_00788443.1 ZP_00785750.1 ZP_00783347.1 NP_736254.1 NP_720803.1 NP_359390.1 NP_346411.1 YP_597832.1 YP_059573.1 YP_601712.1 YP_599837.1 NP_663995.1 YP_281587.1 YP_279686.1 NP_606531.1 YP_595957.1 NP_268617.1 NP_801458.1 ZP_00876003.1 YP_142129.1 YP_140212.1 ZP_00389734.1
504	ZP_00780497.1 NP_688749.1 ZP_00790687.1 YP_330378.1 ZP_00788666.1 ZP_00786076.1 ZP_00783274.1 NP_736236.1 NP_720835.1 NP_357723.1 NP_344673.1 YP_599273.1 YP_060922.1 YP_603145.1 YP_601215.1 NP_665422.1 YP_282956.1 YP_281050.1 NP_607937.1 YP_597329.1 NP_269867.1 NP_801511.1 ZP_00875700.1 YP_142105.1 YP_140186.1 ZP_00389710.1
505	ZP_00780493.1 NP_688755.1 ZP_00790679.1 YP_330384.1 ZP_00788658.1 ZP_00786077.1 ZP_00783275.1 NP_736242.1 NP_720814.1 NP_358036.1 NP_345018.1 YP_599278.1 YP_060927.1 YP_603150.1 YP_601220.1 NP_665427.1 YP_282961.1 YP_281055.1 NP_607942.1 YP_597334.1 NP_269872.1 NP_801506.1 ZP_00875695.1 YP_142111.1 YP_140192.1 ZP_00389716.1
506	ZP_00780492.1 NP_688765.1 ZP_00790338.1 YP_330394.1 ZP_00788439.1 ZP_00785745.1 ZP_00783339.1 NP_736252.1 NP_720805.1 NP_359388.1 NP_346409.1 YP_597834.1 YP_059575.1 YP_601714.1 YP_599839.1 NP_663997.1 YP_281589.1 YP_279688.1 NP_606533.1 YP_595959.1 NP_268619.1 NP_801460.1 ZP_00876001.1 YP_142127.1 YP_140210.1 ZP_00389732.1
507	ZP_00780490.1 NP_688753.1 ZP_00790681.1 YP_330382.1 ZP_00788663.1 ZP_00786071.1 ZP_00783260.1 NP_736240.1 NP_720816.1 NP_358038.1 NP_345020.1 YP_599276.1 YP_060925.1 YP_603148.1 YP_601218.1 NP_665425.1 YP_282959.1 YP_281053.1 NP_607940.1 YP_597332.1 NP_269870.1 NP_801508.1 ZP_00875697.1 YP_142109.1 YP_140190.1 ZP_00389714.1
508	ZP_00780488.1 NP_688748.1 ZP_00790684.1 YP_330377.1 ZP_00788652.1 ZP_00786082.1 ZP_00783276.1 NP_736235.1 NP_720836.1 NP_357724.1 NP_344674.1 YP_599272.1 YP_060921.1 YP_603144.1 YP_601214.1 NP_665421.1 YP_282955.1 YP_281049.1 NP_607936.1 YP_597328.1 NP_269866.1 NP_801512.1 ZP_00875701.1 YP_142104.1 YP_140185.1 ZP_00389709.1
509	ZP_00780487.1 NP_688751.1 ZP_00790688.1 YP_330380.1 ZP_00788660.1 ZP_00786078.1 ZP_00783267.1 NP_736238.1 NP_720820.1 NP_357719.1 NP_344667.1 YP_599275.1 YP_060924.1 YP_603147.1 YP_601217.1 NP_665424.1 YP_282958.1 YP_281052.1 NP_607939.1 YP_597331.1 NP_269869.1 NP_801509.1 ZP_00875698.1 YP_142107.1 YP_140188.1 ZP_00389712.1
510	ZP_00780486.1 NP_688754.1 ZP_00790685.1 YP_330383.1 ZP_00788661.1 ZP_00786069.1 ZP_00783270.1 NP_736241.1 NP_720815.1 NP_358037.1 NP_345019.1 YP_599277.1 YP_060926.1 YP_603149.1 YP_601219.1 NP_665426.1 YP_282960.1 YP_281054.1 NP_607941.1 YP_597333.1 NP_269871.1 NP_801507.1 ZP_00875696.1 YP_142110.1 YP_140191.1 ZP_00389715.1
511	ZP_00780483.1 NP_687121.1 ZP_00791054.1 YP_328810.1 ZP_00788856.1 ZP_00786489.1 ZP_00783190.1 NP_734555.1 NP_722297.1 NP_357810.1 NP_344777.1 YP_597683.1 YP_059438.1 YP_601569.1 YP_599670.1 NP_663871.1 YP_281435.1 YP_279539.1 NP_606404.1 YP_595803.1 NP_268487.1 NP_801331.1 ZP_00875043.1 YP_142235.1 YP_140320.1 ZP_00388460.1
512	ZP_00780482.1 NP_687115.1 ZP_00790725.1 YP_328805.1 ZP_00788906.1 ZP_00786403.1 ZP_00783167.1 NP_734549.1 NP_722303.1 NP_357804.1 NP_344771.1 YP_597677.1 YP_059432.1 YP_601563.1 YP_599664.1 NP_663865.1 YP_281429.1 YP_279533.1 NP_606398.1 YP_595797.1 NP_268481.1 NP_801325.1 ZP_00875846.1 YP_142241.1 YP_140326.1 ZP_00388455.1
513	ZP_00780480.1 NP_687112.1 ZP_00790729.1 YP_328802.1 ZP_00788593.1 ZP_00786401.1 ZP_00783171.1 NP_734546.1 NP_722306.1 NP_357801.1 NP_344768.1 YP_597673.1 YP_059429.1 YP_601560.1 YP_599661.1 NP_663862.1 YP_281426.1 YP_279530.1 NP_606395.1 YP_595794.1 NP_268478.1 NP_801322.1 ZP_00875849.1 YP_142244.1 YP_140329.1 ZP_00388452.1
514	ZP_00780475.1 NP_687109.1 ZP_00790711.1 YP_328799.1 ZP_00788602.1 ZP_00786405.1 ZP_00783194.1 NP_734543.1 NP_722309.1 NP_357798.1 NP_344765.1 YP_597670.1 YP_059426.1 YP_601557.1 YP_599658.1 NP_663859.1 YP_281423.1 YP_279527.1 NP_606392.1 YP_595791.1 NP_268475.1 NP_801319.1 ZP_00875852.1 YP_142247.1 YP_140332.1 ZP_00388449.1
515	ZP_00780474.1 NP_687110.1 ZP_00790727.1 YP_328800.1 ZP_00788601.1 ZP_00786404.1 ZP_00783174.1 NP_734544.1 NP_722308.1 NP_357799.1 NP_344766.1 YP_597671.1 YP_059427.1 YP_601558.1 YP_599659.1 NP_663860.1 YP_281424.1 YP_279528.1 NP_606393.1 YP_595792.1 NP_268476.1 NP_801320.1 ZP_00875851.1 YP_142246.1 YP_140331.1 ZP_00388450.1
516	ZP_00780472.1 NP_687104.1 ZP_00790722.1 YP_328794.1 ZP_00788599.1 ZP_00786312.1 ZP_00783191.1 NP_734538.1 NP_722314.1 NP_357793.1 NP_344759.1 YP_597665.1 YP_059421.1 YP_601551.1 YP_599654.1 NP_663854.1 YP_281418.1 YP_279522.1 NP_606387.1 YP_595786.1 NP_268470.1 NP_801314.1 ZP_00875857.1 YP_142252.1 YP_140337.1 ZP_00388444.1
517	ZP_00780471.1 NP_687092.1 ZP_00791002.1 YP_328782.1 ZP_00788596.1 ZP_00786537.1 ZP_00784008.1 NP_734526.1 NP_720551.1 NP_359468.1 NP_346488.1 YP_597653.1 YP_059409.1 YP_601537.1 YP_599641.1 NP_663842.1 YP_281405.1 YP_279510.1 NP_606375.1 YP_595774.1 NP_268458.1 NP_801301.1 ZP_00875674.1 YP_142206.1 YP_140291.1 ZP_00388590.1
518	ZP_00780470.1 NP_687108.1 ZP_00790724.1 YP_328798.1 ZP_00788594.1 ZP_00786300.1 ZP_00783165.1 NP_734542.1 NP_722310.1 NP_357797.1 NP_344764.1 YP_597669.1 YP_059425.1 YP_601556.1 YP_599657.1 NP_663858.1 YP_281422.1 YP_279526.1 NP_606391.1 YP_595790.1 NP_268474.1 NP_801318.1 ZP_00875853.1 YP_142248.1 YP_140333.1 ZP_00388448.1
519	ZP_00780469.1 NP_687114.1 ZP_00790716.1 YP_328804.1 ZP_00788585.1 ZP_00786402.1 ZP_00783181.1 NP_734548.1 NP_722304.1 NP_357803.1 NP_344770.1 YP_597675.1 YP_059431.1 YP_601562.1 YP_599663.1 NP_663864.1 YP_281428.1 YP_279532.1 NP_606397.1 YP_595796.1 NP_268480.1 NP_801324.1 ZP_00875847.1 YP_142242.1 YP_140327.1 ZP_00388454.1
520	ZP_00780466.1 NP_687120.1 ZP_00791053.1 YP_328809.1 ZP_00788854.1 ZP_00786488.1 ZP_00783172.1 NP_734554.1 NP_722298.1 NP_357809.1 NP_344776.1 YP_597682.1 YP_059437.1 YP_601568.1 YP_599669.1 NP_663870.1 YP_281434.1 YP_279538.1 NP_606403.1 YP_595802.1 NP_268486.1 NP_801330.1 ZP_00875042.1 YP_142236.1 YP_140321.1 ZP_00388459.1
521	ZP_00780465.1 NP_687095.1 ZP_00790708.1 YP_328785.1 ZP_00788603.1 ZP_00786307.1 ZP_00786569.1 ZP_00784004.1 NP_734529.1 NP_722321.1 NP_357783.1 NP_344750.1 YP_597656.1 YP_059412.1 YP_601542.1 YP_599645.1 NP_663845.1 YP_281409.1 YP_279513.1 NP_606378.1 YP_595777.1 NP_268461.1 NP_801305.1 YP_142261.1 YP_140346.1 ZP_00388435.1
522	ZP_00780464.1 NP_687113.1 ZP_00790706.1 YP_328803.1 ZP_00788608.1 ZP_00786408.1 ZP_00783177.1 NP_734547.1 NP_722305.1 NP_357802.1 NP_344769.1 YP_597674.1 YP_059430.1 YP_601561.1 YP_599662.1 NP_663863.1 YP_281427.1 YP_279531.1 NP_606396.1 YP_595795.1 NP_268479.1 NP_801323.1 ZP_00875848.1 YP_142243.1 YP_140328.1 ZP_00388453.1
523	ZP_00780462.1 NP_687106.1 ZP_00790723.1 YP_328796.1 ZP_00788588.1 ZP_00786311.1 ZP_00783166.1 NP_734540.1 NP_722312.1 NP_357795.1 NP_344761.1 YP_597667.1 YP_059423.1 YP_601554.1 YP_599656.1 NP_663856.1 YP_281420.1 YP_279524.1 NP_606389.1 YP_595788.1 NP_268472.1 NP_801316.1 ZP_00875855.1 YP_142250.1 YP_140335.1 ZP_00388446.1
524	ZP_00780461.1 NP_687111.1 ZP_00790713.1 YP_328801.1 ZP_00788600.1 ZP_00786406.1 ZP_00783184.1 NP_734545.1 NP_722307.1 NP_357800.1 NP_344767.1 YP_597672.1 YP_059428.1 YP_601559.1 YP_599660.1 NP_663861.1 YP_281425.1 YP_279529.1 NP_606394.1 YP_595793.1 NP_268477.1 NP_801321.1 ZP_00875850.1 YP_142245.1 YP_140330.1 ZP_00388451.1
525	ZP_00780457.1 NP_687105.1 ZP_00790719.1 YP_328795.1 ZP_00788605.1 ZP_00786314.1 ZP_00783176.1 NP_734539.1 NP_722313.1 NP_357794.1 NP_344760.1 YP_597666.1 YP_059422.1 YP_601553.1 YP_599655.1 NP_663855.1 YP_281419.1 YP_279523.1 NP_606388.1 YP_595787.1 NP_268471.1 NP_801315.1 ZP_00875856.1 YP_142251.1 YP_140336.1 ZP_00388445.1
526	ZP_00780453.1 NP_687742.1 ZP_00789268.1 YP_329475.1 ZP_00787110.1 ZP_00785832.1 ZP_00783476.1 NP_735199.1 NP_721162.1 NP_358716.1 NP_345709.1 YP_598075.1 YP_059814.1 YP_601988.1 YP_600081.1 NP_664205.1 YP_281835.1 YP_279922.1 NP_606823.1 YP_596196.1 NP_268833.1 NP_802716.1 ZP_00874979.1 YP_141784.1 YP_139860.1 ZP_00389603.1
527	ZP_00780452.1 NP_687743.1 ZP_00789274.1 YP_329476.1 ZP_00787173.1 ZP_00785812.1 ZP_00783469.1 NP_735200.1 NP_721164.1 NP_358398.1 NP_345389.1 YP_598080.1 YP_059819.1 YP_601993.1 YP_600086.1 NP_664210.1 YP_281840.1 YP_279927.1 NP_606828.1 YP_596201.1 NP_268838.1 NP_802711.1 ZP_00874975.1 YP_141072.1 YP_139181.1 ZP_00389668.1
528	ZP_00780450.1 NP_687748.1 ZP_00789266.1 YP_329481.1 ZP_00787160.1 ZP_00785815.1 ZP_00783068.1 NP_735205.1 NP_721169.1 NP_358403.1 NP_345394.1 YP_598085.1 YP_059823.1 YP_601997.1 YP_600090.1 NP_664214.1 YP_281845.1 YP_279932.1 NP_606832.1 YP_596205.1 NP_268843.1 NP_802707.1 ZP_00875488.1 YP_141075.1 YP_139184.1 ZP_00389671.1
529	ZP_00780449.1 NP_687738.1 ZP_00789281.1 YP_329471.1 ZP_00787153.1 ZP_00785102.1 ZP_00783480.1 NP_735195.1 NP_721859.1 NP_358720.1 NP_345713.1 YP_598048.1 YP_059790.1 YP_601952.1 YP_600053.1 NP_664179.1 YP_281801.1 YP_279895.1 NP_606789.1 YP_596169.1 NP_268805.1 NP_802740.1 ZP_00874983.1 YP_141654.1 YP_139742.1 ZP_00388886.1
530	ZP_00780447.1 NP_687744.1 ZP_00789286.1 YP_329477.1 ZP_00787167.1 ZP_00785819.1 ZP_00783467.1 NP_735201.1 NP_721165.1 NP_358399.1 NP_345390.1 YP_598081.1 YP_059820.1 YP_601994.1 YP_600087.1 NP_664211.1 YP_281841.1 YP_279928.1 NP_606829.1 YP_596202.1 NP_268839.1 NP_802710.1 ZP_00874974.1 YP_141073.1 YP_139182.1 ZP_00389669.1
531	ZP_00780445.1 NP_687747.1 ZP_00789283.1 YP_329480.1 ZP_00787128.1 ZP_00785816.1 ZP_00783472.1 NP_735204.1 NP_721168.1 NP_358402.1 NP_345393.1 YP_598084.1 YP_059822.1 YP_601996.1 YP_600089.1 NP_664213.1 YP_281844.1 YP_279931.1 NP_606831.1 YP_596204.1 NP_268842.1 NP_802708.1 ZP_00875487.1 YP_141074.1 YP_139183.1 ZP_00389670.1
532	ZP_00780441.1 NP_687740.1 ZP_00789276.1 YP_329473.1 ZP_00787146.1 ZP_00785822.1 ZP_00783475.1 NP_735197.1 NP_721160.1 NP_358718.1 NP_345711.1 YP_598073.1 YP_059812.1 YP_601986.1 YP_600079.1 NP_664203.1 YP_281833.1 YP_279920.1 NP_606821.1 YP_596194.1 NP_268831.1 NP_802718.1 ZP_00874981.1 YP_141786.1 YP_139862.1 ZP_00389605.1
533	ZP_00780440.1 NP_687736.1 ZP_00789263.1 YP_329469.1 ZP_00787132.1 ZP_00785113.1 ZP_00783473.1 NP_735193.1 NP_721860.1 NP_358698.1 NP_345691.1 YP_598047.1 YP_059789.1 YP_601951.1 YP_600052.1 NP_664178.1 YP_281800.1 YP_279894.1 NP_606788.1 YP_596168.1 NP_268804.1 NP_802741.1 ZP_00875057.1 YP_141521.1 YP_139609.1 ZP_00389272.1
534	ZP_00780439.1 NP_687735.1 ZP_00789273.1 YP_329468.1 ZP_00787140.1 ZP_00785086.1 ZP_00783466.1 NP_735192.1 NP_721861.1 NP_358699.1 NP_345692.1 YP_598046.1 YP_059788.1 YP_601950.1 YP_600051.1 NP_664177.1 YP_281799.1 YP_279893.1 NP_606787.1 YP_596167.1 NP_268803.1 NP_802742.1 ZP_00875058.1 YP_141522.1 YP_139610.1 ZP_00389273.1
535	ZP_00780438.1 NP_687741.1 ZP_00789289.1 YP_329474.1 ZP_00787174.1 ZP_00785820.1 ZP_00783471.1 NP_735198.1 NP_721161.1 NP_358717.1 NP_345710.1 YP_598074.1 YP_059813.1 YP_601987.1 YP_600080.1 NP_664204.1 YP_281834.1 YP_279921.1 NP_606822.1 YP_596195.1 NP_268832.1 NP_802717.1 ZP_00874980.1 YP_141785.1 YP_139861.1 ZP_00389604.1
536	ZP_00780434.1 NP_687734.1 ZP_00789282.1 YP_329467.1 ZP_00787144.1 ZP_00785101.1 ZP_00783468.1 NP_735191.1 NP_721862.1 NP_358700.1 NP_345693.1 YP_598045.1 YP_059787.1 YP_601949.1 YP_600050.1 NP_664176.1 YP_281798.1 YP_279892.1 NP_606786.1 YP_596166.1 NP_268802.1 NP_802743.1 ZP_00875059.1 YP_141523.1 YP_139611.1 ZP_00389274.1
537	ZP_00780430.1 NP_687862.1 ZP_00790262.1 YP_329592.1 ZP_00787069.1 ZP_00786018.1 ZP_00782645.1 NP_735315.1 NP_721896.1 NP_358168.1 NP_345162.1 YP_598768.1 YP_060392.1 YP_602695.1 YP_600760.1 NP_664832.1 YP_282465.1 YP_280562.1 NP_607462.1 YP_596877.1 NP_269460.1 NP_802094.1 ZP_00875515.1 YP_141901.1 YP_139974.1 ZP_00388334.1
538	ZP_00780429.1 NP_687865.1 ZP_00790264.1 YP_329595.1 ZP_00787060.1 ZP_00786135.1 ZP_00782652.1 NP_735318.1 NP_721886.1 NP_358618.1 NP_345588.1 YP_598237.1 YP_059908.1 YP_602149.1 YP_600231.1 NP_664295.1 YP_281936.1 YP_280020.1 NP_606975.1 YP_596359.1 NP_268974.1 NP_802625.1 ZP_00874973.1 YP_141899.1 YP_139972.1 ZP_00388332.1
539	ZP_00780427.1 NP_687859.1 ZP_00789303.1 YP_329589.1 ZP_00787047.1 ZP_00786025.1 ZP_00782613.1 NP_735312.1 NP_721899.1 NP_358584.1 NP_345555.1 YP_598771.1 YP_060395.1 YP_602698.1 YP_600763.1 NP_664835.1 YP_282468.1 YP_280565.1 NP_607465.1 YP_596880.1 NP_269463.1 NP_802091.1 ZP_00875517.1 YP_141904.1 YP_139977.1 ZP_00388337.1
540	ZP_00780420.1 NP_687858.1 ZP_00789333.1 YP_329588.1 ZP_00787064.1 ZP_00786012.1 ZP_00782612.1 NP_735311.1 NP_721911.1 NP_358583.1 NP_345554.1 YP_598786.1 YP_060399.1 YP_602700.1 YP_600765.1 NP_664837.1 YP_282470.1 YP_280567.1 NP_607467.1 YP_596882.1 NP_269465.1 NP_802089.1 ZP_00875518.1 YP_141905.1 YP_139978.1 ZP_00388699.1
541	ZP_00780419.1 NP_687872.1 ZP_00790263.1 YP_329603.1 ZP_00787055.1 ZP_00784723.1 ZP_00783521.1 NP_735326.1 NP_721877.1 NP_358958.1 NP_345964.1 YP_598240.1 YP_059911.1 YP_602154.1 YP_600234.1 NP_664298.1 YP_281939.1 YP_280023.1 NP_606978.1 YP_596362.1 NP_268977.1 NP_802622.1 ZP_00874970.1 YP_140893.1 YP_139004.1 ZP_00389405.1
542	ZP_00780412.1 NP_687861.1 ZP_00789305.1 YP_329591.1 ZP_00787063.1 ZP_00786016.1 ZP_00782627.1 NP_735314.1 NP_721897.1 NP_358586.1 NP_345557.1 YP_598769.1 YP_060393.1 YP_602696.1 YP_600761.1 NP_664833.1 YP_282466.1 YP_280563.1 NP_607463.1 YP_596878.1 NP_269461.1 NP_802093.1 ZP_00875516.1 YP_141902.1 YP_139975.1 ZP_00388335.1
543	ZP_00780380.1 NP_687549.1 ZP_00789882.1 YP_329301.1 ZP_00787915.1 ZP_00785650.1 ZP_00782518.1 NP_735030.1 NP_721693.1 NP_358261.1 NP_345255.1 YP_598136.1 YP_059871.1 YP_602045.1 YP_600140.1 NP_664260.1 YP_281895.1 YP_279980.1 NP_606879.1 YP_596255.1 NP_268889.1 NP_802662.1 ZP_00874552.1 YP_141507.1 YP_139597.1 ZP_00389261.1
544	ZP_00780375.1 NP_687551.1 ZP_00789894.1 YP_329304.1 ZP_00787909.1 ZP_00785654.1 ZP_00782543.1 NP_735032.1 NP_721692.1 NP_359083.1 NP_346086.1 YP_598137.1 YP_059872.1 YP_602046.1 YP_600141.1 NP_664261.1 YP_281896.1 YP_279981.1 NP_606880.1 YP_596256.1 NP_268890.1 NP_802660.1 ZP_00875506.1 YP_141220.1 YP_139305.1 ZP_00388553.1
545	ZP_00780373.1 NP_687548.1 ZP_00789890.1 YP_329300.1 ZP_00787932.1 ZP_00785652.1 ZP_00782542.1 NP_735029.1 NP_721694.1 NP_358260.1 NP_345254.1 YP_598135.1 YP_059870.1 YP_602044.1 YP_600139.1 NP_664259.1 YP_281894.1 YP_279979.1 NP_606878.1 YP_596254.1 NP_268888.1 NP_802663.1 ZP_00874553.1 YP_141508.1 YP_139598.1 ZP_00389262.1
546	ZP_00780369.1 NP_687553.1 ZP_00789886.1 YP_329306.1 ZP_00787916.1 ZP_00785256.1 ZP_00782546.1 NP_735034.1 NP_721684.1 NP_358305.1 NP_345299.1 YP_598139.1 YP_059874.1 YP_602048.1 YP_600143.1 NP_664263.1 YP_281899.1 YP_279983.1 NP_606882.1 YP_596258.1 NP_268891.1 NP_802658.1 ZP_00875507.1 YP_141221.1 YP_139306.1 ZP_00388552.1
547	ZP_00780364.1 NP_687543.1 ZP_00790174.1 YP_329295.1 ZP_00787910.1 ZP_00785655.1 ZP_00782537.1 NP_735023.1 NP_721144.1 NP_358761.1 NP_345753.1 YP_598118.1 YP_059854.1 YP_602028.1 YP_600123.1 NP_664243.1 YP_281878.1 YP_279963.1 NP_606862.1 YP_596238.1 NP_268872.1 NP_802678.1 ZP_00875204.1 YP_141514.1 YP_139604.1 ZP_00389268.1
548	ZP_00780332.1 NP_688053.1 ZP_00790642.1 YP_329754.1 ZP_00786882.1 ZP_00784802.1 ZP_00783373.1 NP_735524.1 NP_721269.1 NP_358747.1 NP_345740.1 YP_598309.1 YP_059978.1 YP_602225.1 YP_600305.1 NP_664365.1 YP_282005.1 YP_280091.1 NP_607046.1 YP_596429.1 NP_269043.1 NP_802555.1 ZP_00875859.1 YP_140938.1 YP_139049.1 ZP_00388967.1
549	ZP_00780327.1 NP_688055.1 ZP_00790648.1 YP_329756.1 ZP_00786799.1 ZP_00784799.1 ZP_00783369.1 NP_735526.1 NP_721593.1 NP_358647.1 NP_345636.1 YP_598376.1 YP_060044.1 YP_602295.1 YP_600377.1 NP_664426.1 YP_282072.1 YP_280157.1 NP_607107.1 YP_596497.1 NP_269102.1 NP_802493.1 ZP_00875792.1 YP_141446.1 YP_139521.1 ZP_00388835.1
550	ZP_00780319.1 NP_688054.1 ZP_00790644.1 YP_329755.1 ZP_00786821.1 ZP_00784807.1 ZP_00783378.1 NP_735525.1 NP_721268.1 NP_358748.1 NP_345741.1 YP_598308.1 YP_059977.1 YP_602224.1 YP_600304.1 NP_664364.1 YP_282004.1 YP_280090.1 NP_607045.1 YP_596428.1 NP_269042.1 NP_802556.1 ZP_00875860.1 YP_140937.1 YP_139048.1 ZP_00388966.1
551	ZP_00780315.1 NP_687407.1 ZP_00790604.1 YP_329093.1 ZP_00788006.1 ZP_00785491.1 ZP_00783427.1 NP_734828.1 NP_720861.1 NP_358053.1 NP_345040.1 YP_599147.1 YP_060783.1 YP_603024.1 YP_601092.1 NP_665307.1 YP_282834.1 YP_280925.1 NP_607767.1 YP_597204.1 NP_269753.1 NP_801626.1 ZP_00875741.1 YP_141954.1 YP_140027.1 ZP_00388662.1
552	ZP_00780314.1 NP_687412.1 ZP_00790602.1 YP_329098.1 ZP_00788004.1 ZP_00785516.1 ZP_00783432.1 NP_734882.1 NP_720866.1 NP_358072.1 NP_345069.1 YP_599142.1 YP_060778.1 YP_603019.1 YP_601034.1 NP_665302.1 YP_282775.1 YP_280920.1 NP_607762.1 YP_597145.1 NP_269748.1 NP_801631.1 ZP_00875949.1 YP_140759.1 YP_138876.1 ZP_00388635.1
553	ZP_00780313.1 NP_687400.1 ZP_00790597.1 YP_329087.1 ZP_00787989.1 ZP_00786229.1 ZP_00783431.1 NP_734822.1 NP_720857.1 NP_359353.1 NP_346372.1 YP_599152.1 YP_060788.1 YP_603029.1 YP_601097.1 NP_665312.1 YP_282839.1 YP_280930.1 NP_607772.1 YP_597209.1 NP_269758.1 NP_801621.1 ZP_00875746.1 YP_140755.1 YP_138872.1 ZP_00388631.1
554	ZP_00780311.1 NP_687411.1 ZP_00790599.1 YP_329097.1 ZP_00788005.1 ZP_00785490.1 ZP_00783413.1 NP_734881.1 NP_720865.1 NP_358071.1 NP_345068.1 YP_599143.1 YP_060779.1 YP_603020.1 YP_601035.1 NP_665303.1 YP_282776.1 YP_280921.1 NP_607763.1 YP_597146.1 NP_269749.1 NP_801630.1 ZP_00875950.1 YP_140758.1 YP_138875.1 ZP_00388634.1
555	ZP_00780308.1 NP_687402.1 ZP_00790601.1 YP_329089.1 ZP_00787995.1 ZP_00786226.1 ZP_00783416.1 NP_734824.1 NP_720858.1 NP_359351.1 NP_346370.1 YP_599150.1 YP_060786.1 YP_603027.1 YP_601095.1 NP_665310.1 YP_282837.1 YP_280928.1 NP_607770.1 YP_597207.1 NP_269756.1 NP_801623.1 ZP_00875744.1 YP_140757.1 YP_138874.1 ZP_00388633.1
556	ZP_00780307.1 NP_687416.1 ZP_00790127.1 YP_329102.1 ZP_00787975.1 ZP_00785494.1 ZP_00783499.1 NP_734886.1 NP_720870.1 NP_358076.1 NP_345073.1 YP_599138.1 YP_060774.1 YP_603015.1 YP_601030.1 NP_665298.1 YP_282771.1 YP_280916.1 NP_607758.1 YP_597141.1 NP_269744.1 NP_801635.1 ZP_00875945.1 YP_140763.1 YP_138880.1 ZP_00388639.1
557	ZP_00780306.1 NP_687414.1 ZP_00790140.1 YP_329100.1 ZP_00787994.1 ZP_00785511.1 ZP_00783433.1 NP_734884.1 NP_720868.1 NP_358074.1 NP_345071.1 YP_599140.1 YP_060776.1 YP_603017.1 YP_601032.1 NP_665300.1 YP_282773.1 YP_280918.1 NP_607760.1 YP_597143.1 NP_269746.1 NP_801633.1 ZP_00875947.1 YP_140761.1 YP_138878.1 ZP_00388637.1
558	ZP_00780304.1 NP_687408.1 ZP_00790612.1 YP_329094.1 ZP_00787999.1 ZP_00785504.1 ZP_00783421.1 NP_734829.1 NP_720862.1 NP_358054.1 NP_345041.1 YP_599146.1 YP_060782.1 YP_603023.1 YP_601091.1 NP_665306.1 YP_282833.1 YP_280924.1 NP_607766.1 YP_597203.1 NP_269752.1 NP_801627.1 ZP_00875740.1 YP_141953.1 YP_140026.1 ZP_00388663.1
559	ZP_00780300.1 NP_687423.1 ZP_00790121.1 YP_329109.1 ZP_00787996.1 ZP_00785493.1 ZP_00783505.1 NP_734893.1 NP_720755.1 NP_357626.1 NP_344582.1 YP_597770.1 YP_059523.1 YP_601659.1 YP_599766.1 NP_663949.1 YP_281523.1 YP_279626.1 NP_606485.1 YP_595893.1 NP_268564.1 NP_801411.1 ZP_00874903.1 YP_142094.1 YP_140175.1 ZP_00389699.1
560	ZP_00780299.1 NP_687419.1 ZP_00790136.1 YP_329105.1 ZP_00787986.1 ZP_00785498.1 ZP_00783509.1 NP_734889.1 NP_720873.1 NP_358235.1 NP_345230.1 YP_599135.1 YP_060772.1 YP_603012.1 YP_601027.1 NP_665295.1 YP_282768.1 YP_280913.1 NP_607755.1 YP_597138.1 NP_269741.1 NP_801638.1 ZP_00874896.1 YP_141930.1 YP_140003.1 ZP_00388921.1
561	ZP_00780298.1 NP_687403.1 ZP_00790603.1 YP_329090.1 ZP_00788000.1 ZP_00786227.1 ZP_00783419.1 NP_734825.1 NP_720859.1 NP_358051.1 NP_345038.1 YP_599149.1 YP_060785.1 YP_603026.1 YP_601094.1 NP_665309.1 YP_282836.1 YP_280927.1 NP_607769.1 YP_597206.1 NP_269755.1 NP_801624.1 ZP_00875743.1 YP_141956.1 YP_140029.1 ZP_00388660.1
562	ZP_00780297.1 NP_687422.1 ZP_00790129.1 YP_329108.1 ZP_00787977.1 ZP_00785488.1 ZP_00783502.1 NP_734892.1 NP_720875.1 NP_358418.1 NP_345407.1 YP_599123.1 YP_060760.1 YP_603000.1 YP_601014.1 NP_665284.1 YP_282756.1 YP_280901.1 NP_607744.1 YP_597125.1 NP_269731.1 NP_801649.1 ZP_00875627.1 YP_140911.1 YP_139022.1 ZP_00388469.1
563	ZP_00780293.1 NP_687396.1 ZP_00790606.1 YP_329083.1 ZP_00787997.1 ZP_00786225.1 ZP_00783428.1 NP_734818.1 NP_720854.1 NP_357857.1 NP_344824.1 YP_599154.1 YP_060790.1 YP_603031.1 YP_601099.1 YP_601100.1 NP_665314.1 YP_282841.1 YP_280932.1 NP_607830.1 YP_597211.1 NP_269760.1 NP_801619.1 YP_140753.1 YP_138870.1 ZP_00388629.1
564	ZP_00780290.1 NP_687404.1 ZP_00790607.1 YP_329091.1 ZP_00787998.1 ZP_00786230.1 ZP_00783423.1 NP_734826.1 NP_720860.1 NP_358052.1 NP_345039.1 YP_599148.1 YP_060784.1 YP_603025.1 YP_601093.1 NP_665308.1 YP_282835.1 YP_280926.1 NP_607768.1 YP_597205.1 NP_269754.1 NP_801625.1 ZP_00875742.1 YP_141955.1 YP_140028.1 ZP_00388661.1
565	ZP_00780288.1 NP_687399.1 ZP_00790611.1 YP_329086.1 ZP_00788007.1 ZP_00786233.1 ZP_00783417.1 NP_734821.1 NP_720856.1 NP_357858.1 NP_344825.1 YP_599153.1 YP_060789.1 YP_603030.1 YP_601098.1 NP_665313.1 YP_282840.1 YP_280931.1 NP_607773.1 YP_597210.1 NP_269759.1 NP_801620.1 ZP_00876044.1 YP_140754.1 YP_138871.1 ZP_00388630.1
566	ZP_00780287.1 NP_687413.1 ZP_00790133.1 YP_329099.1 ZP_00787993.1 ZP_00785495.1 ZP_00783420.1 NP_734883.1 NP_720867.1 NP_358073.1 NP_345070.1 YP_599141.1 YP_060777.1 YP_603018.1 YP_601033.1 NP_665301.1 YP_282774.1 YP_280919.1 NP_607761.1 YP_597144.1 NP_269747.1 NP_801632.1 ZP_00875948.1 YP_140760.1 YP_138877.1 ZP_00388636.1
567	ZP_00780274.1 NP_688252.1 ZP_00783111.1 NP_735775.1 NP_358551.1 NP_358553.1 NP_345530.1 YP_598523.1 YP_598525.1 YP_602443.1 YP_602445.1 YP_602446.1 YP_600469.1 YP_600471.1 YP_600472.1 YP_282164.1 YP_282166.1 YP_280243.1 YP_280245.1 YP_280246.1 YP_596648.1 YP_596650.1 YP_596651.1 NP_269242.1 ZP_00874662.1 ZP_00874792.1
568	ZP_00780253.1 NP_687043.1 ZP_00790623.1 YP_328734.1 ZP_00787653.1 ZP_00784459.1 ZP_00782717.1 NP_734477.1 NP_720492.1 NP_357599.1 NP_344558.1 YP_597614.1 YP_059323.1 YP_601499.1 YP_599601.1 NP_663809.1 YP_281369.1 YP_279475.1 NP_606341.1 YP_595737.1 NP_268428.1 NP_801267.1 ZP_00874763.1 YP_140439.1 YP_138550.1 ZP_00388409.1
569	ZP_00780252.1 NP_689159.1 ZP_00789831.1 YP_330722.1 ZP_00788122.1 ZP_00784427.1 ZP_00782714.1 NP_736563.1 NP_722446.1 NP_359636.1 NP_346646.1 YP_599595.1 YP_061203.1 YP_603472.1 YP_601493.1 NP_665668.1 YP_283228.1 YP_281363.1 NP_608181.1 YP_597608.1 NP_270119.1 NP_803122.1 ZP_00875472.1 YP_142348.1 YP_140433.1 ZP_00388367.1
570	ZP_00780251.1 NP_687046.1 ZP_00790617.1 YP_328736.1 ZP_00787644.1 ZP_00784482.1 ZP_00782721.1 NP_734479.1 NP_720494.1 NP_357601.1 NP_344560.1 YP_597616.1 YP_059325.1 YP_601501.1 YP_599603.1 NP_663811.1 YP_281371.1 YP_279477.1 NP_606343.1 YP_595739.1 NP_268430.1 NP_801269.1 ZP_00874761.1 YP_140441.1 YP_138552.1 ZP_00388411.1
571	ZP_00780249.1 NP_689160.1 ZP_00789834.1 YP_330723.1 ZP_00788111.1 ZP_00784436.1 ZP_00782718.1 NP_736564.1 NP_722447.1 NP_359637.1 NP_346647.1 YP_599596.1 YP_061204.1 YP_603473.1 YP_601494.1 NP_665669.1 YP_283229.1 YP_281364.1 NP_608182.1 YP_597609.1 NP_270120.1 NP_803123.1 ZP_00875473.1 YP_142349.1 YP_140434.1 ZP_00388368.1
572	ZP_00780248.1 NP_687052.1 ZP_00790616.1 YP_328742.1 ZP_00787668.1 ZP_00784451.1 ZP_00782705.1 NP_734485.1 NP_720500.1 NP_357606.1 NP_344566.1 YP_597622.1 YP_059331.1 YP_601507.1 YP_599610.1 NP_663816.1 YP_281377.1 YP_279483.1 NP_606348.1 YP_595745.1 NP_268434.1 NP_801275.1 ZP_00874756.1 YP_140446.1 YP_138557.1 ZP_00388416.1
573	ZP_00780245.1 NP_687037.1 ZP_00789842.1 YP_328728.1 ZP_00788105.1 ZP_00784442.1 ZP_00782716.1 NP_734471.1 NP_720488.1 NP_357595.1 NP_344554.1 YP_597610.1 YP_059319.1 YP_601495.1 YP_599597.1 NP_663805.1 YP_281365.1 YP_279471.1 NP_606338.1 YP_595733.1 NP_268424.1 NP_801263.1 ZP_00875474.1 YP_140435.1 YP_138546.1 ZP_00388369.1
574	ZP_00780244.1 NP_689158.1 ZP_00789829.1 YP_330721.1 ZP_00788106.1 ZP_00784423.1 ZP_00782724.1 NP_736562.1 NP_722445.1 NP_359635.1 NP_346645.1 YP_599594.1 YP_061202.1 YP_603471.1 YP_601492.1 NP_665667.1 YP_283227.1 YP_281362.1 NP_608180.1 YP_597607.1 NP_270118.1 NP_803121.1 ZP_00875471.1 YP_142347.1 YP_140432.1 ZP_00388366.1
575	ZP_00780241.1 NP_687050.1 ZP_00790621.1 YP_328740.1 ZP_00787658.1 ZP_00784424.1 ZP_00782695.1 NP_734483.1 NP_720498.1 NP_357604.1 NP_344564.1 YP_597620.1 YP_059329.1 YP_601505.1 YP_599607.1 NP_663814.1 YP_281375.1 YP_279481.1 NP_606346.1 YP_595743.1 NP_268433.1 NP_801273.1 ZP_00874758.1 YP_140444.1 YP_138555.1 ZP_00388414.1
576	ZP_00780240.1 NP_687049.1 ZP_00790622.1 YP_328739.1 ZP_00787665.1 ZP_00784474.1 ZP_00782722.1 NP_734482.1 NP_720497.1 NP_357603.1 NP_344563.1 YP_597619.1 YP_059328.1 YP_601504.1 YP_599606.1 NP_663813.1 YP_281374.1 YP_279480.1 NP_606345.1 YP_595742.1 NP_268432.1 NP_801272.1 ZP_00874759.1 YP_140443.1 YP_138554.1 ZP_00388413.1
577	ZP_00780238.1 NP_687042.1 ZP_00790625.1 YP_328733.1 ZP_00787659.1 ZP_00784440.1 ZP_00782715.1 NP_734476.1 NP_720491.1 NP_357598.1 NP_344557.1 YP_597613.1 YP_059322.1 YP_601498.1 YP_599600.1 NP_663808.1 YP_281368.1 YP_279474.1 NP_606340.1 YP_595736.1 NP_268427.1 NP_801266.1 ZP_00874764.1 YP_140438.1 YP_138549.1 ZP_00388408.1
578	ZP_00780237.1 NP_687047.1 ZP_00790619.1 YP_328737.1 ZP_00787670.1 ZP_00784454.1 ZP_00782707.1 NP_734480.1 NP_720495.1 NP_357602.1 NP_344561.1 YP_597617.1 YP_059326.1 YP_601502.1 YP_599604.1 NP_663812.1 YP_281372.1 YP_279478.1 NP_606344.1 YP_595740.1 NP_268431.1 NP_801270.1 ZP_00874760.1 YP_140442.1 YP_138553.1 ZP_00388412.1
579	ZP_00780236.1 NP_689157.1 ZP_00789841.1 YP_330720.1 ZP_00788125.1 ZP_00784421.1 ZP_00782697.1 NP_736561.1 NP_722443.1 NP_359627.1 NP_346639.1 YP_599592.1 YP_061198.1 YP_603469.1 YP_601489.1 NP_665665.1 YP_283225.1 YP_281360.1 NP_608178.1 YP_597604.1 NP_270117.1 NP_803119.1 ZP_00875469.1 YP_142345.1 YP_140430.1 ZP_00388364.1
580	ZP_00780235.1 NP_689156.1 ZP_00789822.1 YP_330719.1 ZP_00788114.1 ZP_00784419.1 ZP_00782709.1 NP_736560.1 NP_722442.1 NP_359626.1 NP_346638.1 YP_599591.1 YP_061197.1 YP_603468.1 YP_601488.1 NP_665664.1 YP_283224.1 YP_281359.1 NP_608177.1 YP_597603.1 NP_270116.1 NP_803118.1 ZP_00875468.1 YP_142344.1 YP_140429.1 ZP_00388363.1
581	ZP_00780234.1 NP_687038.1 ZP_00789836.1 YP_328729.1 ZP_00788120.1 ZP_00784448.1 ZP_00782708.1 NP_734472.1 NP_720489.1 NP_357596.1 NP_344555.1 YP_597611.1 YP_059320.1 YP_601496.1 YP_599598.1 NP_663806.1 YP_281366.1 YP_279472.1 NP_606339.1 YP_595734.1 NP_268425.1 NP_801264.1 ZP_00875475.1 YP_140436.1 YP_138547.1 ZP_00388370.1
582	ZP_00780210.1 NP_688946.1 ZP_00789088.1 YP_330514.1 ZP_00788185.1 ZP_00784633.1 ZP_00782182.1 NP_736379.1 NP_722340.1 NP_358262.1 NP_345256.1 YP_599368.1 YP_061016.1 YP_603278.1 YP_601310.1 NP_665512.1 YP_283055.1 YP_281143.1 NP_608025.1 YP_597424.1 NP_269950.1 NP_802970.1 ZP_00874585.1 YP_140620.1 YP_138731.1 ZP_00388052.1
583	ZP_00780199.1 ZP_00789144.1 YP_330511.1 ZP_00788187.1 ZP_00784643.1 ZP_00782174.1 NP_736376.1 NP_722221.1 NP_358058.1 NP_345045.1 YP_597813.1 YP_059553.1 YP_601693.1 YP_601898.1 YP_599815.1 NP_663975.1 YP_281568.1 YP_279667.1 NP_606512.1 NP_606740.1 YP_595937.1 NP_268599.1 NP_801440.1 YP_142022.1 YP_140103.1 ZP_00389458.1
584	ZP_00780198.1 NP_688930.1 ZP_00789111.1 YP_330497.1 ZP_00788208.1 ZP_00784620.1 ZP_00782130.1 NP_736363.1 NP_722099.1 NP_357750.1 NP_344700.1 YP_599366.1 YP_061014.1 YP_603276.1 YP_601307.1 NP_665510.1 YP_283053.1 YP_281141.1 NP_608023.1 YP_597422.1 NP_269948.1 NP_802968.1 ZP_00875359.1 YP_140573.1 YP_138684.1 ZP_00388283.1
585	ZP_00780192.1 NP_688945.1 ZP_00789080.1 YP_330513.1 ZP_00788203.1 ZP_00784642.1 ZP_00782163.1 NP_736378.1 NP_722339.1 NP_358263.1 NP_345258.1 YP_599367.1 YP_061015.1 YP_603277.1 YP_601309.1 NP_665511.1 YP_283054.1 YP_281142.1 NP_608024.1 YP_597423.1 NP_269949.1 NP_802969.1 ZP_00874584.1 YP_140622.1 YP_138733.1 ZP_00388054.1
586	ZP_00780177.1 NP_688121.1 ZP_00789236.1 YP_329818.1 ZP_00786861.1 ZP_00785449.1 ZP_00782926.1 NP_735625.1 NP_721369.1 NP_358840.1 NP_345848.1 YP_598550.1 YP_060141.1 YP_602470.1 YP_600495.1 NP_664567.1 YP_282188.1 YP_280270.1 NP_607188.1 YP_596675.1 NP_269258.1 NP_802225.1 ZP_00875992.1 YP_141884.1 YP_139957.1 ZP_00388263.1
587	ZP_00780176.1 NP_688120.1 ZP_00789199.1 YP_329817.1 ZP_00786850.1 ZP_00785446.1 ZP_00782917.1 NP_735624.1 NP_721370.1 NP_358839.1 NP_345847.1 YP_598551.1 YP_060142.1 YP_602471.1 YP_600496.1 NP_664568.1 YP_282189.1 YP_280271.1 NP_607189.1 YP_596676.1 NP_269259.1 NP_802226.1 ZP_00875991.1 YP_141883.1 YP_139956.1 ZP_00388262.1
588	ZP_00780175.1 NP_688119.1 ZP_00789200.1 YP_329816.1 ZP_00786923.1 ZP_00785423.1 ZP_00782930.1 NP_735623.1 NP_721371.1 NP_358838.1 NP_345846.1 YP_598552.1 YP_060143.1 YP_602472.1 YP_600497.1 NP_664569.1 YP_282190.1 YP_280272.1 NP_607190.1 YP_596677.1 NP_269260.1 NP_802227.1 ZP_00875990.1 YP_141882.1 YP_139955.1 ZP_00388261.1
589	ZP_00780174.1 NP_688107.1 ZP_00789207.1 YP_329804.1 ZP_00786826.1 ZP_00785454.1 ZP_00782571.1 NP_735611.1 NP_721443.1 NP_358595.1 NP_345566.1 YP_598569.1 YP_060160.1 YP_602489.1 YP_600515.1 NP_664585.1 YP_282207.1 YP_280288.1 NP_607207.1 YP_596694.1 NP_269276.1 NP_802244.1 ZP_00874465.1 YP_141812.1 YP_139887.1 ZP_00389157.1
590	ZP_00780173.1 NP_688118.1 ZP_00789238.1 YP_329815.1 ZP_00786805.1 ZP_00785424.1 ZP_00782925.1 NP_735622.1 NP_721372.1 NP_358837.1 NP_345845.1 YP_598553.1 YP_060144.1 YP_602473.1 YP_600498.1 NP_664570.1 YP_282191.1 YP_280273.1 NP_607191.1 YP_596678.1 NP_269261.1 NP_802228.1 ZP_00875989.1 YP_141881.1 YP_139954.1 ZP_00388260.1
591	ZP_00780168.1 NP_688109.1 ZP_00789248.1 YP_329806.1 ZP_00786810.1 ZP_00785438.1 ZP_00782591.1 NP_735613.1 NP_721445.1 NP_358592.1 NP_345562.1 YP_598567.1 YP_060158.1 YP_602487.1 YP_600513.1 NP_664583.1 YP_282205.1 YP_280286.1 NP_607205.1 YP_596692.1 NP_269274.1 NP_802242.1 ZP_00874468.1 YP_141814.1 YP_139889.1 ZP_00389155.1
592	ZP_00780167.1 NP_688103.1 ZP_00789213.1 YP_329800.1 ZP_00786824.1 ZP_00785433.1 ZP_00782582.1 NP_735607.1 NP_721438.1 NP_358599.1 NP_345570.1 YP_598573.1 YP_060164.1 YP_602493.1 YP_600520.1 NP_664589.1 YP_282211.1 YP_280292.1 NP_607211.1 YP_596698.1 NP_269280.1 NP_802248.1 ZP_00874461.1 YP_141808.1 YP_139883.1 ZP_00389161.1
593	ZP_00780165.1 NP_688125.1 ZP_00789223.1 YP_329822.1 ZP_00786918.1 ZP_00785457.1 ZP_00782935.1 NP_735629.1 NP_721365.1 NP_357862.1 NP_344829.1 YP_598546.1 YP_060137.1 YP_602466.1 YP_600491.1 NP_664563.1 YP_282184.1 YP_280266.1 NP_607184.1 YP_596671.1 NP_269254.1 NP_802221.1 ZP_00875083.1 YP_141889.1 YP_139962.1 ZP_00388268.1
594	ZP_00780162.1 NP_688110.1 ZP_00789226.1 YP_329807.1 ZP_00786907.1 ZP_00785444.1 ZP_00782587.1 NP_735614.1 NP_721447.1 NP_358590.1 NP_345560.1 YP_598565.1 YP_060156.1 YP_602485.1 YP_600511.1 NP_664581.1 YP_282203.1 YP_280284.1 NP_607203.1 YP_596690.1 NP_269272.1 NP_802240.1 ZP_00874469.1 YP_141816.1 YP_139891.1 ZP_00389153.1
595	ZP_00780161.1 NP_688104.1 ZP_00789216.1 YP_329801.1 ZP_00786868.1 ZP_00785447.1 ZP_00782581.1 NP_735608.1 NP_721439.1 NP_358598.1 NP_345569.1 YP_598572.1 YP_060163.1 YP_602492.1 YP_600519.1 NP_664588.1 YP_282210.1 YP_280291.1 NP_607210.1 YP_596697.1 NP_269279.1 NP_802247.1 ZP_00874462.1 YP_141809.1 YP_139884.1 ZP_00389160.1
596	ZP_00780155.1 NP_688106.1 ZP_00789237.1 YP_329803.1 ZP_00786876.1 ZP_00785437.1 ZP_00782574.1 NP_735610.1 NP_721442.1 NP_358596.1 NP_345567.1 YP_598570.1 YP_060161.1 YP_602490.1 YP_600516.1 NP_664586.1 YP_282208.1 YP_280289.1 NP_607208.1 YP_596695.1 NP_269277.1 NP_802245.1 ZP_00874464.1 YP_141811.1 YP_139886.1 ZP_00389158.1
597	ZP_00780154.1 NP_688108.1 ZP_00789220.1 YP_329805.1 ZP_00786865.1 ZP_00785440.1 ZP_00782570.1 NP_735612.1 NP_721444.1 NP_358594.1 NP_345565.1 YP_598568.1 YP_060159.1 YP_602488.1 YP_600514.1 NP_664584.1 YP_282206.1 YP_280287.1 NP_607206.1 YP_596693.1 NP_269275.1 NP_802243.1 ZP_00874466.1 YP_141813.1 YP_139888.1 ZP_00389156.1
598	ZP_00780153.1 NP_688134.1 ZP_00789217.1 YP_329832.1 ZP_00786814.1 ZP_00785443.1 ZP_00782913.1 NP_735637.1 NP_722351.1 NP_357628.1 NP_344584.1 YP_598504.1 YP_060117.1 YP_602424.1 YP_600449.1 NP_664544.1 YP_282142.1 YP_280224.1 NP_607164.1 YP_596628.1 NP_269222.1 NP_802203.1 ZP_00875843.1 YP_141271.1 YP_139352.1 ZP_00388529.1
599	ZP_00780152.1 NP_688105.1 ZP_00789215.1 YP_329802.1 ZP_00786843.1 ZP_00785428.1 ZP_00782595.1 NP_735609.1 NP_721441.1 NP_358597.1 NP_345568.1 YP_598571.1 YP_060162.1 YP_602491.1 YP_600517.1 NP_664587.1 YP_282209.1 YP_280290.1 NP_607209.1 YP_596696.1 NP_269278.1 NP_802246.1 ZP_00874463.1 YP_141810.1 YP_139885.1 ZP_00389159.1
600	ZP_00780149.1 NP_688821.1 ZP_00790431.1 YP_330448.1 ZP_00787888.1 ZP_00785185.1 ZP_00782734.1 NP_736306.1 NP_722328.1 NP_359610.1 NP_346622.1 YP_599457.1 YP_061098.1 YP_603367.1 YP_601410.1 NP_665587.1 YP_283144.1 YP_281230.1 NP_608101.1 YP_597523.1 NP_270024.1 NP_803042.1 ZP_00876173.1 YP_140505.1 YP_138618.1 ZP_00389753.1
601	ZP_00780144.1 NP_688822.1 ZP_00790432.1 YP_330449.1 ZP_00787884.1 ZP_00785176.1 ZP_00782749.1 NP_736307.1 NP_722329.1 NP_359611.1 NP_346623.1 YP_599456.1 YP_061097.1 YP_603366.1 YP_601409.1 NP_665586.1 YP_283143.1 YP_281229.1 NP_608100.1 YP_597522.1 NP_270023.1 NP_803041.1 ZP_00876172.1 YP_140504.1 YP_138617.1 ZP_00389752.1
602	ZP_00780139.1 NP_688879.1 ZP_00790375.1 YP_330455.1 ZP_00787896.1 ZP_00785170.1 ZP_00782755.1 NP_736313.1 NP_722332.1 NP_359084.1 NP_346087.1 YP_599458.1 YP_061099.1 YP_603368.1 YP_601411.1 NP_665588.1 YP_283145.1 YP_281231.1 NP_608102.1 YP_597524.1 NP_270025.1 NP_803043.1 ZP_00875259.1 YP_142213.1 YP_140299.1 ZP_00388582.1
603	ZP_00780129.1 NP_688814.1 ZP_00790426.1 YP_330441.1 ZP_00787890.1 ZP_00785180.1 ZP_00782743.1 NP_736299.1 NP_720657.1 NP_359584.1 NP_346599.1 YP_597716.1 YP_059472.1 YP_601606.1 YP_599704.1 NP_663900.1 YP_281469.1 YP_279572.1 NP_606435.1 YP_595838.1 NP_268514.1 NP_801360.1 ZP_00875654.1 YP_140609.1 YP_138720.1 ZP_00388509.1
604	ZP_00780126.1 NP_688884.1 ZP_00790370.1 YP_330458.1 ZP_00787877.1 ZP_00785160.1 ZP_00782735.1 NP_736317.1 NP_720615.1 NP_358903.1 NP_345910.1 YP_599346.1 YP_060995.1 YP_603257.1 YP_601288.1 NP_665488.1 YP_283032.1 YP_281122.1 NP_608004.1 YP_597401.1 NP_269930.1 NP_802948.1 ZP_00875331.1 YP_140580.1 YP_138691.1 ZP_00388290.1
605	ZP_00780121.1 NP_688815.1 ZP_00790427.1 YP_330442.1 ZP_00787876.1 ZP_00785157.1 ZP_00782746.1 NP_736300.1 NP_720656.1 NP_359585.1 NP_346600.1 YP_597715.1 YP_059471.1 YP_601605.1 YP_599703.1 NP_663899.1 YP_281468.1 YP_279571.1 NP_606434.1 YP_595837.1 NP_268513.1 NP_801359.1 ZP_00875655.1 YP_140610.1 YP_138721.1 ZP_00388508.1
606	ZP_00780115.1 NP_689043.1 ZP_00789195.1 YP_330587.1 ZP_00788527.1 ZP_00785681.1 ZP_00783221.1 NP_736445.1 NP_722247.1 NP_357829.1 NP_344793.1 YP_597758.1 YP_059511.1 YP_601647.1 YP_599750.1 NP_663938.1 YP_281511.1 YP_279614.1 NP_606474.1 YP_595881.1 NP_268552.1 NP_801399.1 ZP_00875258.1 YP_140649.1 YP_138760.1 ZP_00389244.1
607	ZP_00780114.1 NP_689048.1 ZP_00789190.1 YP_330590.1 ZP_00788159.1 ZP_00785869.1 ZP_00783229.1 NP_736450.1 NP_722250.1 NP_359412.1 NP_346434.1 YP_597749.1 YP_059503.1 YP_601638.1 YP_599741.1 NP_663931.1 YP_281502.1 YP_279605.1 NP_606466.1 YP_595872.1 NP_268543.1 NP_801391.1 ZP_00876043.1 YP_140644.1 YP_138755.1 ZP_00389249.1
608	ZP_00780095.1 NP_687350.1 ZP_00789505.1 YP_329038.1 ZP_00786992.1 ZP_00784849.1 ZP_00782065.1 NP_734773.1 NP_720921.1 NP_359172.1 NP_346171.1 YP_599063.1 YP_060702.1 YP_602941.1 YP_600955.1 NP_665176.1 YP_282701.1 YP_280844.1 NP_607689.1 YP_597064.1 NP_269678.1 NP_801752.1 ZP_00874608.1 YP_141780.1 YP_139856.1 ZP_00389599.1
609	ZP_00780093.1 NP_687372.1 ZP_00789530.1 YP_329060.1 ZP_00787012.1 ZP_00784869.1 ZP_00783974.1 NP_734795.1 NP_720939.1 NP_359602.1 NP_346617.1 YP_599050.1 YP_060689.1 YP_602928.1 YP_600942.1 NP_665162.1 YP_282688.1 YP_280831.1 NP_607676.1 YP_597051.1 NP_269666.1 NP_801765.1 ZP_00875951.1 YP_140788.1 YP_138905.1 ZP_00388244.1
610	ZP_00780092.1 NP_687355.1 ZP_00789526.1 YP_329043.1 ZP_00786967.1 ZP_00784851.1 ZP_00782103.1 NP_734778.1 NP_720926.1 NP_357937.1 NP_344913.1 YP_599058.1 YP_060697.1 YP_602936.1 YP_600950.1 NP_665171.1 YP_282696.1 YP_280839.1 NP_607684.1 YP_597059.1 NP_269673.1 NP_801757.1 ZP_00875435.1 YP_141773.1 YP_139849.1 ZP_00389593.1
611	ZP_00780091.1 NP_687349.1 ZP_00789512.1 YP_329037.1 ZP_00787017.1 ZP_00784853.1 ZP_00782074.1 NP_734772.1 NP_720920.1 NP_359173.1 NP_346172.1 YP_599064.1 YP_060703.1 YP_602942.1 YP_600956.1 NP_665177.1 YP_282702.1 YP_280845.1 NP_607690.1 YP_597065.1 NP_269679.1 NP_801751.1 ZP_00874607.1 YP_141781.1 YP_139857.1 ZP_00389600.1
612	ZP_00780088.1 NP_687370.1 ZP_00789517.1 YP_329058.1 ZP_00787016.1 ZP_00784857.1 ZP_00783980.1 NP_734793.1 NP_720937.1 NP_359604.1 NP_346619.1 YP_599052.1 YP_060691.1 YP_602930.1 YP_600944.1 NP_665165.1 YP_282690.1 YP_280833.1 NP_607678.1 YP_597053.1 NP_269668.1 NP_801763.1 ZP_00875953.1 YP_140786.1 YP_138903.1 ZP_00388243.1
613	ZP_00780086.1 NP_687351.1 ZP_00789508.1 YP_329039.1 ZP_00787024.1 ZP_00784863.1 ZP_00782049.1 NP_734774.1 NP_720922.1 NP_359171.1 NP_346170.1 YP_599062.1 YP_060701.1 YP_602940.1 YP_600954.1 NP_665175.1 YP_282700.1 YP_280843.1 NP_607688.1 YP_597063.1 NP_269677.1 NP_801753.1 ZP_00874609.1 YP_141779.1 YP_139855.1 ZP_00389598.1
614	ZP_00780085.1 NP_687353.1 ZP_00789520.1 YP_329041.1 ZP_00786938.1 ZP_00784855.1 ZP_00782096.1 NP_734776.1 NP_720924.1 NP_359169.1 NP_346168.1 YP_599060.1 YP_060699.1 YP_602938.1 YP_600952.1 NP_665173.1 YP_282698.1 YP_280841.1 NP_607686.1 YP_597061.1 NP_269675.1 NP_801755.1 ZP_00874611.1 YP_141777.1 YP_139853.1 ZP_00389596.1
615	ZP_00780083.1 NP_687354.1 ZP_00789528.1 YP_329042.1 ZP_00786984.1 ZP_00784864.1 ZP_00782068.1 NP_734777.1 NP_720925.1 NP_357936.1 NP_344912.1 YP_599059.1 YP_060698.1 YP_602937.1 YP_600951.1 NP_665172.1 YP_282697.1 YP_280840.1 NP_607685.1 YP_597060.1 NP_269674.1 NP_801756.1 ZP_00875436.1 YP_141774.1 YP_139850.1 ZP_00389595.1
616	ZP_00780081.1 NP_687348.1 ZP_00789525.1 YP_329036.1 ZP_00787011.1 ZP_00784862.1 ZP_00782044.1 NP_734771.1 NP_720919.1 NP_359174.1 NP_346173.1 YP_599065.1 YP_060704.1 YP_602943.1 YP_600957.1 NP_665178.1 YP_282703.1 YP_280846.1 NP_607691.1 YP_597066.1 NP_269680.1 NP_801750.1 ZP_00874606.1 YP_141782.1 YP_139858.1 ZP_00389601.1
617	ZP_00780080.1 NP_687368.1 ZP_00789527.1 YP_329056.1 ZP_00786941.1 ZP_00784836.1 ZP_00783979.1 NP_734791.1 NP_720935.1 NP_359606.1 NP_346621.1 YP_599054.1 YP_060693.1 YP_602932.1 YP_600946.1 NP_665167.1 YP_282692.1 YP_280835.1 NP_607680.1 YP_597055.1 NP_269670.1 NP_801761.1 ZP_00875431.1 YP_140784.1 YP_138901.1 ZP_00388241.1
618	ZP_00780079.1 NP_687352.1 ZP_00789495.1 YP_329040.1 ZP_00786953.1 ZP_00784842.1 ZP_00782075.1 NP_734775.1 NP_720923.1 NP_359170.1 NP_346169.1 YP_599061.1 YP_060700.1 YP_602939.1 YP_600953.1 NP_665174.1 YP_282699.1 YP_280842.1 NP_607687.1 YP_597062.1 NP_269676.1 NP_801754.1 ZP_00874610.1 YP_141778.1 YP_139854.1 ZP_00389597.1
619	ZP_00780078.1 NP_687347.1 ZP_00789515.1 YP_329035.1 ZP_00786964.1 ZP_00784858.1 ZP_00782101.1 NP_734770.1 NP_720918.1 NP_359175.1 NP_346174.1 YP_599066.1 YP_060705.1 YP_602944.1 YP_600958.1 NP_665179.1 YP_282704.1 YP_280847.1 NP_607692.1 YP_597067.1 NP_269681.1 NP_801749.1 ZP_00874605.1 YP_141783.1 YP_139859.1 ZP_00389602.1
620	ZP_00780075.1 NP_687358.1 ZP_00789514.1 YP_329046.1 ZP_00787000.1 ZP_00784832.1 ZP_00782109.1 NP_734781.1 NP_720929.1 NP_358985.1 NP_345985.1 YP_599055.1 YP_060694.1 YP_602933.1 YP_600947.1 NP_665168.1 YP_282693.1 YP_280836.1 NP_607681.1 YP_597056.1 NP_269671.1 NP_801760.1 ZP_00875432.1 YP_141039.1 YP_139149.1 ZP_00389633.1
621	ZP_00780074.1 NP_687364.1 ZP_00789511.1 YP_329052.1 ZP_00786936.1 ZP_00784854.1 ZP_00782089.1 NP_734787.1 NP_721932.1 NP_357825.1 NP_357876.1 NP_344789.1 NP_344847.1 YP_599422.1 YP_061062.1 YP_603332.1 YP_601374.1 NP_665554.1 YP_283107.1 YP_281196.1 NP_608069.1 YP_597485.1 NP_269994.1 NP_803010.1 ZP_00874720.1 ZP_00875168.1
622	ZP_00780069.1 NP_687369.1 ZP_00789521.1 YP_329057.1 ZP_00786987.1 ZP_00784850.1 ZP_00783975.1 NP_734792.1 NP_720936.1 NP_359605.1 NP_346620.1 YP_599053.1 YP_060692.1 YP_602931.1 YP_600945.1 NP_665166.1 YP_282691.1 YP_280834.1 NP_607679.1 YP_597054.1 NP_269669.1 NP_801762.1 ZP_00875954.1 YP_140785.1 YP_138902.1 ZP_00388242.1
623	ZP_00780068.1 NP_687356.1 ZP_00789499.1 YP_329044.1 ZP_00786932.1 ZP_00784843.1 ZP_00782106.1 NP_734779.1 NP_720927.1 NP_357938.1 NP_344914.1 YP_599057.1 YP_060696.1 YP_602935.1 YP_600949.1 NP_665170.1 YP_282695.1 YP_280838.1 NP_607683.1 YP_597058.1 NP_269672.1 NP_801758.1 ZP_00875434.1 YP_141772.1 YP_139848.1 ZP_00389592.1
624	ZP_00780066.1 NP_687994.1 ZP_00789803.1 YP_329699.1 ZP_00788329.1 ZP_00785917.1 ZP_00782771.1 NP_735467.1 NP_721453.1 NP_358760.1 NP_345752.1 YP_598639.1 YP_060223.1 YP_602559.1 YP_600571.1 NP_664646.1 YP_282279.1 YP_280356.1 NP_607269.1 YP_596749.1 NP_269340.1 NP_802304.1 ZP_00874630.1 YP_141291.1 YP_139370.1 ZP_00388223.1
625	ZP_00780065.1 NP_688001.1 ZP_00789814.1 YP_329706.1 ZP_00788319.1 ZP_00785914.1 ZP_00782774.1 NP_735474.1 NP_721522.1 NP_358848.1 NP_345856.1 YP_598677.1 YP_060261.1 YP_602597.1 YP_600609.1 NP_664683.1 YP_282316.1 YP_280394.1 NP_607308.1 YP_596788.1 NP_269377.1 NP_802341.1 ZP_00876199.1 YP_141396.1 YP_139478.1 ZP_00388865.1
626	ZP_00780064.1 NP_687995.1 ZP_00789802.1 YP_329700.1 ZP_00788331.1 ZP_00785918.1 ZP_00782803.1 NP_735468.1 NP_721515.1 NP_358302.1 NP_345296.1 YP_598670.1 YP_060254.1 YP_602590.1 YP_600602.1 NP_664677.1 YP_282310.1 YP_280387.1 NP_607302.1 YP_596781.1 NP_269371.1 NP_802335.1 ZP_00875063.1 YP_141203.1 YP_139289.1 ZP_00389389.1
627	ZP_00780060.1 NP_687993.1 ZP_00789797.1 YP_329698.1 ZP_00788337.1 ZP_00785921.1 ZP_00782802.1 NP_735466.1 NP_721452.1 NP_358759.1 NP_345751.1 YP_598638.1 YP_060222.1 YP_602558.1 YP_600570.1 NP_664645.1 YP_282278.1 YP_280355.1 NP_607268.1 YP_596748.1 NP_269339.1 NP_802303.1 ZP_00874631.1 YP_141292.1 YP_139371.1 ZP_00388222.1
628	ZP_00780059.1 NP_687981.1 ZP_00789805.1 YP_329685.1 ZP_00788739.1 ZP_00785343.1 ZP_00782782.1 NP_735404.1 NP_721398.1 NP_358438.1 NP_345426.1 YP_598616.1 YP_060200.1 YP_602536.1 YP_600562.1 NP_664625.1 YP_282256.1 YP_280334.1 NP_607247.1 YP_596741.1 NP_269319.1 NP_802284.1 ZP_00874651.1 YP_141304.1 YP_139385.1 ZP_00388708.1
629	ZP_00780058.1 NP_688003.1 ZP_00789804.1 YP_329708.1 ZP_00788336.1 ZP_00785922.1 ZP_00782792.1 NP_735476.1 NP_721524.1 NP_358850.1 NP_345858.1 YP_598679.1 YP_060263.1 YP_602599.1 YP_600611.1 NP_664685.1 YP_282318.1 YP_280396.1 NP_607310.1 YP_596790.1 NP_269379.1 NP_802343.1 ZP_00876244.1 YP_141394.1 YP_139476.1 ZP_00388863.1
630	ZP_00780056.1 NP_687996.1 ZP_00789810.1 YP_329701.1 ZP_00788324.1 ZP_00785911.1 ZP_00782781.1 NP_735469.1 NP_721516.1 NP_358301.1 NP_345295.1 YP_598671.1 YP_060255.1 YP_602591.1 YP_600603.1 NP_664678.1 YP_282311.1 YP_280388.1 NP_607303.1 YP_596782.1 NP_269372.1 NP_802336.1 ZP_00875062.1 YP_141200.1 YP_139286.1 ZP_00389386.1
631	ZP_00780054.1 NP_687979.1 ZP_00789815.1 YP_329683.1 ZP_00788735.1 ZP_00785347.1 ZP_00782791.1 NP_735402.1 NP_721458.1 NP_358893.1 NP_345899.1 YP_598642.1 YP_060226.1 YP_602562.1 YP_600574.1 NP_664649.1 YP_282282.1 YP_280359.1 NP_607272.1 YP_596752.1 NP_269343.1 NP_802307.1 ZP_00874628.1 YP_141289.1 YP_139368.1 ZP_00388225.1
632	ZP_00780052.1 NP_687980.1 ZP_00789800.1 YP_329684.1 ZP_00788740.1 ZP_00785335.1 ZP_00782768.1 NP_735403.1 NP_721457.1 NP_358894.1 NP_345900.1 YP_598640.1 YP_060224.1 YP_602560.1 YP_600572.1 NP_664647.1 YP_282280.1 YP_280357.1 NP_607270.1 YP_596750.1 NP_269341.1 NP_802305.1 ZP_00874629.1 YP_141290.1 YP_139369.1 ZP_00388224.1
633	ZP_00780051.1 NP_688005.1 ZP_00790883.1 YP_329710.1 ZP_00788314.1 ZP_00786336.1 ZP_00782788.1 NP_735478.1 NP_721526.1 NP_358853.1 NP_345861.1 YP_598681.1 YP_060265.1 YP_602601.1 YP_602602.1 YP_600613.1 NP_664687.1 YP_282320.1 YP_280398.1 NP_607312.1 YP_596792.1 NP_269381.1 NP_802345.1 YP_141392.1 YP_139474.1 ZP_00388861.1
634	ZP_00780049.1 NP_688002.1 ZP_00789796.1 YP_329707.1 ZP_00788323.1 ZP_00785920.1 ZP_00782767.1 NP_735475.1 NP_721523.1 NP_358849.1 NP_345857.1 YP_598678.1 YP_060262.1 YP_602598.1 YP_600610.1 NP_664684.1 YP_282317.1 YP_280395.1 NP_607309.1 YP_596789.1 NP_269378.1 NP_802342.1 ZP_00876245.1 YP_141395.1 YP_139477.1 ZP_00388864.1
635	ZP_00780046.1 NP_687998.1 ZP_00789794.1 YP_329703.1 ZP_00788334.1 ZP_00785919.1 ZP_00782799.1 NP_735471.1 NP_721519.1 NP_358845.1 NP_345853.1 YP_598674.1 YP_060258.1 YP_602594.1 YP_600606.1 NP_664680.1 YP_282313.1 YP_280391.1 NP_607305.1 YP_596785.1 NP_269374.1 NP_802338.1 ZP_00876196.1 YP_141399.1 YP_139481.1 ZP_00388868.1
636	ZP_00780044.1 NP_687989.1 ZP_00789816.1 YP_329694.1 ZP_00788330.1 ZP_00785323.1 ZP_00782795.1 NP_735413.1 NP_721427.1 NP_358640.1 NP_345628.1 YP_598636.1 YP_060220.1 YP_602556.1 YP_600568.1 NP_664643.1 YP_282276.1 YP_280353.1 NP_607266.1 YP_596746.1 NP_269337.1 NP_802301.1 ZP_00874635.1 YP_141401.1 YP_139483.1 ZP_00388870.1
637	ZP_00780039.1 NP_688000.1 ZP_00789809.1 YP_329705.1 ZP_00788335.1 ZP_00785912.1 ZP_00782785.1 NP_735473.1 NP_721521.1 NP_358847.1 NP_345855.1 YP_598676.1 YP_060260.1 YP_602596.1 YP_600608.1 NP_664682.1 YP_282315.1 YP_280393.1 NP_607307.1 YP_596787.1 NP_269376.1 NP_802340.1 ZP_00876198.1 YP_141397.1 YP_139479.1 ZP_00388866.1
638	ZP_00780036.1 NP_687999.1 ZP_00789819.1 YP_329704.1 ZP_00788320.1 ZP_00785923.1 ZP_00782770.1 NP_735472.1 NP_721520.1 NP_358846.1 NP_345854.1 YP_598675.1 YP_060259.1 YP_602595.1 YP_600607.1 NP_664681.1 YP_282314.1 YP_280392.1 NP_607306.1 YP_596786.1 NP_269375.1 NP_802339.1 ZP_00876197.1 YP_141398.1 YP_139480.1 ZP_00388867.1
639	ZP_00780032.1 NP_687488.1 ZP_00789746.1 YP_329191.1 ZP_00787796.1 ZP_00785123.1 ZP_00782661.1 NP_734970.1 NP_720959.1 NP_358270.1 NP_345266.1 YP_598886.1 YP_060600.1 YP_602863.1 YP_600877.1 NP_664988.1 YP_282624.1 YP_280665.1 NP_607618.1 YP_596987.1 NP_269606.1 NP_801940.1 ZP_00875573.1 YP_142031.1 YP_140112.1 ZP_00389466.1
640	ZP_00780024.1 NP_687471.1 ZP_00791021.1 YP_329175.1 ZP_00788849.1 ZP_00786378.1 ZP_00783244.1 NP_734952.1 NP_722096.1 NP_358081.1 NP_345079.1 YP_598986.1 YP_060632.1 YP_602899.1 YP_600911.1 NP_665082.1 YP_282659.1 YP_280765.1 NP_607647.1 YP_597021.1 NP_269638.1 NP_801846.1 ZP_00875605.1 YP_140996.1 YP_139106.1 ZP_00389144.1
641	ZP_00780023.1 NP_687479.1 ZP_00784131.1 YP_598004.1 YP_598006.1 YP_059738.1 YP_600009.1 YP_281758.1 YP_281760.1 YP_279850.1 YP_279851.1 YP_596125.1 YP_141245.1 YP_141248.1 YP_141254.1 YP_141463.1 YP_138862.1 YP_139329.1 YP_139331.1 YP_139338.1 YP_139507.1 YP_140356.1 ZP_00388275.1 ZP_00388539.1 ZP_00388544.1 ZP_00388936.1
642	ZP_00780019.1 NP_687476.1 ZP_00790750.1 YP_329179.1 ZP_00788722.1 ZP_00786432.1 ZP_00783251.1 NP_734957.1 NP_722092.1 NP_358086.1 NP_345084.1 YP_598982.1 YP_060628.1 YP_602894.1 YP_600907.1 NP_665077.1 YP_282655.1 YP_280761.1 NP_607643.1 YP_597017.1 NP_269634.1 NP_801851.1 ZP_00875600.1 YP_140891.1 YP_139002.1 ZP_00389407.1
643	ZP_00780009.1 NP_687486.1 ZP_00789761.1 YP_329188.1 ZP_00787767.1 ZP_00785132.1 ZP_00782688.1 NP_734967.1 NP_720956.1 NP_359374.1 NP_346394.1 YP_598890.1 YP_060605.1 YP_602867.1 YP_600881.1 NP_664991.1 YP_282629.1 YP_280669.1 NP_607621.1 YP_596991.1 NP_269609.1 NP_801937.1 ZP_00875575.1 YP_141992.1 YP_140065.1 ZP_00388723.1
644	ZP_00780006.1 NP_687498.1 ZP_00789755.1 YP_329202.1 ZP_00787768.1 ZP_00785149.1 ZP_00782691.1 NP_734979.1 NP_721983.1 NP_358750.1 NP_345743.1 YP_598398.1 YP_060074.1 YP_602318.1 YP_600398.1 NP_664446.1 YP_282093.1 YP_280178.1 NP_607127.1 YP_596520.1 NP_269123.1 NP_802472.1 ZP_00875910.1 YP_141580.1 YP_139669.1 ZP_00389770.1
645	ZP_00780001.1 NP_687487.1 ZP_00789763.1 YP_329190.1 ZP_00787789.1 ZP_00785115.1 ZP_00782666.1 NP_734969.1 NP_720958.1 NP_358269.1 NP_345265.1 YP_598887.1 YP_060601.1 YP_602864.1 YP_600878.1 NP_664989.1 YP_282625.1 YP_280666.1 NP_607619.1 YP_596988.1 NP_269607.1 NP_801939.1 ZP_00875574.1 YP_142032.1 YP_140113.1 ZP_00389467.1
646	ZP_00779990.1 NP_688370.1 ZP_00790753.1 YP_330013.1 ZP_00788431.1 ZP_00784980.1 ZP_00783446.1 NP_735879.1 NP_721252.1 NP_358378.1 NP_345368.1 YP_598296.1 YP_059966.1 YP_602213.1 YP_600292.1 NP_664354.1 YP_281994.1 YP_280080.1 NP_607033.1 YP_596418.1 NP_269032.1 NP_802566.1 ZP_00876028.1 YP_140828.1 YP_138942.1 ZP_00389428.1
647	ZP_00779989.1 NP_688371.1 ZP_00790761.1 YP_330014.1 ZP_00788425.1 ZP_00784967.1 ZP_00783443.1 NP_735880.1 NP_721251.1 NP_358377.1 NP_345367.1 YP_598295.1 YP_059965.1 YP_602212.1 YP_600291.1 NP_664353.1 YP_281993.1 YP_280079.1 NP_607032.1 YP_596417.1 NP_269031.1 NP_802567.1 ZP_00876027.1 YP_140827.1 YP_138941.1 ZP_00389429.1
648	ZP_00779986.1 NP_688352.1 ZP_00790770.1 YP_329995.1 ZP_00788882.1 ZP_00786008.1 ZP_00784184.1 NP_735861.1 NP_721277.1 NP_358281.1 NP_345277.1 YP_598324.1 YP_059993.1 YP_602241.1 YP_600321.1 NP_664378.1 YP_282019.1 YP_280106.1 NP_607059.1 YP_596443.1 NP_269056.1 NP_802542.1 ZP_00875121.1 YP_141770.1 YP_139846.1 ZP_00389590.1
649	ZP_00779983.1 NP_688377.1 ZP_00790862.1 YP_330020.1 ZP_00788418.1 ZP_00784957.1 ZP_00784049.1 NP_735886.1 NP_721191.1 NP_358828.1 NP_345835.1 YP_598288.1 YP_059959.1 YP_602205.1 YP_600285.1 NP_664347.1 YP_281987.1 YP_280072.1 NP_607026.1 YP_596411.1 NP_269025.1 NP_802573.1 ZP_00874740.1 YP_141049.1 YP_139159.1 ZP_00389645.1
650	ZP_00779982.1 NP_688365.1 ZP_00790760.1 YP_330008.1 ZP_00788415.1 ZP_00784965.1 ZP_00783444.1 NP_735874.1 NP_721262.1 NP_358422.1 NP_345411.1 YP_598301.1 YP_059972.1 YP_602219.1 YP_600298.1 NP_664359.1 YP_281999.1 YP_280085.1 NP_607040.1 YP_596423.1 NP_269037.1 NP_802561.1 ZP_00876004.1 YP_140932.1 YP_139043.1 ZP_00388961.1
651	ZP_00779981.1 NP_688362.1 ZP_00790756.1 YP_330005.1 ZP_00788427.1 ZP_00784973.1 ZP_00783447.1 NP_735871.1 NP_721266.1 NP_358749.1 NP_345742.1 YP_598306.1 YP_059975.1 YP_602222.1 YP_600302.1 NP_664362.1 YP_282002.1 YP_280088.1 NP_607043.1 YP_596426.1 NP_269040.1 NP_802558.1 ZP_00875861.1 YP_140935.1 YP_139046.1 ZP_00388964.1
652	ZP_00779972.1 NP_688351.1 ZP_00790775.1 YP_329994.1 ZP_00787528.1 ZP_00785997.1 ZP_00783860.1 NP_735860.1 NP_721278.1 NP_359014.1 NP_346010.1 YP_598325.1 YP_059994.1 YP_602242.1 YP_600323.1 NP_664379.1 YP_282020.1 YP_280107.1 NP_607060.1 YP_596444.1 NP_269057.1 NP_802541.1 ZP_00875815.1 YP_141769.1 YP_139845.1 ZP_00389589.1
653	ZP_00779970.1 NP_688376.1 ZP_00790864.1 YP_330019.1 ZP_00788423.1 ZP_00784975.1 ZP_00784048.1 NP_735885.1 NP_721193.1 NP_358826.1 NP_345833.1 YP_599022.1 YP_060634.1 YP_602901.1 YP_600913.1 NP_665084.1 YP_282661.1 YP_280804.1 NP_607649.1 YP_597023.1 NP_269642.1 NP_801844.1 ZP_00875198.1 YP_141051.1 YP_139161.1 ZP_00389647.1
654	ZP_00779969.1 NP_688378.1 ZP_00790863.1 YP_330021.1 ZP_00788421.1 ZP_00784962.1 ZP_00784047.1 NP_735887.1 NP_721190.1 NP_358829.1 NP_345836.1 YP_598287.1 YP_059958.1 YP_602204.1 YP_600284.1 NP_664346.1 YP_281986.1 YP_280071.1 NP_607025.1 YP_596410.1 NP_269024.1 NP_802574.1 ZP_00874739.1 YP_141048.1 YP_139158.1 ZP_00389644.1
655	ZP_00779967.1 NP_688357.1 ZP_00791253.1 YP_330000.1 ZP_00788883.1 ZP_00786512.1 ZP_00783438.1 NP_735866.1 NP_721273.1 NP_358289.1 NP_345284.1 YP_598314.1 YP_059983.1 YP_602230.1 YP_600310.1 NP_664369.1 YP_282009.1 YP_280096.1 NP_607050.1 YP_596434.1 NP_269047.1 NP_802551.1 ZP_00876224.1 YP_140945.1 YP_139056.1 ZP_00388912.1
656	ZP_00779966.1 NP_688375.1 ZP_00790858.1 YP_330018.1 ZP_00788411.1 ZP_00784984.1 ZP_00784053.1 NP_735884.1 NP_721194.1 NP_358825.1 NP_345832.1 YP_598289.1 YP_059960.1 YP_602206.1 YP_600286.1 NP_664348.1 YP_281988.1 YP_280073.1 NP_607027.1 YP_596412.1 NP_269026.1 NP_802572.1 ZP_00874741.1 YP_141052.1 YP_139162.1 ZP_00389648.1
657	ZP_00779963.1 NP_688374.1 ZP_00791044.1 YP_330017.1 ZP_00788429.1 ZP_00784960.1 ZP_00784046.1 NP_735883.1 NP_721196.1 NP_358823.1 NP_345830.1 YP_598290.1 YP_059961.1 YP_602207.1 YP_600287.1 NP_664349.1 YP_281989.1 YP_280074.1 NP_607028.1 YP_596413.1 NP_269027.1 NP_802571.1 ZP_00874743.1 YP_141054.1 YP_139164.1 ZP_00389650.1
658	ZP_00779960.1 NP_688400.1 ZP_00789539.1 YP_330043.1 ZP_00787866.1 ZP_00785377.1 ZP_00782842.1 NP_735909.1 NP_722031.1 NP_358028.1 NP_345007.1 YP_597918.1 YP_059658.1 YP_601802.1 YP_599927.1 NP_664077.1 YP_281678.1 YP_279772.1 NP_606668.1 YP_596045.1 NP_268696.1 NP_802848.1 ZP_00876202.1 YP_140696.1 YP_138808.1 ZP_00388187.1
659	ZP_00779958.1 NP_688387.1 ZP_00789551.1 YP_330030.1 ZP_00787841.1 ZP_00785361.1 ZP_00782850.1 NP_735896.1 NP_721118.1 NP_358507.1 NP_345484.1 YP_598278.1 YP_059949.1 YP_602195.1 YP_600275.1 NP_664337.1 YP_281977.1 YP_280062.1 NP_607016.1 YP_596401.1 NP_269015.1 NP_802583.1 ZP_00875628.1 YP_141502.1 YP_139592.1 ZP_00388134.1
660	ZP_00779950.1 NP_688395.1 ZP_00789558.1 YP_330038.1 ZP_00787863.1 ZP_00785376.1 ZP_00782849.1 NP_735904.1 NP_722018.1 NP_358982.1 NP_345982.1 YP_597923.1 YP_059663.1 YP_601807.1 YP_599932.1 NP_664082.1 YP_281683.1 YP_279777.1 NP_606673.1 YP_596050.1 NP_268701.1 NP_802843.1 ZP_00875279.1 YP_140790.1 YP_138906.1 ZP_00388205.1
661	ZP_00779946.1 NP_688401.1 ZP_00789552.1 YP_330044.1 ZP_00787846.1 ZP_00785360.1 ZP_00782837.1 NP_735910.1 NP_722032.1 NP_358027.1 NP_345006.1 YP_597917.1 YP_059657.1 YP_601801.1 YP_599926.1 NP_664076.1 YP_281677.1 YP_279771.1 NP_606667.1 YP_596044.1 NP_268695.1 NP_802849.1 ZP_00876203.1 YP_140695.1 YP_138807.1 ZP_00388188.1
662	ZP_00779941.1 NP_688397.1 ZP_00789562.1 YP_330040.1 ZP_00787845.1 ZP_00785368.1 ZP_00782844.1 NP_735906.1 NP_722024.1 NP_359370.1 NP_346390.1 YP_597921.1 YP_059661.1 YP_601805.1 YP_599930.1 NP_664080.1 YP_281681.1 YP_279775.1 NP_606671.1 YP_596048.1 NP_268699.1 NP_802845.1 ZP_00875566.1 YP_141986.1 YP_140059.1 ZP_00388729.1
663	ZP_00779940.1 NP_688388.1 ZP_00789537.1 YP_330031.1 ZP_00787847.1 ZP_00785365.1 ZP_00782845.1 NP_735897.1 NP_722009.1 NP_358976.1 NP_345978.1 YP_597930.1 YP_059670.1 YP_601816.1 YP_599940.1 NP_664089.1 YP_281690.1 YP_279784.1 NP_606680.1 YP_596057.1 NP_268708.1 NP_802836.1 ZP_00876240.1 YP_140768.1 YP_138885.1 ZP_00388644.1
664	ZP_00779938.1 NP_688398.1 ZP_00789555.1 YP_330041.1 ZP_00787854.1 ZP_00785363.1 ZP_00782862.1 NP_735907.1 NP_722027.1 NP_358165.1 NP_345157.1 YP_597920.1 YP_059660.1 YP_601804.1 YP_599929.1 NP_664079.1 YP_281680.1 YP_279774.1 NP_606670.1 YP_596047.1 NP_268698.1 NP_802846.1 ZP_00875568.1 YP_141990.1 YP_140063.1 ZP_00388725.1
665	ZP_00779929.1 NP_688461.1 ZP_00790280.1 YP_330105.1 ZP_00787400.1 ZP_00786115.1 ZP_00782300.1 NP_735971.1 NP_721217.1 NP_358714.1 NP_345707.1 YP_598742.1 YP_060364.1 YP_602664.1 YP_600673.1 NP_664802.1 YP_282440.1 YP_280526.1 NP_607433.1 YP_596850.1 NP_269438.1 NP_802122.1 ZP_00874407.1 YP_141848.1 YP_139920.1 ZP_00388110.1
666	ZP_00779921.1 NP_688463.1 ZP_00790282.1 YP_330106.1 ZP_00787408.1 ZP_00786112.1 ZP_00782278.1 NP_735973.1 NP_721214.1 NP_358579.1 NP_345553.1 YP_598752.1 YP_060374.1 YP_602674.1 YP_600684.1 NP_664813.1 YP_282450.1 YP_280536.1 NP_607443.1 YP_596861.1 NP_269446.1 NP_802112.1 ZP_00874953.1 YP_141849.1 YP_139921.1 ZP_00388111.1
667	ZP_00779913.1 NP_688472.1 ZP_00790281.1 YP_330115.1 ZP_00787434.1 ZP_00785299.1 ZP_00782270.1 NP_735981.1 NP_721939.1 NP_358458.1 NP_345443.1 YP_598031.1 YP_059766.1 YP_601928.1 YP_600036.1 NP_664163.1 YP_281784.1 YP_279878.1 NP_606764.1 YP_596152.1 NP_268789.1 NP_802756.1 ZP_00875911.1 YP_141878.1 YP_139950.1 ZP_00388115.1
668	ZP_00779902.1 NP_688464.1 ZP_00790279.1 YP_330107.1 ZP_00787416.1 ZP_00786110.1 ZP_00782301.1 NP_735974.1 NP_721213.1 NP_358578.1 NP_345552.1 YP_598753.1 YP_060375.1 YP_602675.1 YP_600685.1 NP_664814.1 YP_282451.1 YP_280537.1 NP_607444.1 YP_596862.1 NP_269447.1 NP_802111.1 ZP_00874954.1 YP_141850.1 YP_139922.1 ZP_00388112.1
669	ZP_00779899.1 NP_688458.1 ZP_00790283.1 YP_330102.1 ZP_00787440.1 ZP_00786351.1 ZP_00782283.1 NP_735968.1 NP_721220.1 NP_358711.1 NP_345704.1 YP_598740.1 YP_060362.1 YP_602662.1 YP_600671.1 NP_664800.1 YP_282438.1 YP_280524.1 NP_607431.1 YP_596848.1 NP_269436.1 NP_802124.1 ZP_00874404.1 YP_141843.1 YP_139915.1 ZP_00388013.1
670	ZP_00874477.1 ZP_00874577.1 ZP_00874824.1 ZP_00875275.1 ZP_00875276.1 ZP_00875307.1 ZP_00875437.1 ZP_00875526.1 ZP_00875727.1 ZP_00875739.1 ZP_00875750.1 ZP_00875891.1 ZP_00875997.1 ZP_00876056.1 ZP_00876071.1 ZP_00876076.1 ZP_00876088.1 ZP_00876113.1 ZP_00876167.1 ZP_00876170.1 ZP_00876171.1 ZP_00876254.1 ZP_00876276.1 ZP_00876278.1 ZP_00876286.1
671	YP_329388.1 ZP_00787586.1 YP_598205.1 YP_598913.1 YP_059383.1 YP_060660.1 YP_602114.1 YP_600196.1 YP_601038.1 NP_664535.1 NP_664726.1 NP_665012.1 YP_282534.1 YP_282779.1 YP_280691.1 NP_606945.1 NP_607527.1 NP_607778.1 YP_596324.1 YP_597149.1 NP_268942.1 NP_269522.1 NP_801916.1 NP_802195.1 ZP_00874939.1
672	NP_689140.1 ZP_00789821.1 YP_330703.1 ZP_00788127.1 ZP_00784431.1 ZP_00783558.1 NP_736544.1 NP_722438.1 NP_359622.1 NP_346634.1 YP_599583.1 YP_061190.1 YP_603461.1 YP_601481.1 NP_665658.1 YP_283217.1 YP_281352.1 NP_608171.1 YP_597596.1 NP_270110.1 NP_803112.1 ZP_00875937.1 YP_142339.1 YP_140423.1 ZP_00388403.1
673	NP_689139.1 ZP_00789843.1 YP_330702.1 ZP_00788121.1 ZP_00785613.1 ZP_00783568.1 NP_736543.1 NP_722437.1 NP_359621.1 NP_346633.1 YP_599578.1 YP_061185.1 YP_603460.1 YP_601477.1 NP_665654.1 YP_283213.1 YP_281347.1 NP_608167.1 YP_597592.1 NP_270106.1 NP_803108.1 ZP_00875770.1 YP_142338.1 YP_140422.1 ZP_00388402.1
674	NP_689072.1 ZP_00789176.1 YP_330615.1 ZP_00788173.1 ZP_00786409.1 ZP_00783662.1 NP_736474.1 NP_722364.1 NP_357777.1 NP_344742.1 YP_599470.1 YP_061110.1 YP_603379.1 YP_601422.1 NP_665598.1 YP_283156.1 YP_281242.1 NP_608113.1 YP_597535.1 NP_270034.1 NP_803054.1 ZP_00875780.1 YP_142290.1 YP_140372.1 ZP_00388813.1
675	NP_689069.1 ZP_00789177.1 YP_330612.1 ZP_00788178.1 ZP_00786413.1 ZP_00783666.1 NP_736471.1 NP_722362.1 NP_357778.1 NP_344744.1 YP_599467.1 YP_061107.1 YP_603376.1 YP_601419.1 NP_665596.1 YP_283153.1 YP_281239.1 NP_608110.1 YP_597532.1 NP_270032.1 NP_803051.1 ZP_00875778.1 YP_142292.1 YP_140374.1 ZP_00388812.1
676	NP_689068.1 ZP_00789172.1 YP_330611.1 ZP_00788156.1 ZP_00786412.1 ZP_00783665.1 NP_736470.1 NP_722361.1 NP_357779.1 NP_344745.1 YP_599466.1 YP_061106.1 YP_603375.1 YP_601418.1 NP_665595.1 YP_283152.1 YP_281238.1 NP_608109.1 YP_597531.1 NP_270031.1 NP_803050.1 ZP_00875777.1 YP_142293.1 YP_140375.1 ZP_00388811.1
677	NP_688742.1 ZP_00790563.1 YP_330372.1 ZP_00788655.1 ZP_00786079.1 ZP_00783262.1 NP_736230.1 NP_720842.1 NP_358245.1 NP_345240.1 YP_599264.1 YP_060914.1 YP_603136.1 YP_601205.1 NP_665414.1 YP_282947.1 YP_281042.1 NP_607929.1 YP_597320.1 NP_269859.1 NP_801519.1 ZP_00875839.1 YP_141950.1 YP_140023.1 ZP_00388666.1
678	NP_688675.1 ZP_00790676.1 YP_330298.1 ZP_00788715.1 ZP_00785730.1 ZP_00783484.1 NP_736163.1 NP_722151.1 NP_359133.1 NP_346136.1 YP_599209.1 YP_060842.1 YP_603085.1 YP_601155.1 NP_665367.1 YP_282895.1 YP_280987.1 NP_607880.1 YP_597267.1 NP_269811.1 NP_801566.1 ZP_00875479.1 YP_142060.1 YP_140140.1 ZP_00388614.1
679	NP_688673.1 ZP_00790670.1 YP_330296.1 ZP_00788841.1 ZP_00785719.1 ZP_00783482.1 NP_736161.1 NP_722150.1 NP_359132.1 NP_346135.1 YP_599196.1 YP_060830.1 YP_603073.1 YP_601142.1 NP_665355.1 YP_282882.1 YP_280974.1 NP_607869.1 YP_597252.1 NP_269799.1 NP_801577.1 ZP_00874754.1 YP_142059.1 YP_140139.1 ZP_00388613.1
680	NP_688671.1 ZP_00790674.1 YP_330294.1 ZP_00788844.1 ZP_00785724.1 ZP_00783488.1 NP_736159.1 NP_721192.1 NP_358827.1 NP_345834.1 YP_599027.1 YP_060639.1 YP_602906.1 YP_600919.1 NP_665088.1 YP_282666.1 YP_280809.1 NP_607654.1 YP_597028.1 NP_269646.1 NP_801839.1 ZP_00875197.1 YP_141050.1 YP_139160.1 ZP_00389646.1
681	NP_688670.1 ZP_00790669.1 YP_330293.1 ZP_00788845.1 ZP_00785720.1 ZP_00783487.1 NP_736158.1 NP_722148.1 NP_359404.1 NP_346425.1 YP_599193.1 YP_060827.1 YP_603070.1 YP_601139.1 NP_665352.1 YP_282879.1 YP_280970.1 NP_607866.1 YP_597248.1 NP_269796.1 NP_801580.1 ZP_00874752.1 YP_142058.1 YP_140138.1 ZP_00389492.1
682	NP_688656.1 ZP_00790507.1 YP_330279.1 ZP_00788237.1 ZP_00785024.1 ZP_00783634.1 NP_736144.1 NP_722121.1 NP_359187.1 NP_346186.1 YP_597866.1 YP_059606.1 YP_601748.1 YP_599874.1 NP_664027.1 YP_281624.1 YP_279721.1 NP_606563.1 YP_595991.1 NP_268646.1 NP_802899.1 ZP_00876023.1 YP_141967.1 YP_140040.1 ZP_00388039.1
683	NP_688655.1 ZP_00790520.1 YP_330278.1 ZP_00788232.1 ZP_00785004.1 ZP_00783636.1 NP_736143.1 NP_722120.1 NP_359186.1 NP_346185.1 YP_597867.1 YP_059607.1 YP_601749.1 YP_599875.1 NP_664028.1 YP_281625.1 YP_279722.1 NP_606564.1 YP_595992.1 NP_268647.1 NP_802898.1 ZP_00876022.1 YP_141966.1 YP_140039.1 ZP_00388040.1
684	NP_688654.1 ZP_00790508.1 YP_330277.1 ZP_00788241.1 ZP_00785031.1 ZP_00783626.1 NP_736142.1 NP_722119.1 NP_359185.1 NP_346184.1 YP_597868.1 YP_059608.1 YP_601750.1 YP_599876.1 NP_664029.1 YP_281626.1 YP_279723.1 NP_606565.1 YP_595993.1 NP_268648.1 NP_802897.1 ZP_00876021.1 YP_141965.1 YP_140038.1 ZP_00388041.1
685	NP_688653.1 ZP_00791118.1 YP_330276.1 ZP_00788210.1 ZP_00784996.1 ZP_00783637.1 NP_736141.1 NP_722118.1 NP_359184.1 NP_346183.1 YP_597869.1 YP_059609.1 YP_601751.1 YP_599877.1 NP_664030.1 YP_281627.1 YP_279724.1 NP_606566.1 YP_595994.1 NP_268649.1 NP_802896.1 ZP_00876020.1 YP_141964.1 YP_140037.1 ZP_00388042.1
686	NP_688524.1 ZP_00790734.1 YP_330159.1 ZP_00788830.1 ZP_00785950.1 ZP_00783872.1 NP_736022.1 NP_721965.1 NP_358273.1 NP_345269.1 YP_597984.1 YP_059713.1 YP_601867.1 YP_599987.1 NP_664125.1 YP_281734.1 YP_279829.1 NP_606719.1 YP_596106.1 NP_268750.1 NP_802798.1 ZP_00876155.1 YP_140927.1 YP_139038.1 ZP_00388485.1
687	NP_688503.1 ZP_00790147.1 YP_330139.1 ZP_00788030.1 ZP_00785292.1 ZP_00782286.1 NP_736004.1 NP_721956.1 NP_358442.1 NP_345430.1 YP_597993.1 YP_059726.1 YP_601876.1 YP_599997.1 NP_664134.1 YP_281746.1 YP_279838.1 NP_606728.1 YP_596115.1 NP_268759.1 NP_802789.1 ZP_00875077.1 YP_140857.1 YP_138969.1 ZP_00389099.1
688	NP_688483.1 ZP_00790872.1 YP_330125.1 ZP_00788011.1 ZP_00785283.1 ZP_00782314.1 NP_735991.1 NP_721949.1 NP_358466.1 NP_345451.1 YP_598018.1 YP_059752.1 YP_601915.1 YP_600023.1 NP_664151.1 YP_281771.1 YP_279865.1 NP_606752.1 YP_596139.1 NP_268777.1 NP_802769.1 ZP_00875704.1 YP_141031.1 YP_139141.1 ZP_00389625.1
689	NP_688482.1 ZP_00790866.1 YP_330124.1 ZP_00788042.1 ZP_00785313.1 ZP_00782277.1 NP_735990.1 NP_721948.1 NP_358467.1 NP_345452.1 YP_598019.1 YP_059753.1 YP_601916.1 YP_600024.1 NP_664152.1 YP_281772.1 YP_279866.1 NP_606753.1 YP_596140.1 NP_268778.1 NP_802768.1 ZP_00875705.1 YP_141032.1 YP_139142.1 ZP_00389626.1
690	NP_688436.1 ZP_00789724.1 YP_330081.1 ZP_00788897.1 ZP_00786208.1 ZP_00783894.1 NP_735945.1 NP_721905.1 NP_359508.1 NP_346526.1 YP_598721.1 YP_060348.1 YP_602642.1 YP_600654.1 NP_664785.1 YP_282419.1 YP_280505.1 NP_607419.1 YP_596833.1 NP_269419.1 NP_802135.1 ZP_00874581.1 YP_141406.1 YP_139488.1 ZP_00388875.1
691	NP_688435.1 ZP_00789713.1 YP_330080.1 ZP_00788805.1 ZP_00786209.1 ZP_00783893.1 NP_735944.1 NP_721904.1 NP_359507.1 NP_346525.1 YP_598720.1 YP_060347.1 YP_602641.1 YP_600653.1 NP_664784.1 YP_282418.1 YP_280504.1 NP_607418.1 YP_596832.1 NP_269418.1 NP_802136.1 ZP_00874582.1 YP_141405.1 YP_139487.1 ZP_00388874.1
692	NP_688422.1 ZP_00790966.1 YP_330068.1 ZP_00788819.1 ZP_00786248.1 ZP_00783992.1 NP_735932.1 NP_721233.1 NP_358574.1 NP_345547.1 YP_598265.1 YP_059936.1 YP_602182.1 YP_600261.1 NP_664324.1 YP_281964.1 YP_280049.1 NP_607003.1 YP_596387.1 NP_269002.1 NP_802596.1 ZP_00875302.1 YP_141833.1 YP_139906.1 ZP_00388318.1
693	NP_688346.1 ZP_00790765.1 YP_329989.1 ZP_00787516.1 ZP_00785999.1 ZP_00783858.1 NP_735855.1 NP_721279.1 NP_358372.1 NP_345362.1 YP_598328.1 YP_059997.1 YP_602245.1 YP_600326.1 NP_664382.1 YP_282023.1 YP_280110.1 NP_607063.1 YP_596447.1 NP_269060.1 NP_802538.1 ZP_00875123.1 YP_140816.1 YP_138932.1 ZP_00389437.1
694	NP_688229.1 ZP_00789067.1 YP_329921.1 ZP_00788627.1 ZP_00784587.1 ZP_00782480.1 NP_735738.1 NP_721620.1 NP_358137.1 NP_345130.1 YP_598513.1 YP_060126.1 YP_602433.1 YP_600458.1 NP_664553.1 YP_282154.1 YP_280233.1 NP_607173.1 YP_596637.1 NP_269234.1 NP_802212.1 ZP_00874955.1 YP_141662.1 YP_139751.1 ZP_00388893.1
695	NP_688196.1 ZP_00789051.1 YP_329887.1 ZP_00788564.1 ZP_00784591.1 ZP_00782502.1 NP_735704.1 NP_721799.1 NP_358571.1 NP_345544.1 YP_598472.1 YP_060089.1 YP_602392.1 YP_600415.1 NP_664460.1 YP_282109.1 YP_280193.1 NP_607141.1 YP_596592.1 NP_269194.1 NP_802459.1 ZP_00874874.1 YP_141548.1 YP_139639.1 ZP_00388076.1
696	NP_688009.1 ZP_00790890.1 YP_329714.1 ZP_00788325.1 ZP_00786343.1 ZP_00782780.1 NP_735482.1 NP_721530.1 NP_358685.1 NP_345679.1 YP_598685.1 YP_060269.1 YP_602606.1 YP_600617.1 NP_664691.1 YP_282324.1 YP_280402.1 NP_607316.1 YP_596796.1 NP_269385.1 NP_802349.1 ZP_00875620.1 YP_141388.1 YP_139470.1 ZP_00388857.1
697	NP_688008.1 ZP_00790888.1 YP_329713.1 ZP_00788327.1 ZP_00786338.1 ZP_00782796.1 NP_735481.1 NP_721529.1 NP_358611.1 NP_345581.1 YP_598684.1 YP_060268.1 YP_602605.1 YP_600616.1 NP_664690.1 YP_282323.1 YP_280401.1 NP_607315.1 YP_596795.1 NP_269384.1 NP_802348.1 ZP_00875619.1 YP_141389.1 YP_139471.1 ZP_00388858.1
698	NP_687965.1 ZP_00789446.1 YP_329669.1 ZP_00787387.1 ZP_00786086.1 ZP_00783538.1 NP_735390.1 NP_721509.1 NP_358340.1 NP_345335.1 YP_598666.1 YP_060250.1 YP_602586.1 YP_600598.1 NP_664673.1 YP_282306.1 YP_280383.1 NP_607298.1 YP_596777.1 NP_269367.1 NP_802331.1 ZP_00875070.1 YP_141215.1 YP_139300.1 ZP_00388558.1
699	NP_687898.1 ZP_00789356.1 YP_329629.1 ZP_00787095.1 ZP_00784707.1 ZP_00782819.1 NP_735350.1 NP_721787.1 NP_359036.1 NP_346035.1 YP_598486.1 YP_060103.1 YP_602406.1 YP_600430.1 NP_664472.1 YP_282123.1 YP_280207.1 NP_607153.1 YP_596606.1 NP_269206.1 NP_802447.1 ZP_00875151.1 YP_141613.1 YP_139703.1 ZP_00389817.1
700	NP_687822.1 ZP_00789338.1 YP_329553.1 ZP_00787696.1 ZP_00786298.1 ZP_00783620.1 NP_735276.1 NP_721075.1 NP_358477.1 NP_345461.1 YP_598813.1 YP_060427.1 YP_602735.1 YP_600796.1 NP_664864.1 YP_282497.1 YP_280593.1 NP_607493.1 YP_596912.1 NP_269489.1 NP_802065.1 ZP_00875188.1 YP_140870.1 YP_138980.1 ZP_00389089.1
701	NP_687820.1 ZP_00789306.1 YP_329551.1 ZP_00787708.1 ZP_00786294.1 ZP_00783622.1 NP_735274.1 NP_721073.1 NP_358476.1 NP_345460.1 YP_598815.1 YP_060429.1 YP_602737.1 YP_600798.1 NP_664866.1 YP_282499.1 YP_280595.1 NP_607495.1 YP_596914.1 NP_269491.1 NP_802063.1 ZP_00875191.1 YP_140869.1 YP_138979.1 ZP_00389090.1
702	NP_687816.1 ZP_00791079.1 YP_329548.1 ZP_00787684.1 ZP_00785599.1 ZP_00783621.1 NP_735271.1 NP_721066.1 NP_358191.1 NP_345185.1 YP_598817.1 YP_060431.1 YP_602739.1 YP_600800.1 NP_664868.1 YP_282501.1 YP_280597.1 NP_607497.1 YP_596916.1 NP_269493.1 NP_802061.1 ZP_00875976.1 YP_140964.1 YP_139074.1 ZP_00389111.1
703	NP_687770.1 ZP_00789285.1 YP_329503.1 ZP_00787147.1 ZP_00786495.1 ZP_00783069.1 NP_735226.1 NP_721132.1 NP_358484.1 NP_345466.1 YP_598103.1 YP_059839.1 YP_602013.1 YP_600107.1 NP_664229.1 YP_281863.1 YP_279948.1 NP_606847.1 YP_596222.1 NP_268858.1 NP_802692.1 ZP_00875631.1 YP_141109.1 YP_139208.1 ZP_00389051.1
704	NP_687749.1 ZP_00789297.1 YP_329482.1 ZP_00787155.1 ZP_00785827.1 ZP_00783066.1 NP_735206.1 NP_721170.1 NP_358404.1 NP_345395.1 YP_598086.1 YP_059824.1 YP_601998.1 YP_600091.1 NP_664215.1 YP_281846.1 YP_279933.1 NP_606833.1 YP_596206.1 NP_268844.1 NP_802706.1 ZP_00875490.1 YP_141076.1 YP_139185.1 ZP_00389672.1
705	NP_687395.1 ZP_00790598.1 YP_329082.1 ZP_00787978.1 ZP_00786524.1 ZP_00784253.1 NP_734817.1 NP_722188.1 NP_357855.1 NP_344822.1 YP_599155.1 YP_060791.1 YP_603032.1 YP_601101.1 NP_665315.1 YP_282842.1 YP_280933.1 NP_607831.1 YP_597212.1 NP_269761.1 NP_801618.1 ZP_00875459.1 YP_140751.1 YP_138868.1 ZP_00388270.1
706	NP_687143.1 ZP_00791059.1 YP_328831.1 ZP_00788372.1 ZP_00786427.1 ZP_00784080.1 NP_734576.1 NP_720574.1 NP_358032.1 NP_345012.1 YP_599287.1 YP_060936.1 YP_603159.1 YP_601229.1 NP_665436.1 YP_282972.1 YP_281064.1 NP_607951.1 YP_597344.1 NP_269881.1 NP_801496.1 ZP_00876190.1 YP_140564.1 YP_138674.1 ZP_00388068.1
707	NP_687140.1 ZP_00790777.1 YP_328828.1 ZP_00788369.1 ZP_00786063.1 ZP_00783386.1 NP_734573.1 NP_720567.1 NP_359189.1 NP_346188.1 YP_599290.1 YP_060939.1 YP_603162.1 YP_601233.1 NP_665439.1 YP_282976.1 YP_281067.1 NP_607954.1 YP_597347.1 NP_269884.1 NP_801493.1 ZP_00876177.1 YP_140561.1 YP_138671.1 ZP_00388139.1
708	NP_687139.1 ZP_00790785.1 YP_328827.1 ZP_00788361.1 ZP_00786065.1 ZP_00783394.1 NP_734572.1 NP_720566.1 NP_358174.1 NP_345168.1 YP_599291.1 YP_060940.1 YP_603163.1 YP_601234.1 NP_665440.1 YP_282977.1 YP_281068.1 NP_607955.1 YP_597348.1 NP_269885.1 NP_801492.1 ZP_00875317.1 YP_142222.1 YP_140308.1 ZP_00388576.1
709	NP_687138.1 ZP_00790782.1 YP_328826.1 ZP_00788383.1 ZP_00786064.1 ZP_00783392.1 NP_734571.1 NP_720565.1 NP_359042.1 NP_346041.1 YP_599292.1 YP_060941.1 YP_603164.1 YP_601235.1 NP_665441.1 YP_282978.1 YP_281069.1 NP_607956.1 YP_597349.1 NP_269886.1 NP_801491.1 ZP_00875318.1 YP_140554.1 YP_138664.1 ZP_00389556.1
710	ZP_00782002.1 NP_688579.1 ZP_00791009.1 YP_330206.1 ZP_00788672.1 ZP_00786159.1 ZP_00784097.1 NP_736072.1 NP_722036.1 NP_358026.1 NP_345004.1 YP_597916.1 YP_059656.1 YP_601800.1 YP_599925.1 NP_664075.1 YP_281676.1 YP_279770.1 NP_606665.1 YP_596043.1 NP_268694.1 NP_802850.1 YP_140694.1 YP_138806.1 ZP_00388189.1
711	ZP_00781904.1 NP_688165.1 ZP_00789056.1 YP_329859.1 ZP_00788544.1 ZP_00785711.1 ZP_00782989.1 NP_735675.1 NP_721594.1 NP_358649.1 NP_345638.1 YP_598375.1 YP_060043.1 YP_602294.1 YP_600376.1 NP_664425.1 YP_282071.1 YP_280156.1 NP_607106.1 YP_596496.1 NP_269101.1 NP_802494.1 YP_141447.1 YP_139522.1 ZP_00388836.1
712	ZP_00781874.1 NP_688495.1 ZP_00790166.1 YP_330133.1 ZP_00788014.1 ZP_00785294.1 ZP_00782263.1 NP_735998.1 NP_721954.1 NP_358463.1 NP_345448.1 YP_597998.1 YP_059731.1 YP_601881.1 YP_600004.1 NP_664139.1 YP_281751.1 YP_279843.1 NP_606733.1 YP_596120.1 NP_268764.1 NP_802784.1 YP_141028.1 YP_139138.1 ZP_00389622.1
713	ZP_00781852.1 ZP_00781988.1 NP_688918.1 ZP_00790414.1 YP_330483.1 ZP_00788506.1 ZP_00784604.1 ZP_00782153.1 NP_735771.1 NP_736350.1 NP_721842.1 NP_358667.1 NP_345660.1 YP_599314.1 YP_060963.1 YP_603227.1 YP_601257.1 NP_665461.1 YP_282999.1 YP_281091.1 NP_607975.1 YP_597370.1 NP_269903.1 NP_802917.1 ZP_00874446.1
714	ZP_00781825.1 ZP_00789455.1 YP_329654.1 ZP_00787371.1 ZP_00785674.1 ZP_00783879.1 NP_735376.1 NP_721577.1 NP_359152.1 NP_346153.1 YP_598715.1 YP_060297.1 YP_602636.1 YP_600648.1 NP_664720.1 YP_282355.1 YP_280432.1 NP_607345.1 YP_596827.1 NP_269413.1 NP_802377.1 ZP_00875295.1 YP_141788.1 YP_139864.1 ZP_00389181.1
715	ZP_00781808.1 NP_689075.1 ZP_00789167.1 YP_330618.1 ZP_00787254.1 ZP_00784892.1 ZP_00783667.1 NP_736476.1 NP_722367.1 NP_357771.1 NP_344734.1 YP_599472.1 YP_061112.1 YP_603381.1 YP_601424.1 NP_665600.1 YP_283158.1 YP_281244.1 NP_608115.1 YP_597537.1 NP_270036.1 NP_803056.1 ZP_00876272.1 YP_142288.1 YP_140370.1
716	ZP_00781804.1 NP_689077.1 ZP_00789174.1 YP_330620.1 ZP_00787191.1 ZP_00784899.1 ZP_00783656.1 NP_736478.1 NP_722369.1 NP_357769.1 NP_344733.1 YP_599474.1 YP_061114.1 YP_603383.1 YP_601426.1 NP_665602.1 YP_283160.1 YP_281246.1 NP_608117.1 YP_597539.1 NP_270038.1 NP_803058.1 ZP_00876283.1 YP_142286.1 YP_140368.1
717	ZP_00781792.1 NP_688747.1 ZP_00790682.1 YP_330376.1 ZP_00788665.1 ZP_00786070.1 ZP_00783278.1 NP_736234.1 NP_720837.1 NP_357725.1 NP_344675.1 YP_599271.1 YP_060920.1 YP_603143.1 YP_601213.1 NP_665420.1 YP_282954.1 YP_281048.1 NP_607935.1 YP_597327.1 NP_269865.1 NP_801513.1 YP_142103.1 YP_140184.1 ZP_00389708.1
718	ZP_00781790.1 NP_687646.1 ZP_00790438.1 YP_329335.1 ZP_00787467.1 ZP_00785241.1 ZP_00783200.1 NP_735061.1 NP_721652.1 NP_358308.1 NP_345302.1 YP_598219.1 YP_059890.1 YP_602129.1 YP_600210.1 NP_664279.1 YP_281915.1 YP_280000.1 NP_606959.1 YP_596337.1 NP_268955.1 NP_802641.1 YP_141868.1 YP_139940.1 ZP_00388047.1
719	ZP_00781773.1 NP_687465.1 ZP_00790302.1 YP_329150.1 ZP_00788867.1 ZP_00784462.1 ZP_00783123.1 NP_734934.1 NP_720884.1 NP_359265.1 NP_346290.1 YP_598322.1 YP_059991.1 YP_602239.1 YP_600318.1 NP_664376.1 YP_282017.1 YP_280104.1 NP_607057.1 YP_596441.1 NP_269054.1 NP_802544.1 YP_141329.1 YP_139412.1 ZP_00389537.1
720	ZP_00781731.1 NP_687192.1 ZP_00790980.1 YP_328887.1 ZP_00787340.1 ZP_00786323.1 ZP_00784061.1 NP_734622.1 NP_722291.1 NP_359567.1 NP_346584.1 YP_597690.1 YP_059445.1 YP_601580.1 YP_599678.1 NP_663875.1 YP_281443.1 YP_279546.1 NP_606409.1 YP_595811.1 NP_268491.1 NP_801334.1 ZP_00875035.1 YP_140616.1 YP_138727.1
721	ZP_00781721.1 NP_688431.1 ZP_00790975.1 YP_330077.1 ZP_00788809.1 ZP_00786367.1 ZP_00783899.1 NP_735941.1 NP_357678.1 NP_344642.1 YP_598385.1 YP_060061.1 YP_602305.1 YP_600385.1 NP_664434.1 YP_282080.1 YP_280165.1 NP_607115.1 YP_596505.1 NP_269110.1 NP_802485.1 ZP_00874591.1 YP_140959.1 YP_139069.1 ZP_00388161.1
722	ZP_00781707.1 NP_687244.1 ZP_00789988.1 YP_328940.1 ZP_00787318.1 ZP_00786329.1 ZP_00782448.1 NP_734674.1 NP_720634.1 NP_358904.1 NP_345911.1 YP_599329.1 YP_060978.1 YP_603240.1 YP_601271.1 NP_665473.1 YP_283015.1 YP_281105.1 NP_607987.1 YP_597384.1 NP_269915.1 NP_802932.1 YP_140519.1 YP_138632.1 ZP_00388945.1
723	ZP_00781700.1 NP_687896.1 ZP_00789348.1 YP_329627.1 ZP_00787092.1 ZP_00784720.1 ZP_00782831.1 NP_735348.1 NP_720604.1 NP_358641.1 NP_345629.1 YP_598484.1 YP_060101.1 YP_602404.1 YP_600428.1 NP_664470.1 YP_282121.1 YP_280205.1 NP_607151.1 YP_596604.1 NP_269204.1 NP_802449.1 YP_141402.1 YP_139484.1 ZP_00388871.1
724	ZP_00781691.1 ZP_00790201.1 YP_330623.1 ZP_00787234.1 ZP_00784886.1 ZP_00783923.1 NP_736481.1 NP_722375.1 NP_359350.1 NP_346369.1 YP_599477.1 YP_061117.1 YP_603386.1 YP_601429.1 NP_665605.1 YP_283163.1 YP_281249.1 NP_608120.1 YP_597542.1 NP_270041.1 NP_803061.1 ZP_00875993.1 YP_140491.1 YP_138603.1 ZP_00389304.1
725	ZP_00781663.1 NP_688159.1 ZP_00790982.1 YP_329853.1 ZP_00788862.1 ZP_00786392.1 ZP_00783718.1 NP_735669.1 NP_721581.1 NP_358358.1 NP_345350.1 YP_598383.1 YP_060050.1 YP_602303.1 YP_600383.1 NP_664432.1 YP_282078.1 YP_280163.1 NP_607113.1 YP_596503.1 NP_269108.1 NP_802487.1 YP_141003.1 YP_139113.1 ZP_00388246.1
726	ZP_00781661.1 NP_688160.1 ZP_00789069.1 YP_329854.1 ZP_00788548.1 ZP_00786746.1 ZP_00784215.1 NP_735670.1 NP_721582.1 NP_358357.1 NP_345349.1 YP_598382.1 YP_060049.1 YP_602302.1 YP_600382.1 NP_664431.1 YP_282077.1 YP_280162.1 NP_607112.1 YP_596502.1 NP_269107.1 NP_802488.1 YP_141002.1 YP_139112.1 ZP_00388245.1
727	ZP_00781659.1 NP_688556.1 ZP_00789636.1 YP_330186.1 ZP_00787714.1 ZP_00785056.1 ZP_00783574.1 NP_736051.1 NP_721982.1 NP_359252.1 NP_346278.1 YP_597947.1 YP_059683.1 YP_601831.1 YP_599955.1 NP_664100.1 YP_281703.1 YP_279796.1 NP_606694.1 YP_596074.1 NP_268721.1 NP_802823.1 YP_141895.1 YP_139968.1 ZP_00388328.1
728	ZP_00781643.1 NP_687446.1 ZP_00789905.1 YP_329131.1 ZP_00787651.1 ZP_00784433.1 ZP_00783141.1 NP_734915.1 NP_722101.1 NP_359310.1 NP_346333.1 YP_599045.1 YP_602923.1 YP_600937.1 NP_665159.1 YP_282683.1 YP_280826.1 NP_607670.1 YP_597045.1 NP_269663.1 NP_801768.1 ZP_00875465.1 YP_140793.1 YP_138909.1 ZP_00388208.1
729	ZP_00781621.1 NP_687442.1 ZP_00790875.1 YP_329127.1 ZP_00788644.1 ZP_00786395.1 ZP_00784082.1 NP_734911.1 NP_720789.1 NP_359445.1 NP_346467.1 YP_597816.1 YP_059556.1 YP_601696.1 YP_599818.1 NP_663979.1 YP_281571.1 YP_279670.1 NP_606515.1 YP_595940.1 NP_268602.1 NP_801442.1 YP_142142.1 YP_140225.1 ZP_00388970.1
730	ZP_00781620.1 NP_687443.1 ZP_00790879.1 YP_329128.1 ZP_00788649.1 ZP_00786473.1 ZP_00784085.1 NP_734912.1 NP_720790.1 NP_359444.1 NP_346466.1 YP_597817.1 YP_059557.1 YP_601697.1 YP_599819.1 NP_663980.1 YP_281572.1 YP_279671.1 NP_606516.1 YP_595941.1 NP_268603.1 NP_801443.1 YP_142141.1 YP_140224.1 ZP_00388036.1
731	ZP_00781619.1 NP_687441.1 ZP_00790878.1 YP_329126.1 ZP_00788640.1 ZP_00786400.1 ZP_00784081.1 NP_734910.1 NP_720777.1 NP_359493.1 NP_346510.1 YP_597802.1 YP_059543.1 YP_601683.1 YP_599802.1 NP_663965.1 YP_281558.1 YP_279657.1 NP_606502.1 YP_595927.1 NP_268588.1 NP_801429.1 YP_142163.1 YP_140246.1 ZP_00388992.1
732	ZP_00781618.1 NP_687444.1 ZP_00790873.1 YP_329129.1 ZP_00788643.1 ZP_00786472.1 ZP_00784084.1 NP_734913.1 NP_720791.1 NP_359443.1 NP_346465.1 YP_597818.1 YP_059558.1 YP_601698.1 YP_599821.1 NP_663981.1 YP_281573.1 YP_279672.1 NP_606517.1 YP_595942.1 NP_268604.1 NP_801444.1 YP_142140.1 YP_140223.1 ZP_00388037.1
733	ZP_00781616.1 NP_688927.1 ZP_00790465.1 YP_330494.1 ZP_00788206.1 ZP_00784606.1 ZP_00782183.1 NP_736360.1 NP_722337.1 NP_359079.1 NP_346084.1 YP_599363.1 YP_061011.1 YP_603273.1 YP_601304.1 NP_665504.1 YP_283048.1 YP_281138.1 NP_608019.1 YP_597419.1 NP_269945.1 NP_802963.1 YP_140575.1 YP_138686.1 ZP_00388285.1
734	ZP_00781592.1 NP_688583.1 ZP_00790540.1 YP_330210.1 ZP_00788683.1 ZP_00786150.1 ZP_00783911.1 NP_736076.1 NP_722039.1 NP_359280.1 NP_346305.1 YP_597915.1 YP_059655.1 YP_601799.1 YP_599924.1 NP_664074.1 YP_281675.1 YP_279769.1 NP_606663.1 YP_596042.1 NP_268693.1 NP_802851.1 ZP_00875987.1 YP_140691.1 YP_138802.1
735	ZP_00781584.1 NP_688224.1 ZP_00789065.1 YP_329914.1 ZP_00788626.1 ZP_00784593.1 ZP_00782495.1 NP_735731.1 NP_722416.1 NP_357965.1 NP_344933.1 YP_598388.1 YP_060064.1 YP_602308.1 YP_600388.1 NP_664436.1 YP_282083.1 YP_280168.1 NP_607117.1 YP_596509.1 NP_269113.1 NP_802482.1 YP_141061.1 YP_139170.1 ZP_00389656.1
736	ZP_00781566.1 NP_688617.1 ZP_00790398.1 YP_330243.1 ZP_00788266.1 ZP_00785210.1 ZP_00782888.1 NP_736108.1 NP_722230.1 NP_358751.1 NP_345744.1 YP_597887.1 YP_059627.1 YP_601770.1 YP_599895.1 NP_664047.1 YP_281645.1 YP_279742.1 NP_606583.1 YP_596012.1 NP_268667.1 NP_802878.1 YP_140734.1 YP_138853.1 ZP_00389214.1
737	ZP_00781521.1 NP_688332.1 ZP_00790664.1 YP_329975.1 ZP_00787527.1 ZP_00786189.1 ZP_00783349.1 NP_735841.1 NP_359001.1 NP_345996.1 YP_598344.1 YP_060012.1 YP_602263.1 YP_600344.1 NP_664394.1 YP_282040.1 YP_280125.1 NP_607075.1 YP_596464.1 NP_269070.1 NP_802525.1 ZP_00874579.1 YP_140847.1 YP_138960.1 ZP_00389108.1
738	ZP_00781493.1 NP_687793.1 ZP_00789792.1 YP_329525.1 ZP_00787710.1 ZP_00786315.1 ZP_00783856.1 NP_735248.1 NP_358983.1 NP_345983.1 YP_598831.1 YP_060496.1 YP_602752.1 YP_600814.1 NP_664881.1 YP_282514.1 YP_280611.1 NP_607510.1 YP_596929.1 NP_269506.1 NP_802048.1 ZP_00876264.1 YP_141912.1 YP_139985.1 ZP_00388693.1
739	ZP_00781443.1 NP_688917.1 ZP_00790409.1 YP_330482.1 ZP_00788511.1 ZP_00784619.1 ZP_00782154.1 NP_735770.1 NP_736349.1 NP_720591.1 NP_721841.1 NP_358666.1 NP_345659.1 YP_599313.1 YP_060962.1 YP_603226.1 YP_601256.1 NP_665460.1 YP_282998.1 YP_281090.1 NP_607974.1 YP_597369.1 NP_269902.1 NP_802916.1 ZP_00874445.1
740	ZP_00781420.1 NP_687237.1 ZP_00789982.1 YP_328933.1 ZP_00787307.1 ZP_00784687.1 ZP_00782436.1 NP_734667.1 NP_720624.1 NP_359060.1 NP_346066.1 YP_599343.1 YP_060992.1 YP_603254.1 YP_601285.1 NP_665485.1 YP_283029.1 YP_281119.1 NP_608001.1 YP_597398.1 NP_269927.1 NP_802945.1 YP_140583.1 YP_138694.1 ZP_00388072.1
741	ZP_00781411.1 NP_688907.1 ZP_00790403.1 YP_330471.1 ZP_00788501.1 ZP_00784632.1 ZP_00782141.1 NP_736339.1 NP_722109.1 NP_358945.1 NP_345950.1 YP_599355.1 YP_061004.1 YP_603266.1 YP_601297.1 NP_665497.1 YP_283041.1 YP_281131.1 NP_608013.1 YP_597411.1 NP_269939.1 NP_802957.1 YP_142136.1 YP_140219.1 ZP_00389741.1
742	ZP_00781309.1 NP_688514.1 ZP_00790167.1 YP_330150.1 ZP_00788043.1 ZP_00782276.1 NP_736015.1 NP_721962.1 NP_358149.1 NP_345141.1 YP_597987.1 YP_059719.1 YP_601870.1 YP_599991.1 NP_664128.1 YP_281737.1 YP_279832.1 NP_606722.1 YP_596109.1 NP_268753.1 NP_802795.1 ZP_00875678.1 YP_142149.1 YP_140232.1 ZP_00388979.1
743	ZP_00781288.1 NP_689115.1 ZP_00789414.1 YP_330659.1 ZP_00787219.1 ZP_00784903.1 ZP_00782186.1 NP_736519.1 NP_721486.1 NP_359269.1 NP_346292.1 YP_598579.1 YP_060170.1 YP_602499.1 YP_600526.1 NP_664596.1 YP_282219.1 YP_280298.1 NP_607217.1 YP_596704.1 NP_269285.1 NP_802253.1 ZP_00875663.1 YP_141667.1 YP_139756.1
744	ZP_00781271.1 NP_687146.1 ZP_00790935.1 YP_328834.1 ZP_00788481.1 ZP_00786384.1 ZP_00783290.1 NP_734579.1 NP_720780.1 NP_357619.1 YP_597808.1 YP_059549.1 YP_601689.1 YP_599809.1 NP_663971.1 YP_281564.1 YP_279663.1 NP_606508.1 YP_595933.1 NP_268595.1 NP_801436.1 ZP_00876123.1 YP_142154.1 YP_140237.1 ZP_00388983.1
745	ZP_00781267.1 NP_687147.1 ZP_00790934.1 YP_328835.1 ZP_00788479.1 ZP_00786382.1 ZP_00783294.1 NP_734580.1 NP_720781.1 NP_357620.1 NP_344575.1 YP_597809.1 YP_059550.1 YP_601690.1 YP_599810.1 NP_663972.1 YP_281565.1 YP_279664.1 NP_606509.1 YP_595934.1 NP_268596.1 NP_801437.1 YP_142151.1 YP_140234.1 ZP_00388980.1
746	ZP_00781249.1 NP_687438.1 ZP_00790876.1 YP_329123.1 ZP_00788642.1 ZP_00786399.1 ZP_00784026.1 NP_734907.1 NP_720775.1 NP_359495.1 NP_346513.1 YP_597800.1 YP_059541.1 YP_601681.1 YP_599800.1 NP_663963.1 YP_281555.1 YP_279655.1 NP_606500.1 YP_595925.1 NP_268586.1 NP_801427.1 YP_142165.1 YP_140250.1 ZP_00388994.1
747	ZP_00781231.1 NP_688595.1 ZP_00790529.1 YP_330222.1 ZP_00788835.1 ZP_00785192.1 ZP_00782899.1 NP_736088.1 NP_722050.1 NP_359379.1 NP_346399.1 YP_597904.1 YP_059645.1 YP_601788.1 YP_599913.1 NP_664064.1 YP_281665.1 YP_279759.1 NP_606653.1 YP_596031.1 NP_268683.1 NP_802861.1 YP_140677.1 YP_138788.1 ZP_00388375.1
748	ZP_00781229.1 NP_688592.1 ZP_00790535.1 YP_330219.1 ZP_00788679.1 ZP_00785217.1 NP_736085.1 NP_722048.1 NP_359289.1 NP_346314.1 YP_597905.1 YP_059646.1 YP_601789.1 YP_599914.1 NP_664065.1 YP_281666.1 YP_279760.1 NP_606654.1 YP_596032.1 NP_268684.1 NP_802860.1 ZP_00875978.1 YP_140682.1 YP_138793.1 ZP_00388380.1
749	ZP_00781222.1 NP_688594.1 ZP_00790531.1 YP_330221.1 ZP_00788837.1 ZP_00785216.1 ZP_00782873.1 NP_736087.1 NP_720784.1 NP_358707.1 NP_345700.1 YP_598843.1 YP_060507.1 YP_602765.1 YP_600831.1 NP_664893.1 YP_282526.1 YP_280622.1 NP_607519.1 YP_596942.1 NP_269516.1 NP_802038.1 ZP_00876159.1 YP_141294.1 YP_139373.1
750	ZP_00781220.1 NP_688593.1 ZP_00790528.1 YP_330220.1 ZP_00788833.1 ZP_00785229.1 ZP_00782877.1 NP_736086.1 NP_720785.1 NP_358706.1 NP_345699.1 YP_598842.1 YP_060506.1 YP_602764.1 YP_600830.1 NP_664892.1 YP_282525.1 YP_280621.1 NP_607518.1 YP_596940.1 NP_269515.1 NP_802039.1 ZP_00876158.1 YP_141293.1 YP_139372.1
751	ZP_00781219.1 NP_688597.1 ZP_00790538.1 YP_330224.1 ZP_00788838.1 ZP_00785201.1 ZP_00782884.1 NP_736090.1 NP_722052.1 NP_359380.1 NP_346400.1 YP_597902.1 YP_059643.1 YP_601786.1 YP_599911.1 NP_664062.1 YP_281663.1 YP_279757.1 NP_606651.1 YP_596029.1 NP_268681.1 NP_802863.1 YP_140675.1 YP_138786.1 ZP_00388373.1
752	ZP_00781195.1 NP_687394.1 ZP_00791095.1 YP_329081.1 ZP_00787836.1 ZP_00785925.1 ZP_00784251.1 NP_734816.1 NP_722189.1 NP_357854.1 NP_344821.1 YP_599156.1 YP_060792.1 YP_603033.1 YP_601103.1 NP_665316.1 YP_282843.1 YP_280934.1 NP_607832.1 YP_597213.1 NP_269762.1 NP_801617.1 YP_140750.1 YP_138867.1 ZP_00388271.1
753	ZP_00781191.1 NP_687647.1 ZP_00790453.1 YP_329336.1 ZP_00787484.1 ZP_00785234.1 ZP_00783217.1 NP_735062.1 NP_721651.1 NP_358309.1 NP_345303.1 YP_598220.1 YP_059891.1 YP_602130.1 YP_600211.1 NP_664280.1 YP_281916.1 YP_280001.1 NP_606960.1 YP_596338.1 NP_268956.1 NP_802640.1 YP_141867.1 YP_139939.1 ZP_00388046.1
754	ZP_00781176.1 NP_687171.1 ZP_00791037.1 YP_328866.1 ZP_00788139.1 ZP_00785766.1 ZP_00782190.1 NP_734601.1 NP_720705.1 NP_358002.1 NP_344973.1 YP_597844.1 YP_059585.1 YP_601724.1 YP_599849.1 NP_664006.1 YP_281599.1 YP_279698.1 NP_606544.1 YP_595969.1 NP_268628.1 NP_801470.1 YP_140587.1 YP_138698.1 ZP_00388070.1
755	ZP_00781172.1 NP_687172.1 ZP_00791039.1 YP_328867.1 ZP_00788151.1 ZP_00785774.1 ZP_00782192.1 NP_734602.1 NP_720706.1 NP_358003.1 NP_344974.1 YP_597845.1 YP_059586.1 YP_601725.1 YP_599850.1 NP_664007.1 YP_281600.1 YP_279699.1 NP_606545.1 YP_595970.1 NP_268629.1 NP_801471.1 YP_140588.1 YP_138699.1 ZP_00388069.1
756	ZP_00781165.1 NP_688702.1 ZP_00789862.1 YP_330321.1 ZP_00788913.1 ZP_00786755.1 ZP_00784002.1 NP_736191.1 NP_722173.1 NP_358987.1 NP_345987.1 YP_599229.1 YP_060883.1 YP_603106.1 YP_601174.1 NP_665384.1 YP_282916.1 YP_281005.1 NP_607898.1 YP_597289.1 NP_269830.1 NP_801549.1 YP_142085.1 YP_140166.1 ZP_00389691.1
757	ZP_00781162.1 NP_688703.1 ZP_00789868.1 YP_330322.1 ZP_00788914.1 ZP_00784003.1 NP_736192.1 NP_722174.1 NP_358988.1 NP_345988.1 YP_599230.1 YP_060884.1 YP_603107.1 YP_601175.1 NP_665385.1 YP_282917.1 YP_281006.1 NP_607899.1 YP_597290.1 NP_269831.1 NP_801548.1 ZP_00875016.1 YP_142086.1 YP_140167.1 ZP_00389692.1
758	ZP_00781161.1 NP_688701.1 ZP_00790106.1 YP_330320.1 ZP_00788857.1 ZP_00785982.1 ZP_00784001.1 NP_736190.1 NP_722168.1 NP_357764.1 NP_344726.1 YP_599227.1 YP_060881.1 YP_603104.1 YP_601172.1 NP_665382.1 YP_282914.1 YP_281003.1 NP_607896.1 YP_597287.1 NP_269828.1 NP_801551.1 YP_142082.1 YP_140163.1 ZP_00389688.1
759	ZP_00781123.1 NP_688636.1 ZP_00790361.1 YP_330260.1 ZP_00788213.1 ZP_00785015.1 ZP_00783306.1 NP_736126.1 NP_722110.1 NP_359330.1 NP_346350.1 YP_597875.1 YP_059615.1 YP_601758.1 YP_599883.1 NP_664035.1 YP_281633.1 YP_279730.1 NP_606571.1 YP_596000.1 NP_268655.1 NP_802890.1 ZP_00874587.1 YP_140624.1 YP_138735.1
760	ZP_00781099.1 NP_688153.1 ZP_00789208.1 YP_329847.1 ZP_00788701.1 ZP_00786265.1 ZP_00783721.1 NP_735655.1 NP_721267.1 NP_358758.1 NP_345750.1 YP_598307.1 YP_059976.1 YP_602223.1 YP_600303.1 NP_664363.1 YP_282003.1 YP_280089.1 NP_607044.1 YP_596427.1 NP_269041.1 NP_802557.1 YP_140936.1 YP_139047.1 ZP_00388965.1
761	ZP_00781094.1 NP_688155.1 ZP_00790986.1 YP_329849.1 ZP_00788890.1 ZP_00786391.1 ZP_00783717.1 NP_735657.1 NP_721561.1 NP_359004.1 NP_345999.1 YP_598703.1 YP_060287.1 YP_602624.1 YP_600636.1 NP_664708.1 YP_282343.1 YP_280420.1 NP_607333.1 YP_596815.1 NP_269401.1 NP_802365.1 YP_141448.1 YP_139523.1 ZP_00388837.1
762	ZP_00781086.1 NP_687958.1 ZP_00789443.1 YP_329662.1 ZP_00787377.1 ZP_00785675.1 ZP_00786090.1 ZP_00783534.1 NP_735383.1 NP_721565.1 NP_359048.1 NP_346046.1 YP_598708.1 YP_602629.1 YP_600641.1 NP_664713.1 YP_282348.1 YP_280425.1 NP_607338.1 YP_596820.1 NP_269406.1 NP_802370.1 YP_141277.1 YP_139358.1 ZP_00388233.1
763	ZP_00781080.1 NP_687956.1 ZP_00789444.1 YP_329661.1 ZP_00787390.1 ZP_00785661.1 ZP_00783539.1 NP_735382.1 NP_721570.1 NP_357839.1 NP_344804.1 YP_598709.1 YP_060290.1 YP_602630.1 YP_600642.1 NP_664714.1 YP_282349.1 YP_280426.1 NP_607339.1 YP_596821.1 NP_269407.1 NP_802371.1 YP_141276.1 YP_139357.1 ZP_00388063.1
764	ZP_00781074.1 NP_689131.1 ZP_00789386.1 YP_330694.1 ZP_00788787.1 ZP_00785615.1 ZP_00783569.1 NP_736535.1 NP_357688.1 NP_344652.1 YP_599570.1 YP_061177.1 YP_603452.1 YP_601469.1 NP_665646.1 YP_283205.1 YP_281339.1 NP_608159.1 YP_597584.1 NP_270098.1 NP_803100.1 ZP_00875921.1 YP_141673.1 YP_139762.1 ZP_00388896.1
765	ZP_00781073.1 NP_689130.1 ZP_00789416.1 YP_330693.1 ZP_00788789.1 ZP_00785632.1 ZP_00783565.1 NP_736534.1 NP_357689.1 NP_344653.1 YP_599569.1 YP_061176.1 YP_603451.1 YP_601468.1 NP_665645.1 YP_283204.1 YP_281338.1 NP_608158.1 YP_597583.1 NP_270097.1 NP_803099.1 ZP_00875920.1 YP_141672.1 YP_139761.1 ZP_00388895.1
766	ZP_00781043.1 NP_688772.1 ZP_00790329.1 YP_330401.1 ZP_00788445.1 ZP_00785747.1 ZP_00783332.1 NP_736259.1 NP_720794.1 NP_359397.1 NP_346418.1 YP_597829.1 YP_059570.1 YP_601709.1 YP_599834.1 NP_663992.1 YP_281584.1 YP_279683.1 NP_606528.1 YP_595953.1 NP_268614.1 NP_801455.1 YP_142132.1 YP_140215.1 ZP_00389737.1
767	ZP_00781041.1 NP_688777.1 ZP_00790316.1 YP_330406.1 ZP_00788456.1 ZP_00785735.1 ZP_00783341.1 NP_736264.1 NP_722019.1 NP_359570.1 NP_346587.1 YP_598735.1 YP_060358.1 YP_602657.1 YP_600665.1 NP_664795.1 YP_282433.1 YP_280519.1 NP_607426.1 YP_596843.1 NP_269432.1 NP_802129.1 YP_141172.1 YP_139270.1 ZP_00389357.1
768	ZP_00781034.1 NP_687203.1 ZP_00789581.1 YP_328902.1 ZP_00787301.1 ZP_00784680.1 ZP_00783405.1 NP_734637.1 NP_722277.1 NP_359446.1 NP_346469.1 YP_597705.1 YP_059460.1 YP_601595.1 YP_599693.1 NP_663890.1 YP_281458.1 YP_279561.1 NP_606424.1 YP_595827.1 NP_268506.1 NP_801349.1 YP_142186.1 YP_140271.1 ZP_00388014.1
769	ZP_00781024.1 NP_687212.1 ZP_00789593.1 YP_328911.1 ZP_00787331.1 ZP_00784658.1 ZP_00783814.1 NP_734645.1 NP_722270.1 NP_359319.1 NP_346340.1 YP_597711.1 YP_059467.1 YP_601601.1 YP_599699.1 NP_663895.1 YP_281464.1 YP_279567.1 NP_606430.1 YP_595833.1 NP_801355.1 ZP_00875869.1 YP_142178.1 YP_140263.1 ZP_00389008.1
770	ZP_00781018.1 NP_689060.1 ZP_00789170.1 YP_330603.1 ZP_00788166.1 ZP_00785873.1 ZP_00784141.1 NP_736462.1 NP_722255.1 NP_359314.1 NP_346336.1 YP_599438.1 YP_061078.1 YP_603349.1 YP_601391.1 NP_665569.1 YP_283124.1 YP_281212.1 NP_608082.1 YP_597502.1 NP_270006.1 NP_803024.1 YP_140633.1 YP_138744.1 ZP_00389258.1
771	ZP_00781009.1 NP_687086.1 ZP_00790060.1 YP_328776.1 ZP_00787555.1 ZP_00786183.1 ZP_00782346.1 NP_734520.1 NP_720546.1 NP_359431.1 NP_346453.1 YP_597647.1 YP_059403.1 YP_601532.1 YP_599634.1 NP_663837.1 YP_281400.1 YP_279505.1 NP_606370.1 YP_595769.1 NP_268454.1 NP_801296.1 YP_142267.1 YP_140352.1 ZP_00388783.1
772	ZP_00780909.1 NP_687332.1 ZP_00790640.1 YP_329021.1 ZP_00786980.1 ZP_00784938.1 ZP_00782070.1 NP_734756.1 NP_720909.1 NP_357852.1 NP_344819.1 YP_599082.1 YP_060720.1 YP_602959.1 YP_600974.1 NP_665195.1 YP_282719.1 YP_280862.1 NP_607707.1 YP_597083.1 NP_269696.1 NP_801733.1 YP_140658.1 YP_138769.1 ZP_00389238.1
773	ZP_00780907.1 NP_687326.1 ZP_00790639.1 YP_329015.1 ZP_00786989.1 ZP_00784948.1 ZP_00782072.1 NP_734750.1 NP_720903.1 NP_358908.1 NP_345915.1 YP_599089.1 YP_060727.1 YP_602966.1 YP_600981.1 NP_665202.1 YP_282726.1 YP_280869.1 NP_607714.1 YP_597090.1 NP_269702.1 NP_801726.1 ZP_00875247.1 YP_141998.1 YP_140071.1
774	ZP_00780898.1 NP_689153.1 ZP_00789830.1 YP_330716.1 ZP_00788116.1 ZP_00784444.1 ZP_00782719.1 NP_736557.1 NP_722441.1 NP_359625.1 NP_346637.1 YP_599588.1 YP_061194.1 YP_603465.1 YP_601485.1 NP_665662.1 YP_283221.1 YP_281356.1 NP_608175.1 YP_597600.1 NP_270114.1 NP_803116.1 YP_142342.1 YP_140427.1 ZP_00388361.1
775	ZP_00780893.1 NP_689144.1 ZP_00789838.1 YP_330707.1 ZP_00788107.1 ZP_00784476.1 ZP_00782726.1 NP_736548.1 NP_722440.1 NP_359624.1 NP_346636.1 YP_599586.1 YP_061193.1 YP_603464.1 YP_601484.1 NP_665661.1 YP_283220.1 YP_281355.1 NP_608174.1 YP_597599.1 NP_270113.1 NP_803115.1 YP_142341.1 YP_140425.1 ZP_00388405.1
776	ZP_00780864.1 NP_687464.1 ZP_00790315.1 YP_329149.1 ZP_00787639.1 ZP_00788869.1 ZP_00784479.1 ZP_00783132.1 NP_734933.1 NP_359264.1 NP_346289.1 YP_598321.1 YP_059990.1 YP_602238.1 YP_600317.1 NP_664375.1 YP_282016.1 YP_280103.1 NP_607056.1 YP_596440.1 NP_269053.1 NP_802545.1 YP_141330.1 YP_139413.1 ZP_00389536.1
777	ZP_00780790.1 NP_687802.1 ZP_00789777.1 YP_329534.1 ZP_00787695.1 ZP_00785604.1 ZP_00783964.1 NP_735257.1 NP_721056.1 NP_358267.1 NP_345263.1 YP_598826.1 YP_060439.1 YP_602747.1 YP_600808.1 NP_664876.1 YP_282509.1 YP_280605.1 NP_607505.1 YP_596924.1 NP_269501.1 NP_802053.1 YP_141129.1 YP_139227.1 ZP_00389074.1
778	ZP_00780785.1 NP_687803.1 ZP_00789785.1 YP_329535.1 ZP_00787703.1 ZP_00785608.1 ZP_00783933.1 NP_735258.1 NP_721057.1 NP_358268.1 NP_345264.1 YP_598825.1 YP_060438.1 YP_602746.1 YP_600807.1 NP_664875.1 YP_282508.1 YP_280604.1 NP_607504.1 YP_596923.1 NP_269500.1 NP_802054.1 YP_141130.1 YP_139228.1 ZP_00389075.1
779	ZP_00780770.1 NP_689086.1 ZP_00790210.1 YP_330630.1 ZP_00787208.1 ZP_00784870.1 ZP_00782187.1 NP_736487.1 NP_722380.1 NP_359479.1 YP_599507.1 YP_061143.1 YP_603416.1 YP_601434.1 NP_665610.1 YP_283168.1 YP_281279.1 NP_608125.1 YP_597547.1 NP_270064.1 NP_803066.1 ZP_00876055.1 YP_140482.1 YP_138595.1 ZP_00389310.1
780	ZP_00780747.1 NP_688193.1 ZP_00789005.1 YP_329884.1 ZP_00788550.1 ZP_00784585.1 ZP_00782994.1 NP_735701.1 NP_721795.1 NP_358136.1 NP_345129.1 YP_598476.1 YP_060092.1 YP_602395.1 YP_600418.1 NP_664463.1 YP_282112.1 YP_280196.1 NP_607144.1 YP_596595.1 NP_269197.1 NP_802456.1 ZP_00875156.1 YP_141545.1 YP_139636.1
781	ZP_00780738.1 NP_688185.1 ZP_00789040.1 YP_329877.1 ZP_00788560.1 ZP_00786287.1 ZP_00782976.1 NP_735693.1 NP_721604.1 NP_358187.1 NP_345181.1 YP_598368.1 YP_060036.1 YP_602287.1 YP_600369.1 NP_664418.1 YP_282064.1 YP_280149.1 NP_607099.1 YP_596489.1 NP_269094.1 NP_802501.1 YP_141275.1 YP_139356.1 ZP_00388062.1
782	ZP_00780713.1 NP_687383.1 ZP_00790586.1 YP_329070.1 ZP_00787798.1 ZP_00785927.1 ZP_00783591.1 NP_734805.1 NP_722066.1 NP_357976.1 NP_344945.1 YP_599166.1 YP_060801.1 YP_603042.1 YP_601113.1 NP_665326.1 YP_282852.1 YP_280943.1 NP_607841.1 YP_597222.1 NP_269771.1 NP_801606.1 ZP_00875545.1 YP_140805.1 YP_138921.1
783	ZP_00780707.1 NP_687376.1 ZP_00790589.1 YP_329063.1 ZP_00787814.1 ZP_00786520.1 ZP_00784021.1 NP_734798.1 NP_722073.1 NP_357969.1 NP_344938.1 YP_599173.1 YP_060808.1 YP_603050.1 YP_601120.1 NP_665333.1 YP_282859.1 YP_280950.1 NP_607848.1 YP_597229.1 NP_269778.1 NP_801599.1 YP_140798.1 YP_138914.1 ZP_00388213.1
784	ZP_00780691.1 NP_688600.1 ZP_00790524.1 YP_330227.1 ZP_00788263.1 ZP_00785213.1 ZP_00782878.1 NP_736093.1 NP_721595.1 YP_598374.1 YP_060042.1 YP_602293.1 YP_600375.1 NP_664424.1 YP_282070.1 YP_280155.1 NP_607105.1 YP_596495.1 NP_269100.1 NP_802495.1 ZP_00875416.1 YP_141370.1 YP_141702.1 YP_139452.1 ZP_00389501.1
785	ZP_00780683.1 NP_687777.1 ZP_00789300.1 YP_329509.1 ZP_00788905.1 ZP_00785799.1 ZP_00783780.1 NP_735232.1 NP_721137.1 NP_358936.1 NP_345941.1 YP_598111.1 YP_059847.1 YP_602021.1 YP_600116.1 NP_664236.1 YP_281871.1 YP_279956.1 NP_606855.1 YP_596230.1 NP_268865.1 NP_802685.1 YP_140901.1 YP_139012.1 ZP_00389397.1
786	ZP_00780678.1 NP_687778.1 ZP_00790820.1 YP_329510.1 ZP_00788766.1 ZP_00785797.1 ZP_00783779.1 NP_735233.1 NP_721138.1 NP_359025.1 NP_346020.1 YP_598112.1 YP_059848.1 YP_602022.1 YP_600117.1 NP_664237.1 YP_281872.1 YP_279957.1 NP_606856.1 YP_596231.1 NP_268866.1 NP_802684.1 YP_140902.1 YP_139013.1 ZP_00389396.1
787	ZP_00780670.1 NP_688094.1 ZP_00789466.1 YP_329791.1 ZP_00786878.1 ZP_00785393.1 ZP_00786535.1 ZP_00782578.1 NP_735562.1 NP_359255.1 NP_346280.1 YP_598582.1 YP_060173.1 YP_602502.1 YP_600529.1 NP_664599.1 YP_282222.1 YP_280301.1 NP_607220.1 YP_596707.1 NP_269288.1 NP_802256.1 YP_141695.1 YP_139785.1 ZP_00388756.1
788	ZP_00780636.1 NP_687566.1 ZP_00789873.1 YP_329318.1 ZP_00787927.1 ZP_00785262.1 ZP_00782560.1 NP_735046.1 NP_721668.1 NP_358769.1 NP_345762.1 YP_598213.1 YP_059885.1 YP_602124.1 YP_600204.1 NP_664274.1 YP_281910.1 YP_279994.1 NP_606953.1 YP_596332.1 NP_268950.1 NP_802647.1 YP_141156.1 YP_139254.1 ZP_00389342.1
789	ZP_00780634.1 NP_687573.1 ZP_00790472.1 YP_329323.1 ZP_00787481.1 ZP_00785258.1 ZP_00783788.1 NP_735051.1 NP_721659.1 NP_358764.1 NP_345757.1 YP_598217.1 YP_059889.1 YP_602128.1 YP_600208.1 NP_664278.1 YP_281914.1 YP_279998.1 NP_606957.1 YP_596336.1 NP_268954.1 NP_802643.1 YP_141539.1 YP_139630.1 ZP_00389301.1
790	ZP_00780633.1 NP_687565.1 ZP_00789887.1 YP_329317.1 ZP_00787936.1 ZP_00785249.1 ZP_00782519.1 NP_735045.1 NP_721669.1 NP_358770.1 NP_345763.1 YP_598212.1 YP_059884.1 YP_602123.1 YP_600203.1 NP_664273.1 YP_281909.1 YP_279993.1 NP_606952.1 YP_596331.1 NP_268949.1 NP_802648.1 YP_141154.1 YP_139252.1 ZP_00389340.1
791	ZP_00780631.1 NP_687569.1 ZP_00791193.1 YP_329321.1 ZP_00787465.1 ZP_00785235.1 ZP_00783801.1 NP_735049.1 NP_721662.1 NP_358767.1 NP_345760.1 YP_598215.1 YP_059887.1 YP_602126.1 YP_600206.1 NP_664276.1 YP_281912.1 YP_279996.1 NP_606955.1 YP_596334.1 NP_268952.1 NP_802645.1 YP_141541.1 YP_139632.1 ZP_00388034.1
792	ZP_00780622.1 NP_687570.1 ZP_00791194.1 ZP_00791228.1 YP_329322.1 ZP_00787474.1 ZP_00785239.1 ZP_00783798.1 ZP_00783800.1 NP_735050.1 NP_721660.1 YP_598216.1 YP_059888.1 YP_602127.1 YP_600207.1 NP_664277.1 YP_281913.1 YP_279997.1 NP_606956.1 YP_596335.1 NP_268953.1 NP_802644.1 YP_141540.1 YP_139631.1 ZP_00388035.1
793	ZP_00780612.1 NP_688808.1 ZP_00790424.1 YP_330435.1 ZP_00787886.1 ZP_00785156.1 ZP_00783684.1 NP_736293.1 NP_720730.1 NP_357615.1 NP_344571.1 YP_597747.1 YP_059501.1 YP_601635.1 YP_599738.1 NP_663929.1 YP_281500.1 YP_279603.1 NP_606464.1 YP_595870.1 NP_268541.1 NP_801389.1 YP_142268.1 YP_140353.1 ZP_00388782.1
794	ZP_00780597.1 NP_688209.1 ZP_00789044.1 YP_329900.1 ZP_00788062.1 ZP_00784596.1 ZP_00782496.1 NP_735717.1 NP_721813.1 NP_357914.1 YP_598402.1 YP_060078.1 YP_602322.1 YP_600404.1 NP_664450.1 YP_282097.1 YP_280182.1 NP_607131.1 YP_596524.1 NP_269127.1 NP_802468.1 ZP_00874932.1 YP_141604.1 YP_139693.1 ZP_00389807.1
795	ZP_00780591.1 NP_688208.1 ZP_00789017.1 YP_329899.1 ZP_00788067.1 ZP_00784551.1 ZP_00782500.1 NP_735716.1 NP_721812.1 NP_357915.1 YP_598403.1 YP_060079.1 YP_602323.1 YP_600406.1 NP_664451.1 YP_282098.1 YP_280183.1 NP_607132.1 YP_596525.1 NP_269128.1 NP_802467.1 ZP_00874933.1 YP_141603.1 YP_139692.1 ZP_00389806.1
796	ZP_00780588.1 NP_688207.1 ZP_00789070.1 YP_329898.1 ZP_00788066.1 ZP_00784558.1 ZP_00782511.1 NP_735715.1 NP_721810.1 NP_357916.1 YP_598404.1 YP_060080.1 YP_602324.1 YP_600407.1 NP_664452.1 YP_282099.1 YP_280184.1 NP_607133.1 YP_596526.1 NP_269129.1 NP_802466.1 ZP_00874935.1 YP_141602.1 YP_139691.1 ZP_00389805.1
797	ZP_00780549.1 NP_687301.1 ZP_00790988.1 YP_328990.1 ZP_00787002.1 ZP_00786449.1 ZP_00784089.1 NP_734725.1 NP_720881.1 NP_359458.1 NP_346480.1 YP_599116.1 YP_060754.1 YP_602994.1 YP_601008.1 NP_665279.1 YP_282751.1 YP_280896.1 NP_607739.1 YP_597119.1 NP_269726.1 NP_801654.1 YP_140914.1 YP_139025.1 ZP_00388472.1
798	ZP_00780543.1 NP_687508.1 ZP_00789742.1 YP_329212.1 ZP_00787795.1 ZP_00785145.1 ZP_00782690.1 NP_734989.1 NP_720987.1 NP_359104.1 NP_346106.1 YP_598875.1 YP_060589.1 YP_602851.1 YP_600864.1 NP_664977.1 YP_282613.1 YP_280654.1 NP_607607.1 YP_596976.1 NP_269595.1 NP_801951.1 YP_141142.1 YP_139242.1 ZP_00388429.1
799	ZP_00780540.1 NP_687516.1 ZP_00790831.1 YP_329220.1 ZP_00787760.1 ZP_00785131.1 ZP_00782660.1 NP_734997.1 NP_720995.1 NP_358314.1 NP_345309.1 YP_598867.1 YP_060581.1 YP_602843.1 YP_600856.1 NP_664969.1 YP_282605.1 YP_280646.1 NP_607599.1 YP_596968.1 NP_269587.1 NP_801959.1 YP_141011.1 YP_139121.1 ZP_00388253.1
800	ZP_00780528.1 NP_687517.1 ZP_00790825.1 YP_329221.1 ZP_00787791.1 ZP_00785128.1 ZP_00782681.1 NP_734998.1 NP_720996.1 NP_358315.1 NP_345310.1 YP_598866.1 YP_060580.1 YP_602842.1 YP_600855.1 NP_664968.1 YP_282604.1 YP_280645.1 NP_607598.1 YP_596967.1 NP_269586.1 NP_801960.1 YP_141012.1 YP_139122.1 ZP_00388254.1
801	ZP_00780508.1 NP_688016.1 ZP_00790908.1 YP_329721.1 ZP_00786856.1 ZP_00784817.1 ZP_00784072.1 NP_735489.1 NP_721397.1 NP_358734.1 NP_345727.1 YP_598608.1 YP_060199.1 YP_602528.1 YP_600555.1 NP_664624.1 YP_282248.1 YP_280327.1 NP_607246.1 YP_596734.1 NP_269314.1 NP_802283.1 YP_141300.1 YP_139379.1 ZP_00388705.1
802	ZP_00780504.1 NP_688761.1 ZP_00790323.1 YP_330390.1 ZP_00788448.1 ZP_00785749.1 ZP_00783326.1 NP_736248.1 NP_720809.1 NP_357842.1 NP_344809.1 YP_597839.1 YP_059580.1 YP_601719.1 YP_599844.1 NP_664002.1 YP_281594.1 YP_279693.1 NP_606539.1 YP_595964.1 NP_268624.1 NP_801465.1 YP_142123.1 YP_140205.1 ZP_00389728.1
803	ZP_00780495.1 NP_688762.1 ZP_00790332.1 YP_330391.1 ZP_00788452.1 ZP_00785739.1 ZP_00783344.1 NP_736249.1 NP_720808.1 NP_359385.1 NP_346406.1 YP_597837.1 YP_059578.1 YP_601717.1 YP_599842.1 NP_664000.1 YP_281592.1 YP_279691.1 NP_606537.1 YP_595962.1 NP_268622.1 NP_801463.1 YP_142124.1 YP_140207.1 ZP_00389729.1
804	ZP_00780485.1 NP_688760.1 ZP_00790317.1 YP_330389.1 ZP_00788450.1 ZP_00785742.1 ZP_00783345.1 NP_736247.1 NP_720810.1 NP_357843.1 NP_344810.1 YP_597840.1 YP_059581.1 YP_601720.1 YP_599845.1 NP_664003.1 YP_281595.1 YP_279694.1 NP_606540.1 YP_595965.1 NP_268625.1 NP_801466.1 YP_142122.1 YP_140204.1 ZP_00389727.1
805	ZP_00780484.1 NP_687098.1 ZP_00790721.1 YP_328788.1 ZP_00788587.1 ZP_00786310.1 ZP_00783183.1 NP_734532.1 NP_722320.1 NP_357786.1 NP_344753.1 YP_597659.1 YP_059415.1 YP_601545.1 YP_599648.1 NP_663848.1 YP_281412.1 YP_279516.1 NP_606381.1 YP_595780.1 NP_268464.1 NP_801308.1 YP_142258.1 YP_140343.1 ZP_00388438.1
806	ZP_00780481.1 NP_687094.1 ZP_00790714.1 YP_328784.1 ZP_00788609.1 ZP_00786570.1 ZP_00784005.1 NP_734528.1 NP_722322.1 NP_357782.1 NP_344749.1 YP_597655.1 YP_059411.1 YP_601539.1 YP_601540.1 YP_599643.1 NP_663844.1 YP_281408.1 YP_279512.1 NP_606377.1 YP_595776.1 NP_268460.1 NP_801304.1 YP_142262.1 YP_140347.1
807	ZP_00780479.1 NP_687101.1 ZP_00790717.1 YP_328791.1 ZP_00788597.1 ZP_00786305.1 ZP_00783168.1 NP_734535.1 NP_722317.1 NP_357790.1 NP_344756.1 YP_597662.1 YP_059418.1 YP_601548.1 YP_599651.1 NP_663851.1 YP_281415.1 YP_279519.1 NP_606384.1 YP_595783.1 NP_268467.1 NP_801311.1 YP_142255.1 YP_140340.1 ZP_00388441.1
808	ZP_00780478.1 NP_687119.1 ZP_00791052.1 YP_328808.1 ZP_00788855.1 ZP_00783179.1 NP_734553.1 NP_722299.1 NP_357808.1 NP_344775.1 YP_597681.1 YP_059436.1 YP_601567.1 YP_599668.1 NP_663869.1 YP_281433.1 YP_279537.1 NP_606402.1 YP_595801.1 NP_268485.1 NP_801329.1 ZP_00875041.1 YP_142237.1 YP_140322.1 ZP_00388458.1
809	ZP_00780473.1 NP_687100.1 ZP_00790710.1 YP_328790.1 ZP_00788604.1 ZP_00786301.1 ZP_00783193.1 NP_734534.1 NP_722318.1 NP_357789.1 NP_344755.1 YP_597661.1 YP_059417.1 YP_601547.1 YP_599650.1 NP_663850.1 YP_281414.1 YP_279518.1 NP_606383.1 YP_595782.1 NP_268466.1 NP_801310.1 YP_142256.1 YP_140341.1 ZP_00388440.1
810	ZP_00780468.1 NP_687103.1 ZP_00790712.1 YP_328793.1 ZP_00788590.1 ZP_00786308.1 ZP_00783187.1 NP_734537.1 NP_722315.1 NP_357792.1 NP_344758.1 YP_597664.1 YP_059420.1 YP_601550.1 YP_599653.1 NP_663853.1 YP_281417.1 YP_279521.1 NP_606386.1 YP_595785.1 NP_268469.1 NP_801313.1 YP_142253.1 YP_140338.1 ZP_00388443.1
811	ZP_00780463.1 NP_687099.1 ZP_00790726.1 YP_328789.1 ZP_00788584.1 ZP_00786306.1 ZP_00783182.1 NP_734533.1 NP_722319.1 NP_357788.1 NP_344754.1 YP_597660.1 YP_059416.1 YP_601546.1 YP_599649.1 NP_663849.1 YP_281413.1 YP_279517.1 NP_606382.1 YP_595781.1 NP_268465.1 NP_801309.1 YP_142257.1 YP_140342.1 ZP_00388439.1
812	ZP_00780460.1 NP_687102.1 ZP_00790709.1 YP_328792.1 ZP_00788592.1 ZP_00786309.1 ZP_00783180.1 NP_734536.1 NP_722316.1 NP_357791.1 NP_344757.1 YP_597663.1 YP_059419.1 YP_601549.1 YP_599652.1 NP_663852.1 YP_281416.1 YP_279520.1 NP_606385.1 YP_595784.1 NP_268468.1 NP_801312.1 YP_142254.1 YP_140339.1 ZP_00388442.1
813	ZP_00780454.1 NP_687116.1 ZP_00790715.1 YP_328806.1 ZP_00788909.1 ZP_00783173.1 NP_734550.1 NP_722302.1 NP_357805.1 NP_344772.1 YP_597678.1 YP_059433.1 YP_601564.1 YP_599665.1 NP_663866.1 YP_281430.1 YP_279534.1 NP_606399.1 YP_595798.1 NP_268482.1 NP_801326.1 ZP_00875845.1 YP_142240.1 YP_140325.1 ZP_00388456.1
814	ZP_00780426.1 NP_687871.1 ZP_00790270.1 YP_329602.1 ZP_00787040.1 ZP_00783511.1 NP_735325.1 NP_721878.1 NP_358959.1 NP_345965.1 YP_598239.1 YP_059910.1 YP_602153.1 YP_600233.1 NP_664297.1 YP_281938.1 YP_280022.1 NP_606977.1 YP_596361.1 NP_268976.1 NP_802623.1 ZP_00874971.1 YP_140892.1 YP_139003.1 ZP_00389406.1
815	ZP_00780421.1 NP_687864.1 ZP_00790273.1 YP_329594.1 ZP_00787100.1 ZP_00786020.1 ZP_00782624.1 NP_735317.1 NP_721887.1 NP_358511.1 NP_345488.1 YP_598236.1 YP_059907.1 YP_602148.1 YP_600230.1 NP_664294.1 YP_281935.1 YP_280019.1 NP_606974.1 YP_596358.1 NP_268973.1 NP_802626.1 YP_141900.1 YP_139973.1 ZP_00388333.1
816	ZP_00780417.1 NP_687860.1 ZP_00789337.1 YP_329590.1 ZP_00787050.1 ZP_00786023.1 ZP_00782619.1 NP_735313.1 NP_721898.1 NP_358585.1 NP_345556.1 YP_598770.1 YP_060394.1 YP_602697.1 YP_600762.1 NP_664834.1 YP_282467.1 YP_280564.1 NP_607464.1 YP_596879.1 NP_269462.1 NP_802092.1 YP_141903.1 YP_139976.1 ZP_00388336.1
817	ZP_00780410.1 NP_687274.1 ZP_00789908.1 YP_328966.1 ZP_00787825.1 ZP_00785552.1 ZP_00785559.1 ZP_00782470.1 NP_734699.1 NP_721854.1 NP_358616.1 NP_345586.1 YP_599437.1 YP_061077.1 YP_603348.1 YP_601390.1 NP_665568.1 YP_283123.1 YP_281211.1 YP_597501.1 NP_803023.1 ZP_00876060.1 YP_141917.1 YP_139990.1 ZP_00388688.1
818	ZP_00780409.1 NP_687249.1 ZP_00789976.1 YP_328944.1 ZP_00787290.1 ZP_00786331.1 ZP_00782433.1 NP_734679.1 NP_720639.1 NP_357865.1 NP_344832.1 YP_599324.1 YP_060973.1 YP_603235.1 YP_601266.1 NP_665468.1 YP_283010.1 YP_281100.1 NP_607982.1 YP_597379.1 NP_269910.1 NP_802927.1 YP_140524.1 YP_138637.1 ZP_00388940.1
819	ZP_00780408.1 NP_687250.1 ZP_00789967.1 YP_328945.1 ZP_00787325.1 ZP_00786327.1 ZP_00782440.1 NP_734680.1 NP_720640.1 NP_357866.1 NP_344833.1 YP_599323.1 YP_060972.1 YP_603234.1 YP_601265.1 NP_665467.1 YP_283009.1 YP_281099.1 NP_607981.1 YP_597378.1 NP_269909.1 NP_802926.1 YP_140525.1 YP_138638.1 ZP_00388939.1
820	ZP_00780405.1 NP_687275.1 ZP_00789917.1 YP_328967.1 ZP_00787828.1 ZP_00785557.1 ZP_00782473.1 NP_734700.1 NP_721705.1 NP_358565.1 NP_358617.1 NP_345587.1 YP_598060.1 YP_059802.1 YP_601964.1 YP_600065.1 NP_664190.1 YP_281813.1 YP_279907.1 NP_606801.1 YP_596181.1 NP_268816.1 NP_802729.1 YP_138831.1 ZP_00389196.1
821	ZP_00780383.1 NP_687541.1 ZP_00790191.1 YP_329293.1 ZP_00787922.1 ZP_00785656.1 ZP_00782525.1 NP_735021.1 NP_721141.1 NP_358763.1 NP_345755.1 YP_598115.1 YP_059851.1 YP_602025.1 YP_600120.1 NP_664240.1 YP_281875.1 YP_279960.1 NP_606859.1 YP_596234.1 NP_268869.1 NP_802681.1 YP_141517.1 YP_139607.1 ZP_00389270.1
822	ZP_00780381.1 NP_687539.1 ZP_00790194.1 YP_329291.1 ZP_00787939.1 ZP_00785649.1 ZP_00782538.1 NP_735019.1 NP_721140.1 NP_358134.1 NP_345127.1 YP_598114.1 YP_059850.1 YP_602024.1 YP_600119.1 NP_664239.1 YP_281874.1 YP_279959.1 NP_606858.1 YP_596233.1 NP_268868.1 NP_802682.1 YP_141518.1 YP_139608.1 ZP_00389271.1
823	ZP_00780370.1 NP_687537.1 ZP_00790184.1 YP_329289.1 ZP_00788955.1 ZP_00785651.1 ZP_00782534.1 NP_735017.1 NP_721028.1 NP_358266.1 NP_345262.1 YP_598845.1 YP_060509.1 YP_602767.1 YP_600833.1 NP_664895.1 YP_282528.1 YP_280624.1 NP_607521.1 YP_596945.1 NP_269518.1 NP_802036.1 YP_141567.1 YP_139656.1 ZP_00388149.1
824	ZP_00780367.1 NP_687538.1 ZP_00790183.1 YP_329290.1 ZP_00787931.1 ZP_00785648.1 ZP_00782558.1 NP_735018.1 NP_721139.1 NP_358135.1 NP_345128.1 YP_598113.1 YP_059849.1 YP_602023.1 YP_600118.1 NP_664238.1 YP_281873.1 YP_279958.1 NP_606857.1 YP_596232.1 NP_268867.1 NP_802683.1 YP_141007.1 YP_139117.1 ZP_00388249.1
825	ZP_00780362.1 NP_687678.1 ZP_00790000.1 YP_329412.1 ZP_00787630.1 ZP_00784540.1 ZP_00782956.1 NP_735093.1 NP_358152.1 NP_345147.1 YP_598039.1 YP_059774.1 YP_601937.1 YP_600044.1 NP_664171.1 YP_281792.1 YP_279886.1 NP_606774.1 YP_596160.1 NP_268797.1 NP_802748.1 ZP_00875562.1 YP_141677.1 YP_139766.1 ZP_00388898.1
826	ZP_00780345.1 NP_687679.1 ZP_00790015.1 YP_329413.1 ZP_00788082.1 ZP_00784485.1 ZP_00782973.1 NP_735094.1 NP_358153.1 NP_345148.1 YP_598040.1 YP_059775.1 YP_601938.1 YP_600045.1 NP_664172.1 YP_281793.1 YP_279887.1 NP_606775.1 YP_596161.1 NP_268798.1 NP_802747.1 ZP_00875563.1 YP_141675.1 YP_139764.1 ZP_00388897.1
827	ZP_00780330.1 NP_688057.1 ZP_00790651.1 YP_329758.1 ZP_00786905.1 ZP_00784814.1 ZP_00783381.1 NP_735528.1 NP_721601.1 NP_358207.1 NP_345204.1 YP_598370.1 YP_060038.1 YP_602289.1 YP_600371.1 NP_664420.1 YP_282066.1 YP_280151.1 NP_607101.1 YP_596491.1 NP_269096.1 NP_802499.1 YP_141361.1 YP_139444.1 ZP_00389505.1
828	ZP_00780325.1 NP_688056.1 ZP_00790653.1 YP_329757.1 ZP_00786841.1 ZP_00784828.1 ZP_00783368.1 NP_735527.1 NP_721600.1 NP_358208.1 NP_345205.1 YP_598371.1 YP_060039.1 YP_602290.1 YP_600372.1 NP_664421.1 YP_282067.1 YP_280152.1 NP_607102.1 YP_596492.1 NP_269097.1 NP_802498.1 YP_141362.1 YP_139445.1 ZP_00389504.1
829	ZP_00780309.1 NP_687410.1 ZP_00790595.1 YP_329096.1 ZP_00788010.1 ZP_00785506.1 ZP_00783414.1 NP_734880.1 NP_720864.1 NP_358070.1 NP_345067.1 YP_599144.1 YP_060780.1 YP_603021.1 YP_601089.1 NP_665304.1 YP_282831.1 YP_280922.1 NP_607764.1 YP_597201.1 NP_269750.1 NP_801629.1 YP_141951.1 YP_140024.1 ZP_00388665.1
830	ZP_00780303.1 NP_687401.1 ZP_00790610.1 YP_329088.1 ZP_00787979.1 ZP_00786228.1 ZP_00783425.1 NP_734823.1 NP_359352.1 NP_346371.1 YP_599151.1 YP_060787.1 YP_603028.1 YP_601096.1 NP_665311.1 YP_282838.1 YP_280929.1 NP_607771.1 YP_597208.1 NP_269757.1 NP_801622.1 ZP_00875745.1 YP_140756.1 YP_138873.1 ZP_00388632.1
831	ZP_00780301.1 NP_687409.1 ZP_00790596.1 YP_329095.1 ZP_00788001.1 ZP_00785500.1 ZP_00783415.1 NP_734879.1 NP_720863.1 NP_358069.1 NP_345066.1 YP_599145.1 YP_060781.1 YP_603022.1 YP_601090.1 NP_665305.1 YP_282832.1 YP_280923.1 NP_607765.1 YP_597202.1 NP_269751.1 NP_801628.1 YP_141952.1 YP_140025.1 ZP_00388664.1
832	ZP_00780246.1 NP_687051.1 ZP_00790626.1 YP_328741.1 ZP_00787647.1 ZP_00784466.1 ZP_00782712.1 NP_734484.1 NP_720499.1 NP_357605.1 NP_344565.1 YP_597621.1 YP_059330.1 YP_601506.1 YP_599608.1 NP_663815.1 YP_281376.1 YP_279482.1 NP_606347.1 YP_595744.1 NP_801274.1 ZP_00874757.1 YP_140445.1 YP_138556.1 ZP_00388415.1
833	ZP_00780197.1 NP_688928.1 ZP_00790454.1 YP_330495.1 ZP_00788193.1 ZP_00784647.1 ZP_00782121.1 NP_736361.1 NP_722338.1 NP_359080.1 NP_346085.1 YP_599364.1 YP_061012.1 YP_603274.1 YP_601305.1 NP_665505.1 YP_283049.1 YP_281139.1 NP_608020.1 YP_597420.1 NP_269946.1 NP_802964.1 YP_140574.1 YP_138685.1 ZP_00388284.1
834	ZP_00780181.1 NP_688124.1 ZP_00789218.1 YP_329821.1 ZP_00786837.1 ZP_00785439.1 ZP_00782928.1 NP_735628.1 NP_721366.1 NP_357860.1 NP_344827.1 YP_598547.1 YP_060138.1 YP_602467.1 YP_600492.1 NP_664564.1 YP_282185.1 YP_280267.1 NP_607185.1 YP_596672.1 NP_269255.1 NP_802222.1 YP_141888.1 YP_139961.1 ZP_00388267.1
835	ZP_00780178.1 NP_688130.1 ZP_00789246.1 YP_329827.1 ZP_00786806.1 ZP_00785450.1 ZP_00785451.1 ZP_00782920.1 NP_735634.1 NP_721361.1 YP_598543.1 YP_060134.1 YP_602463.1 YP_600488.1 NP_664560.1 YP_282181.1 YP_280263.1 NP_607181.1 YP_596668.1 NP_269252.1 NP_802219.1 ZP_00875877.1 YP_140883.1 YP_138993.1 ZP_00388089.1
836	ZP_00780169.1 NP_688116.1 ZP_00789245.1 YP_329813.1 ZP_00786795.1 ZP_00785442.1 ZP_00782940.1 NP_735620.1 NP_358639.1 NP_345626.1 YP_598561.1 YP_060153.1 YP_602481.1 YP_600507.1 NP_664578.1 YP_282200.1 YP_280281.1 NP_607199.1 YP_596686.1 NP_269269.1 NP_802236.1 YP_141542.1 YP_139633.1 ZP_00388033.1 ZP_00388343.1
837	ZP_00780163.1 NP_688113.1 ZP_00789247.1 YP_329810.1 ZP_00786919.1 ZP_00785426.1 ZP_00782941.1 NP_735617.1 NP_721495.1 NP_358898.1 NP_345904.1 YP_598562.1 YP_060154.1 YP_602482.1 YP_600508.1 NP_664579.1 YP_282201.1 YP_280282.1 NP_607200.1 YP_596687.1 NP_269270.1 NP_802237.1 YP_141453.1 YP_139528.1 ZP_00388842.1
838	ZP_00780160.1 NP_688122.1 ZP_00789239.1 YP_329819.1 ZP_00786920.1 ZP_00785456.1 ZP_00782938.1 NP_735626.1 NP_721368.1 NP_357863.1 NP_344830.1 YP_598549.1 YP_060140.1 YP_602469.1 YP_600494.1 NP_664566.1 YP_282187.1 YP_280269.1 NP_607187.1 YP_596674.1 NP_269257.1 NP_802224.1 YP_141885.1 YP_139958.1 ZP_00388264.1
839	ZP_00780157.1 NP_688126.1 ZP_00789255.1 YP_329823.1 ZP_00786829.1 ZP_00785430.1 ZP_00782911.1 NP_735630.1 NP_721364.1 NP_357861.1 NP_344828.1 YP_598545.1 YP_060136.1 YP_602465.1 YP_600490.1 NP_664562.1 YP_282183.1 YP_280265.1 NP_607183.1 YP_596670.1 NP_269253.1 NP_802220.1 ZP_00875872.1 YP_141891.1 YP_139964.1
840	ZP_00780143.1 NP_688819.1 ZP_00790428.1 YP_330446.1 ZP_00787907.1 ZP_00785187.1 ZP_00782732.1 NP_736304.1 NP_722327.1 NP_359592.1 NP_346606.1 YP_599441.1 YP_061081.1 YP_603352.1 YP_601395.1 NP_665572.1 YP_283127.1 YP_281215.1 NP_608086.1 YP_597505.1 NP_270009.1 NP_803027.1 YP_140507.1 YP_138620.1 ZP_00389755.1
841	ZP_00780128.1 NP_688818.1 ZP_00790425.1 YP_330445.1 ZP_00787873.1 ZP_00785186.1 ZP_00782748.1 NP_736303.1 NP_722326.1 NP_359591.1 NP_346605.1 YP_599440.1 YP_061080.1 YP_603351.1 YP_601393.1 NP_665571.1 YP_283126.1 YP_281214.1 NP_608085.1 YP_597504.1 NP_270008.1 NP_803026.1 YP_140508.1 YP_138621.1 ZP_00389756.1
842	ZP_00780110.1 NP_689050.1 ZP_00789194.1 YP_330594.1 ZP_00788161.1 ZP_00785872.1 ZP_00783693.1 NP_736452.1 NP_722251.1 NP_359413.1 NP_346435.1 YP_599429.1 YP_061069.1 YP_603339.1 YP_601381.1 NP_665561.1 YP_283114.1 YP_281202.1 NP_608075.1 YP_597492.1 NP_270000.1 NP_803016.1 YP_140643.1 YP_138754.1 ZP_00389250.1
843	ZP_00780104.1 NP_689052.1 ZP_00789158.1 YP_330595.1 ZP_00788160.1 ZP_00785864.1 ZP_00783689.1 NP_736453.1 NP_722252.1 NP_359415.1 NP_346437.1 YP_599431.1 YP_061071.1 YP_603341.1 YP_601384.1 NP_665562.1 YP_283116.1 YP_281204.1 NP_608076.1 YP_597494.1 NP_270001.1 NP_803018.1 YP_140641.1 YP_138752.1 ZP_00389251.1
844	ZP_00780082.1 NP_687357.1 ZP_00789496.1 YP_329045.1 ZP_00786993.1 ZP_00784847.1 ZP_00782088.1 NP_734780.1 NP_720928.1 NP_358986.1 NP_345986.1 YP_599056.1 YP_060695.1 YP_602934.1 YP_600948.1 NP_665169.1 YP_282694.1 YP_280837.1 NP_607682.1 YP_597057.1 NP_801759.1 ZP_00875433.1 YP_141038.1 YP_139148.1 ZP_00389632.1
845	ZP_00780070.1 NP_687371.1 ZP_00789519.1 YP_329059.1 ZP_00786934.1 ZP_00784856.1 ZP_00783972.1 NP_734794.1 NP_720938.1 NP_359603.1 NP_346618.1 YP_599051.1 YP_060690.1 YP_602929.1 YP_600943.1 NP_665163.1 YP_282689.1 YP_280832.1 NP_607677.1 YP_597052.1 NP_269667.1 NP_801764.1 ZP_00875952.1 YP_140787.1 YP_138904.1
846	ZP_00780043.1 NP_687997.1 ZP_00789795.1 YP_329702.1 ZP_00788326.1 ZP_00785915.1 ZP_00782789.1 NP_735470.1 NP_721518.1 NP_358300.1 NP_345294.1 YP_598672.1 YP_060256.1 YP_602592.1 YP_600604.1 NP_664679.1 YP_282312.1 YP_280389.1 NP_607304.1 YP_596783.1 NP_269373.1 NP_802337.1 YP_141400.1 YP_139482.1 ZP_00388869.1
847	ZP_00780035.1 NP_687481.1 ZP_00789754.1 YP_329184.1 ZP_00787776.1 ZP_00785141.1 ZP_00782658.1 ZP_00782678.1 NP_734962.1 NP_359377.1 NP_346397.1 YP_598893.1 YP_060608.1 YP_602870.1 YP_600884.1 NP_664994.1 YP_282632.1 YP_280672.1 NP_607624.1 YP_596994.1 NP_269612.1 NP_801934.1 YP_140795.1 YP_138911.1 ZP_00388210.1
848	ZP_00780034.1 NP_687501.1 ZP_00789751.1 YP_329205.1 ZP_00787794.1 ZP_00785136.1 ZP_00782694.1 NP_734982.1 NP_720979.1 NP_358178.1 NP_345173.1 YP_598882.1 YP_060596.1 YP_602859.1 YP_600873.1 NP_664984.1 YP_282620.1 YP_280661.1 NP_607614.1 YP_596983.1 NP_269602.1 NP_801944.1 ZP_00875131.1 YP_141136.1 YP_139236.1
849	ZP_00780020.1 NP_687480.1 ZP_00790746.1 YP_329183.1 ZP_00788721.1 ZP_00786672.1 ZP_00784130.1 NP_734961.1 NP_720948.1 NP_358731.1 NP_345723.1 YP_598903.1 YP_060618.1 YP_602880.1 YP_600894.1 NP_665004.1 YP_282642.1 YP_280682.1 NP_607634.1 YP_597004.1 NP_269622.1 NP_801924.1 YP_141043.1 YP_139153.1 ZP_00389638.1
850	ZP_00780011.1 NP_687483.1 ZP_00789747.1 YP_329186.1 ZP_00787766.1 ZP_00785118.1 ZP_00782657.1 NP_734964.1 NP_720954.1 NP_359376.1 NP_346396.1 YP_598892.1 YP_060607.1 YP_602869.1 YP_600883.1 NP_664993.1 YP_282631.1 YP_280671.1 NP_607623.1 YP_596993.1 NP_269611.1 NP_801935.1 YP_141994.1 YP_140067.1 ZP_00388721.1
851	ZP_00780005.1 NP_687485.1 ZP_00789740.1 YP_329187.1 ZP_00787769.1 ZP_00785129.1 ZP_00782683.1 NP_734966.1 NP_720955.1 NP_359375.1 NP_346395.1 YP_598891.1 YP_060606.1 YP_602868.1 YP_600882.1 NP_664992.1 YP_282630.1 YP_280670.1 NP_607622.1 YP_596992.1 NP_269610.1 NP_801936.1 YP_141993.1 YP_140066.1 ZP_00388722.1
852	ZP_00779999.1 NP_687492.1 ZP_00789734.1 YP_329195.1 ZP_00787770.1 ZP_00785150.1 ZP_00782672.1 NP_734974.1 NP_720970.1 NP_359228.1 NP_346249.1 YP_599375.1 YP_061022.1 YP_603284.1 YP_601321.1 NP_665517.1 YP_283061.1 YP_281148.1 NP_608031.1 YP_597434.1 NP_269955.1 NP_802975.1 YP_141937.1 YP_140010.1 ZP_00388928.1
853	ZP_00779996.1 NP_688380.1 ZP_00790857.1 YP_330023.1 ZP_00788422.1 ZP_00786503.1 ZP_00784173.1 NP_735889.1 NP_721125.1 NP_358457.1 NP_345442.1 YP_598285.1 YP_059956.1 YP_602202.1 YP_600282.1 NP_664344.1 YP_281984.1 YP_280069.1 NP_607023.1 YP_596408.1 NP_269022.1 NP_802576.1 YP_141495.1 YP_139585.1 ZP_00389014.1
854	ZP_00779993.1 NP_688382.1 ZP_00790859.1 YP_330025.1 ZP_00788981.1 ZP_00786502.1 ZP_00784175.1 NP_735891.1 NP_721123.1 NP_358455.1 NP_345440.1 YP_598283.1 YP_059954.1 YP_602200.1 YP_600280.1 NP_664342.1 YP_281982.1 YP_280067.1 NP_607021.1 YP_596406.1 NP_269020.1 NP_802578.1 ZP_00875217.1 YP_141497.1 YP_139587.1
855	ZP_00779984.1 NP_688364.1 ZP_00790755.1 YP_330007.1 ZP_00788424.1 ZP_00784959.1 ZP_00783434.1 NP_735873.1 NP_721263.1 NP_358423.1 NP_345412.1 YP_598302.1 YP_059973.1 YP_602220.1 YP_600299.1 NP_664360.1 YP_282000.1 YP_280086.1 NP_607041.1 YP_596424.1 NP_269038.1 NP_802560.1 YP_140933.1 YP_139044.1 ZP_00388962.1
856	ZP_00779978.1 NP_688369.1 ZP_00790762.1 YP_330012.1 ZP_00788412.1 ZP_00784970.1 ZP_00783440.1 NP_735878.1 NP_721253.1 NP_358901.1 NP_345907.1 YP_598297.1 YP_059967.1 YP_602214.1 YP_600293.1 NP_664355.1 YP_281995.1 YP_280081.1 NP_607034.1 YP_596419.1 NP_269033.1 NP_802565.1 YP_140541.1 YP_138651.1 ZP_00389543.1
857	ZP_00779974.1 NP_688373.1 ZP_00791046.1 YP_330016.1 ZP_00788432.1 ZP_00784976.1 ZP_00783441.1 NP_735882.1 NP_721248.1 NP_358286.1 NP_345281.1 YP_598292.1 YP_059962.1 YP_602209.1 YP_600288.1 NP_664350.1 YP_281990.1 YP_280076.1 NP_607029.1 YP_596414.1 NP_269028.1 NP_802570.1 YP_140824.1 YP_138938.1 ZP_00389432.1
858	ZP_00779973.1 NP_688366.1 ZP_00790758.1 YP_330009.1 ZP_00788419.1 ZP_00784966.1 ZP_00783455.1 NP_735875.1 NP_721259.1 NP_358608.1 NP_345578.1 YP_598300.1 YP_059971.1 YP_602218.1 YP_600297.1 NP_664358.1 YP_281998.1 YP_280084.1 NP_607038.1 YP_596422.1 NP_269036.1 NP_802562.1 YP_140834.1 YP_138947.1 ZP_00389423.1
859	ZP_00779971.1 NP_688363.1 ZP_00790757.1 YP_330006.1 ZP_00788430.1 ZP_00784979.1 ZP_00783442.1 NP_735872.1 NP_721264.1 NP_358424.1 NP_345413.1 YP_598303.1 YP_059974.1 YP_602221.1 YP_600301.1 NP_664361.1 YP_282001.1 YP_280087.1 NP_607042.1 YP_596425.1 NP_269039.1 NP_802559.1 YP_140934.1 YP_139045.1 ZP_00388963.1
860	ZP_00779955.1 NP_688386.1 ZP_00791120.1 YP_330029.1 ZP_00787858.1 ZP_00788931.1 ZP_00785371.1 ZP_00782861.1 NP_735895.1 NP_721119.1 YP_598279.1 YP_059950.1 YP_602196.1 YP_600276.1 NP_664338.1 YP_281978.1 YP_280063.1 NP_607017.1 YP_596402.1 NP_269016.1 NP_802582.1 ZP_00875220.1 YP_141501.1 YP_139591.1 ZP_00388135.1
861	ZP_00779954.1 NP_688389.1 ZP_00789563.1 YP_330032.1 ZP_00787855.1 ZP_00785387.1 ZP_00782864.1 NP_735898.1 NP_722010.1 NP_358977.1 NP_345979.1 YP_597929.1 YP_059669.1 YP_601815.1 YP_599939.1 NP_664088.1 YP_281689.1 YP_279783.1 NP_606679.1 YP_596056.1 NP_268707.1 NP_802837.1 YP_140767.1 YP_138884.1 ZP_00388643.1
862	ZP_00779909.1 NP_688469.1 ZP_00790278.1 YP_330112.1 ZP_00787403.1 ZP_00786117.1 ZP_00782282.1 NP_735978.1 NP_357850.1 NP_344818.1 YP_598758.1 YP_060382.1 YP_602685.1 YP_600690.1 NP_664822.1 YP_282455.1 YP_280541.1 NP_607451.1 YP_596866.1 NP_269450.1 NP_802104.1 ZP_00875328.1 YP_141851.1 YP_139923.1 ZP_00388360.1
863	NP_689067.1 ZP_00789165.1 YP_330610.1 ZP_00788167.1 ZP_00786354.1 ZP_00783660.1 NP_736469.1 NP_722360.1 NP_358998.1 NP_345994.1 YP_599465.1 YP_061105.1 YP_603374.1 YP_601417.1 NP_665594.1 YP_283151.1 YP_281237.1 NP_608108.1 YP_597530.1 NP_270030.1 NP_803049.1 YP_142294.1 YP_140376.1 ZP_00388810.1
864	NP_689066.1 ZP_00789181.1 YP_330609.1 ZP_00788157.1 ZP_00786356.1 ZP_00783669.1 NP_736468.1 NP_357660.1 NP_344622.1 YP_599463.1 YP_599464.1 YP_061104.1 YP_603373.1 YP_601416.1 NP_665593.1 YP_283150.1 YP_281236.1 NP_608107.1 YP_597529.1 NP_270029.1 NP_803048.1 YP_141718.1 YP_139797.1 ZP_00388765.1
865	NP_688652.1 ZP_00791117.1 YP_330275.1 ZP_00788240.1 ZP_00785014.1 ZP_00783320.1 NP_736140.1 NP_722117.1 NP_359183.1 NP_346182.1 YP_597870.1 YP_059610.1 YP_601752.1 YP_599878.1 NP_664031.1 YP_281628.1 YP_279725.1 NP_606567.1 YP_595995.1 NP_268650.1 NP_802895.1 ZP_00876019.1 YP_141963.1 YP_140036.1
866	NP_688622.1 ZP_00790855.1 YP_330248.1 ZP_00788252.1 ZP_00785212.1 ZP_00782880.1 NP_736113.1 NP_721902.1 NP_357665.1 NP_344628.1 YP_597882.1 YP_059622.1 YP_601765.1 YP_599889.1 NP_664042.1 YP_281640.1 YP_279737.1 NP_606578.1 YP_596007.1 NP_268662.1 NP_802883.1 YP_140731.1 YP_138850.1 ZP_00389211.1
867	NP_688421.1 ZP_00790962.1 YP_330067.1 ZP_00788812.1 ZP_00786244.1 ZP_00783994.1 NP_735931.1 NP_721234.1 NP_357917.1 YP_598266.1 YP_059937.1 YP_602183.1 YP_600262.1 NP_664325.1 YP_281965.1 YP_280050.1 NP_607004.1 YP_596388.1 NP_269003.1 NP_802595.1 ZP_00874936.1 YP_141831.1 YP_139902.1 ZP_00388320.1
868	NP_688385.1 ZP_00791119.1 YP_330028.1 ZP_00788932.1 ZP_00785375.1 ZP_00782868.1 NP_735894.1 NP_721120.1 NP_359051.1 NP_346049.1 YP_598280.1 YP_059951.1 YP_602197.1 YP_600277.1 NP_664339.1 YP_281979.1 YP_280064.1 NP_607018.1 YP_596403.1 NP_269017.1 NP_802581.1 ZP_00875234.1 YP_141500.1 YP_139590.1
869	NP_688007.1 ZP_00790882.1 YP_329712.1 ZP_00788333.1 ZP_00786339.1 ZP_00782783.1 NP_735480.1 NP_721528.1 NP_358855.1 NP_345863.1 YP_598683.1 YP_060267.1 YP_602604.1 YP_600615.1 NP_664689.1 YP_282322.1 YP_280400.1 NP_607314.1 YP_596794.1 NP_269383.1 NP_802347.1 YP_141390.1 YP_139472.1 ZP_00388859.1
870	NP_687832.1 ZP_00789302.1 ZP_00789312.1 YP_329562.1 ZP_00787062.1 ZP_00785586.1 ZP_00782651.1 NP_735285.1 NP_721131.1 YP_598102.1 YP_059838.1 YP_602012.1 YP_600106.1 NP_664228.1 YP_281862.1 YP_279947.1 NP_606846.1 YP_596221.1 NP_268857.1 NP_802693.1 ZP_00875632.1 YP_141916.1 YP_139989.1 ZP_00388689.1
871	NP_687819.1 ZP_00789339.1 YP_329550.1 ZP_00787687.1 ZP_00786297.1 ZP_00783613.1 NP_735273.1 NP_721072.1 NP_358475.1 NP_345459.1 YP_598816.1 YP_060430.1 YP_602738.1 YP_600799.1 NP_664867.1 YP_282500.1 YP_280596.1 NP_607496.1 YP_596915.1 NP_269492.1 NP_802062.1 ZP_00875192.1 YP_140868.1 YP_138978.1
872	NP_687522.1 ZP_00791210.1 YP_329225.1 ZP_00788687.1 ZP_00786035.1 ZP_00782422.1 NP_735002.1 NP_721003.1 NP_358322.1 NP_345316.1 YP_598862.1 YP_060576.1 YP_602838.1 YP_600851.1 NP_664964.1 YP_282600.1 YP_280641.1 NP_607594.1 YP_596963.1 NP_269582.1 NP_801964.1 YP_141017.1 YP_139127.1 ZP_00389609.1
873	NP_687166.1 YP_328854.1 ZP_00788133.1 ZP_00785768.1 ZP_00784369.1 NP_734598.1 NP_720694.1 NP_357993.1 NP_344963.1 YP_599283.1 YP_060932.1 YP_603155.1 YP_601225.1 NP_665432.1 YP_282966.1 YP_281060.1 NP_607947.1 YP_597339.1 NP_269877.1 NP_801501.1 ZP_00875748.1 YP_142205.1 YP_140290.1 ZP_00388591.1
874	NP_687163.1 ZP_00790699.1 YP_328851.1 ZP_00788486.1 ZP_00785903.1 ZP_00783295.1 NP_734595.1 NP_720575.1 NP_358124.1 NP_345117.1 YP_599285.1 YP_060934.1 YP_603157.1 YP_601227.1 NP_665434.1 YP_282970.1 YP_281062.1 NP_607949.1 YP_597341.1 NP_269879.1 NP_801499.1 YP_142227.1 YP_140313.1 ZP_00388567.1
875	NP_687142.1 ZP_00790779.1 YP_328830.1 ZP_00788368.1 ZP_00786429.1 ZP_00784079.1 NP_734575.1 NP_720573.1 NP_358031.1 NP_345011.1 YP_599288.1 YP_060937.1 YP_603160.1 YP_601230.1 NP_665437.1 YP_282974.1 YP_281065.1 NP_607952.1 YP_597345.1 NP_269882.1 NP_801495.1 ZP_00876191.1 YP_140563.1 YP_138673.1
876	ZP_00781889.1 NP_688418.1 ZP_00791159.1 YP_330064.1 ZP_00787843.1 ZP_00786263.1 ZP_00784176.1 NP_735928.1 NP_721244.1 YP_598274.1 YP_059945.1 YP_602191.1 YP_600271.1 NP_664333.1 YP_281973.1 YP_280058.1 NP_607012.1 YP_596397.1 NP_269011.1 NP_802587.1 ZP_00875223.1 YP_141826.1 YP_139901.1 ZP_00388323.1
877	ZP_00781824.1 ZP_00789453.1 YP_329653.1 ZP_00787366.1 ZP_00785673.1 ZP_00783876.1 NP_735375.1 NP_721578.1 NP_359153.1 YP_598716.1 YP_060298.1 YP_602637.1 YP_600649.1 NP_664721.1 YP_282356.1 YP_280433.1 NP_607346.1 YP_596828.1 NP_269414.1 NP_802378.1 ZP_00875296.1 YP_141789.1 YP_139865.1 ZP_00389180.1
878	ZP_00781813.1 NP_687533.1 ZP_00790179.1 YP_329236.1 ZP_00788923.1 ZP_00786026.1 ZP_00782394.1 NP_735013.1 NP_721020.1 YP_598850.1 YP_060563.1 YP_602825.1 YP_600839.1 NP_664952.1 YP_282588.1 YP_280629.1 NP_607582.1 YP_596950.1 NP_269570.1 NP_801976.1 ZP_00874561.1 YP_141571.1 YP_139660.1 ZP_00389760.1
879	ZP_00781809.1 NP_688722.1 ZP_00789845.1 YP_330340.1 ZP_00788472.1 ZP_00785523.1 ZP_00783058.1 NP_736211.1 NP_720846.1 NP_358937.1 NP_345943.1 YP_599249.1 YP_060903.1 YP_603126.1 YP_601194.1 NP_665404.1 YP_282936.1 YP_281026.1 NP_607918.1 YP_597309.1 NP_269850.1 NP_801529.1 YP_142015.1 YP_140088.1
880	ZP_00781806.1 NP_689076.1 ZP_00789146.1 YP_330619.1 ZP_00787197.1 ZP_00784895.1 ZP_00783663.1 NP_736477.1 NP_722368.1 NP_357770.1 YP_599473.1 YP_061113.1 YP_603382.1 YP_601425.1 NP_665601.1 YP_283159.1 YP_281245.1 NP_608116.1 YP_597538.1 NP_270037.1 NP_803057.1 ZP_00876284.1 YP_142287.1 YP_140369.1
881	ZP_00781778.1 NP_687425.1 ZP_00790137.1 YP_329111.1 ZP_00787976.1 ZP_00785502.1 ZP_00783507.1 NP_734895.1 NP_721026.1 YP_597772.1 YP_059525.1 YP_601661.1 YP_599768.1 NP_663951.1 YP_281525.1 YP_279628.1 NP_606487.1 YP_595895.1 NP_268566.1 NP_801413.1 ZP_00875321.1 YP_141134.1 YP_139232.1 ZP_00389080.1
882	ZP_00781760.1 ZP_00781951.1 NP_687839.1 ZP_00789328.1 YP_329570.1 ZP_00787034.1 ZP_00785589.1 ZP_00782649.1 NP_735292.1 NP_358926.1 NP_345933.1 YP_598797.1 YP_060410.1 YP_602714.1 YP_600778.1 YP_600779.1 NP_664848.1 YP_282481.1 YP_280579.1 NP_607478.1 YP_596896.1 NP_269476.1 NP_802078.1 ZP_00876135.1
883	ZP_00781750.1 NP_687838.1 ZP_00789335.1 YP_329569.1 ZP_00787086.1 ZP_00785591.1 ZP_00782623.1 NP_735291.1 NP_721104.1 NP_358622.1 NP_345590.1 YP_598798.1 YP_060411.1 YP_602715.1 YP_600780.1 NP_664849.1 YP_282482.1 YP_280580.1 NP_607479.1 YP_596897.1 NP_269477.1 YP_141622.1 YP_139710.1 ZP_00389824.1
884	ZP_00781737.1 NP_688740.1 ZP_00790566.1 YP_330370.1 ZP_00787973.1 ZP_00785548.1 ZP_00783268.1 NP_736228.1 NP_358490.1 NP_345472.1 YP_599258.1 YP_060912.1 YP_603134.1 YP_601203.1 NP_665412.1 YP_282945.1 YP_281035.1 NP_607927.1 YP_597318.1 NP_269857.1 NP_801521.1 YP_141946.1 YP_140019.1 ZP_00388670.1
885	ZP_00781736.1 NP_688739.1 ZP_00790567.1 YP_330369.1 ZP_00787965.1 ZP_00785522.1 ZP_00785542.1 ZP_00783265.1 NP_736227.1 YP_599257.1 YP_060910.1 YP_060911.1 YP_603133.1 YP_601202.1 NP_665411.1 YP_282944.1 YP_281034.1 NP_607926.1 YP_597317.1 NP_269856.1 NP_801522.1 YP_141945.1 YP_140018.1 ZP_00388671.1
886	ZP_00781570.1 NP_688616.1 ZP_00790391.1 YP_330242.1 ZP_00788249.1 ZP_00785231.1 ZP_00782887.1 NP_736107.1 NP_722229.1 NP_357930.1 NP_344903.1 YP_597888.1 YP_059628.1 YP_601771.1 YP_599896.1 NP_664048.1 YP_281646.1 YP_279743.1 NP_606584.1 YP_596014.1 NP_802877.1 YP_140735.1 YP_138854.1 ZP_00389215.1
887	ZP_00781568.1 NP_688621.1 ZP_00790849.1 YP_330247.1 ZP_00788269.1 ZP_00785211.1 ZP_00782875.1 NP_736112.1 NP_357664.1 NP_344627.1 YP_597883.1 YP_059623.1 YP_601766.1 YP_599890.1 NP_664043.1 YP_281641.1 YP_279738.1 NP_606579.1 YP_596008.1 NP_268663.1 NP_802882.1 YP_140732.1 YP_138851.1 ZP_00389212.1
888	ZP_00781504.1 ZP_00781917.1 NP_687908.1 ZP_00789359.1 YP_329639.1 ZP_00787365.1 ZP_00784714.1 ZP_00782807.1 NP_735360.1 NP_721764.1 YP_598495.1 YP_602415.1 YP_600439.1 NP_664481.1 YP_282132.1 YP_280216.1 YP_596617.1 NP_269215.1 NP_802438.1 ZP_00875374.1 YP_141068.1 YP_139177.1 ZP_00388351.1 ZP_00389664.1
889	ZP_00781473.1 ZP_00781933.1 NP_687182.1 ZP_00791047.1 YP_328877.1 ZP_00788150.1 ZP_00785765.1 ZP_00782231.1 NP_734612.1 YP_597856.1 YP_059596.1 YP_601738.1 YP_599862.1 YP_599863.1 NP_664017.1 YP_281611.1 YP_279711.1 NP_606555.1 YP_595981.1 NP_801481.1 YP_141451.1 YP_139526.1 ZP_00388839.1 ZP_00388840.1
890	ZP_00781437.1 NP_687215.1 ZP_00789573.1 YP_328914.1 ZP_00787298.1 ZP_00784670.1 ZP_00783813.1 NP_734648.1 NP_722266.1 NP_359316.1 YP_597713.1 YP_059469.1 YP_601603.1 YP_599701.1 NP_663897.1 YP_281466.1 YP_279569.1 NP_606432.1 YP_595835.1 NP_801357.1 ZP_00875865.1 YP_142174.1 YP_140259.1 ZP_00389004.1
891	ZP_00781399.1 NP_687232.1 ZP_00789983.1 ZP_00790941.1 YP_328928.1 ZP_00787311.1 ZP_00784678.1 ZP_00786597.1 ZP_00782441.1 NP_734662.1 NP_359530.1 NP_346548.1 YP_599340.1 YP_060989.1 YP_603251.1 YP_601282.1 NP_665483.1 YP_283026.1 YP_281116.1 NP_607998.1 YP_597395.1 NP_269925.1 NP_802943.1 ZP_00874542.1
892	ZP_00781342.1 NP_688574.1 ZP_00791221.1 YP_330202.1 ZP_00787728.1 ZP_00786151.1 ZP_00784101.1 NP_736068.1 NP_722003.1 NP_358251.1 NP_345247.1 YP_597934.1 YP_059673.1 YP_601819.1 NP_664092.1 YP_281693.1 YP_279787.1 NP_606684.1 YP_596061.1 NP_268712.1 NP_802833.1 YP_140776.1 YP_138893.1 ZP_00388653.1
893	ZP_00781248.1 NP_687434.1 ZP_00790141.1 YP_329120.1 ZP_00788636.1 ZP_00785512.1 ZP_00784028.1 NP_734904.1 NP_720762.1 NP_357616.1 NP_344572.1 YP_597791.1 YP_059532.1 YP_601668.1 YP_599788.1 NP_663957.1 YP_281543.1 YP_279646.1 NP_606493.1 YP_595914.1 NP_801420.1 YP_142173.1 YP_140258.1 ZP_00389003.1
894	ZP_00781247.1 NP_687436.1 ZP_00791028.1 YP_329121.1 ZP_00788647.1 ZP_00785513.1 ZP_00784029.1 NP_734905.1 NP_720764.1 NP_359473.1 NP_346493.1 YP_597796.1 YP_059537.1 YP_601673.1 YP_599794.1 NP_663960.1 YP_281549.1 YP_279652.1 NP_606498.1 YP_595919.1 NP_268583.1 NP_801424.1 YP_140623.1 YP_138734.1
895	ZP_00781218.1 NP_687227.1 ZP_00790942.1 ZP_00791065.1 YP_328925.1 ZP_00787305.1 ZP_00784651.1 ZP_00782438.1 NP_734659.1 NP_722334.1 NP_359291.1 NP_346316.1 YP_599460.1 YP_061101.1 YP_603370.1 YP_601413.1 NP_665590.1 YP_283147.1 YP_281233.1 NP_608104.1 YP_597526.1 NP_270027.1 NP_803045.1 ZP_00874505.1
896	ZP_00781206.1 NP_688522.1 ZP_00790738.1 YP_330157.1 ZP_00788039.1 ZP_00785947.1 ZP_00783870.1 NP_736020.1 NP_358176.1 NP_345170.1 YP_599374.1 YP_061021.1 YP_603283.1 YP_601320.1 NP_665516.1 YP_283060.1 YP_281147.1 NP_608030.1 YP_597433.1 NP_269954.1 NP_802974.1 YP_141179.1 YP_139277.1 ZP_00389362.1
897	ZP_00781181.1 NP_687176.1 ZP_00790790.1 YP_328871.1 ZP_00788142.1 ZP_00785761.1 ZP_00782199.1 NP_734606.1 NP_720710.1 YP_597849.1 YP_059590.1 YP_601731.1 YP_599855.1 NP_664011.1 YP_281604.1 YP_279704.1 NP_606549.1 YP_595974.1 NP_268633.1 NP_801475.1 ZP_00875582.1 YP_140592.1 YP_138703.1 ZP_00388526.1
898	ZP_00781159.1 NP_688704.1 ZP_00789851.1 YP_330323.1 ZP_00788916.1 ZP_00783996.1 NP_736193.1 NP_722175.1 NP_358989.1 NP_345989.1 YP_599231.1 YP_060885.1 YP_603108.1 YP_601176.1 NP_665386.1 YP_282918.1 YP_281007.1 NP_607900.1 YP_597291.1 NP_269832.1 NP_801547.1 YP_142087.1 YP_140168.1 ZP_00389693.1
899	ZP_00781091.1 ZP_00782023.1 NP_688158.1 ZP_00790984.1 YP_329852.1 ZP_00788973.1 ZP_00786389.1 ZP_00783712.1 NP_735660.1 NP_721579.1 YP_598719.1 YP_060346.1 YP_602640.1 YP_600652.1 NP_664783.1 YP_282417.1 YP_280503.1 NP_607417.1 YP_596831.1 NP_269417.1 NP_802137.1 YP_141005.1 YP_139115.1 ZP_00388248.1
900	ZP_00781088.1 NP_687954.1 ZP_00789433.1 YP_329659.1 ZP_00787354.1 ZP_00785671.1 ZP_00783877.1 NP_735381.1 NP_721571.1 YP_598710.1 YP_060292.1 YP_602631.1 YP_600643.1 NP_664715.1 YP_282350.1 YP_280427.1 NP_607340.1 YP_596822.1 NP_269408.1 NP_802372.1 ZP_00875691.1 YP_141503.1 YP_139593.1 ZP_00388133.1
901	ZP_00781087.1 NP_687961.1 ZP_00789445.1 YP_329665.1 ZP_00787343.1 ZP_00786092.1 ZP_00783532.1 NP_735386.1 NP_721562.1 NP_358946.1 NP_345951.1 YP_598705.1 YP_602626.1 YP_600638.1 NP_664710.1 YP_282345.1 YP_280422.1 NP_607335.1 YP_596817.1 NP_269403.1 NP_802367.1 YP_141280.1 YP_139361.1 ZP_00388230.1
902	ZP_00781081.1 NP_687959.1 ZP_00789450.1 YP_329663.1 ZP_00787386.1 ZP_00786084.1 ZP_00783540.1 NP_735384.1 NP_721564.1 NP_358948.1 NP_345953.1 YP_598707.1 YP_602628.1 YP_600640.1 NP_664712.1 YP_282347.1 YP_280424.1 NP_607337.1 YP_596819.1 NP_269405.1 NP_802369.1 YP_141278.1 YP_139359.1 ZP_00388232.1
903	ZP_00781079.1 NP_687960.1 ZP_00789431.1 YP_329664.1 ZP_00787349.1 ZP_00786089.1 ZP_00783530.1 NP_735385.1 NP_721563.1 NP_358947.1 NP_345952.1 YP_598706.1 YP_602627.1 YP_600639.1 NP_664711.1 YP_282346.1 YP_280423.1 NP_607336.1 YP_596818.1 NP_269404.1 NP_802368.1 YP_141279.1 YP_139360.1 ZP_00388231.1
904	ZP_00780974.1 NP_687059.1 ZP_00790552.1 YP_328749.1 ZP_00787545.1 ZP_00785466.1 ZP_00782351.1 NP_734492.1 NP_720510.1 YP_597630.1 YP_059388.1 YP_601515.1 YP_599618.1 NP_663822.1 YP_281385.1 YP_279490.1 NP_606354.1 YP_595753.1 NP_268440.1 NP_801281.1 ZP_00874833.1 YP_140462.1 YP_138574.1 ZP_00389330.1
905	ZP_00780963.1 NP_687766.1 ZP_00789293.1 YP_329499.1 ZP_00787121.1 ZP_00786046.1 ZP_00783080.1 NP_735222.1 NP_721188.1 YP_598098.1 YP_059835.1 YP_602009.1 YP_600103.1 NP_664225.1 YP_281859.1 YP_279944.1 NP_606843.1 YP_596218.1 NP_268854.1 NP_802696.1 ZP_00874793.1 YP_141106.1 YP_139205.1 ZP_00389048.1
906	ZP_00780950.1 NP_688899.1 ZP_00790813.1 YP_330463.1 ZP_00788614.1 ZP_00786105.1 ZP_00782745.1 NP_736331.1 NP_720598.1 YP_599348.1 YP_060997.1 YP_603259.1 YP_601290.1 NP_665490.1 YP_283034.1 YP_281124.1 NP_608006.1 YP_597403.1 NP_269932.1 NP_802950.1 ZP_00875613.1 YP_140497.1 YP_138609.1 ZP_00389746.1
907	ZP_00780948.1 NP_687974.1 ZP_00789428.1 YP_329678.1 ZP_00787363.1 ZP_00786436.1 ZP_00784105.1 NP_735399.1 NP_721499.1 YP_598599.1 YP_060190.1 YP_602519.1 YP_600546.1 NP_664616.1 YP_282239.1 YP_280318.1 NP_607237.1 YP_596725.1 NP_269305.1 NP_802273.1 ZP_00875680.1 YP_141635.1 YP_139723.1 ZP_00389835.1
908	ZP_00780912.1 NP_687329.1 ZP_00790632.1 YP_329018.1 ZP_00787007.1 ZP_00784951.1 ZP_00782102.1 NP_734753.1 NP_720906.1 NP_358905.1 NP_345912.1 YP_599086.1 YP_060724.1 YP_602963.1 YP_600978.1 NP_665199.1 YP_282723.1 YP_280866.1 NP_607711.1 YP_597087.1 NP_801729.1 YP_141995.1 YP_140068.1 ZP_00388720.1
909	ZP_00780911.1 NP_687328.1 ZP_00790633.1 YP_329017.1 ZP_00786945.1 ZP_00784918.1 ZP_00782043.1 NP_734752.1 NP_720905.1 NP_358906.1 NP_345913.1 YP_599087.1 YP_060725.1 YP_602964.1 YP_600979.1 NP_665200.1 YP_282724.1 YP_280867.1 NP_607712.1 YP_597088.1 NP_269700.1 NP_801728.1 YP_141996.1 YP_140069.1
910	ZP_00780903.1 NP_687327.1 ZP_00790635.1 YP_329016.1 ZP_00786991.1 ZP_00784937.1 ZP_00782090.1 NP_734751.1 NP_720904.1 NP_358907.1 NP_345914.1 YP_599088.1 YP_060726.1 YP_602965.1 YP_600980.1 NP_665201.1 YP_282725.1 YP_280868.1 NP_607713.1 YP_597089.1 NP_269701.1 NP_801727.1 YP_141997.1 YP_140070.1
911	ZP_00780896.1 NP_689149.1 ZP_00789826.1 YP_330712.1 ZP_00788109.1 ZP_00784477.1 ZP_00782729.1 NP_736553.1 NP_720849.1 YP_598898.1 YP_060613.1 YP_602875.1 YP_600889.1 NP_664999.1 YP_282637.1 YP_280677.1 NP_607629.1 YP_596999.1 NP_269617.1 NP_801929.1 ZP_00875110.1 YP_142004.1 YP_140077.1 ZP_00388308.1
912	ZP_00780840.1 NP_688318.1 ZP_00790243.1 YP_329961.1 ZP_00787514.1 ZP_00785893.1 ZP_00783884.1 NP_735827.1 NP_358541.1 NP_345520.1 YP_598602.1 YP_060193.1 YP_602522.1 YP_600549.1 NP_664618.1 YP_282242.1 YP_280321.1 NP_607240.1 YP_596728.1 NP_269308.1 NP_802276.1 YP_142306.1 YP_140388.1 ZP_00388800.1
913	ZP_00780779.1 NP_689095.1 ZP_00791068.1 YP_330639.1 ZP_00787203.1 ZP_00784907.1 ZP_00782200.1 NP_736496.1 NP_359535.1 NP_346553.1 YP_599517.1 YP_061153.1 YP_603427.1 YP_601444.1 NP_665621.1 YP_283179.1 YP_281290.1 NP_608137.1 YP_597558.1 NP_270075.1 NP_803077.1 ZP_00875969.1 YP_142302.1 YP_140384.1
914	ZP_00780761.1 NP_687068.1 ZP_00790056.1 YP_328758.1 ZP_00787577.1 ZP_00785467.1 ZP_00782341.1 NP_734501.1 NP_359466.1 YP_597994.1 YP_059727.1 YP_601877.1 YP_599998.1 NP_664135.1 YP_281747.1 YP_279839.1 NP_606729.1 YP_596116.1 NP_268760.1 NP_802788.1 ZP_00874507.1 YP_140861.1 YP_138971.1 ZP_00389097.1
915	ZP_00780705.1 NP_687374.1 ZP_00790587.1 YP_329062.1 ZP_00787822.1 ZP_00784866.1 ZP_00784023.1 NP_734797.1 NP_722074.1 YP_598132.1 YP_059867.1 YP_602041.1 YP_600136.1 NP_664256.1 YP_281891.1 YP_279976.1 NP_606875.1 YP_596251.1 NP_268885.1 NP_802666.1 ZP_00875477.1 YP_140797.1 YP_138913.1 ZP_00388212.1
916	ZP_00780694.1 NP_688601.1 ZP_00790536.1 YP_330228.1 ZP_00788244.1 ZP_00785208.1 ZP_00782894.1 NP_736094.1 NP_721596.1 YP_598373.1 YP_060041.1 YP_602292.1 YP_600374.1 NP_664423.1 YP_282069.1 YP_280154.1 NP_607104.1 YP_596494.1 NP_269099.1 NP_802496.1 ZP_00875415.1 YP_141368.1 YP_141699.1 YP_139450.1
917	ZP_00780680.1 NP_687772.1 ZP_00789294.1 YP_329505.1 ZP_00787142.1 ZP_00785806.1 ZP_00783089.1 NP_735228.1 NP_721134.1 YP_598105.1 YP_059841.1 YP_602015.1 YP_600109.1 NP_664231.1 YP_281865.1 YP_279950.1 NP_606849.1 YP_596224.1 NP_268860.1 NP_802690.1 ZP_00876005.1 YP_141127.1 YP_139225.1 ZP_00389072.1
918	ZP_00780664.1 NP_688095.1 ZP_00789462.1 YP_329792.1 ZP_00786820.1 ZP_00785398.1 ZP_00782579.1 NP_735563.1 NP_359254.1 NP_346279.1 YP_598581.1 YP_060172.1 YP_602501.1 YP_600528.1 NP_664598.1 YP_282221.1 YP_280300.1 NP_607219.1 YP_596706.1 NP_269287.1 NP_802255.1 YP_141693.1 YP_139783.1 ZP_00388754.1
919	ZP_00780648.1 NP_688708.1 ZP_00789861.1 ZP_00788468.1 ZP_00786140.1 ZP_00783044.1 NP_736197.1 NP_721298.1 NP_359324.1 NP_346344.1 YP_599236.1 YP_060890.1 YP_603113.1 YP_601181.1 NP_665391.1 YP_282923.1 YP_281013.1 NP_607905.1 YP_597296.1 NP_269837.1 NP_801542.1 YP_140645.1 YP_138756.1 ZP_00389248.1
920	ZP_00780555.1 NP_687302.1 ZP_00790222.1 YP_328860.1 YP_328991.1 ZP_00786935.1 ZP_00784947.1 ZP_00782111.1 ZP_00783925.1 NP_734726.1 NP_359587.1 NP_346602.1 YP_599114.1 YP_060752.1 YP_602992.1 YP_601006.1 NP_665277.1 YP_282749.1 YP_280894.1 NP_607737.1 YP_597116.1 NP_269724.1 NP_801655.1 ZP_00874572.1
921	ZP_00780539.1 NP_687520.1 ZP_00791129.1 YP_329223.1 ZP_00787763.1 ZP_00785130.1 ZP_00782389.1 NP_735000.1 NP_720999.1 NP_358320.1 NP_345314.1 YP_598864.1 YP_060578.1 YP_602840.1 YP_600853.1 NP_664966.1 YP_282602.1 YP_280643.1 NP_607596.1 YP_596965.1 NP_269584.1 NP_801962.1 YP_141015.1 YP_139125.1
922	ZP_00780535.1 NP_687504.1 ZP_00789733.1 YP_329208.1 ZP_00787793.1 ZP_00785135.1 ZP_00782669.1 NP_734985.1 NP_720983.1 YP_598879.1 YP_060593.1 YP_602856.1 YP_600869.1 NP_664981.1 YP_282617.1 YP_280658.1 NP_607611.1 YP_596980.1 NP_269599.1 NP_801947.1 ZP_00875281.1 YP_141138.1 YP_139238.1 ZP_00388433.1
923	ZP_00780533.1 NP_687512.1 YP_329216.1 ZP_00787758.1 ZP_00785119.1 NP_734993.1 NP_720991.1 NP_359100.1 NP_346102.1 YP_598871.1 YP_060585.1 YP_602847.1 YP_600860.1 NP_664973.1 YP_282609.1 YP_280650.1 NP_607603.1 YP_596972.1 NP_269591.1 NP_801955.1 ZP_00874731.1 YP_141146.1 YP_139246.1 ZP_00388425.1
924	ZP_00780477.1 NP_687093.1 YP_328783.1 ZP_00788606.1 ZP_00784006.1 NP_734527.1 NP_722323.1 NP_357781.1 NP_344748.1 YP_597654.1 YP_059410.1 YP_601538.1 YP_599642.1 NP_663843.1 YP_281407.1 YP_279511.1 NP_606376.1 YP_595775.1 NP_268459.1 NP_801302.1 ZP_00876269.1 YP_142263.1 YP_140348.1 ZP_00388787.1
925	ZP_00780467.1 NP_687118.1 ZP_00790730.1 YP_328807.1 ZP_00788908.1 ZP_00783186.1 NP_734552.1 NP_722300.1 NP_357807.1 NP_344774.1 YP_597680.1 YP_059435.1 YP_601566.1 YP_599667.1 NP_663868.1 YP_281432.1 YP_279536.1 NP_606401.1 YP_595800.1 NP_268484.1 NP_801328.1 YP_142238.1 YP_140323.1 ZP_00388457.1
926	ZP_00780456.1 NP_687096.1 ZP_00790707.1 YP_328786.1 ZP_00788598.1 ZP_00786313.1 ZP_00784009.1 NP_734530.1 NP_357784.1 NP_344751.1 YP_597657.1 YP_059413.1 YP_601543.1 YP_599646.1 NP_663846.1 YP_281410.1 YP_279514.1 NP_606379.1 YP_595778.1 NP_268462.1 NP_801306.1 YP_142260.1 YP_140345.1 ZP_00388436.1
927	ZP_00780455.1 NP_687097.1 ZP_00790731.1 YP_328787.1 ZP_00788583.1 ZP_00786302.1 ZP_00784012.1 NP_734531.1 NP_357785.1 NP_344752.1 YP_597658.1 YP_059414.1 YP_601544.1 YP_599647.1 NP_663847.1 YP_281411.1 YP_279515.1 NP_606380.1 YP_595779.1 NP_268463.1 NP_801307.1 YP_142259.1 YP_140344.1 ZP_00388437.1
928	ZP_00780425.1 NP_687866.1 ZP_00790266.1 YP_329596.1 ZP_00787061.1 ZP_00786138.1 ZP_00782618.1 NP_735319.1 NP_721885.1 YP_598238.1 YP_059909.1 YP_602150.1 YP_600232.1 NP_664296.1 YP_281937.1 YP_280021.1 NP_606976.1 YP_596360.1 NP_268975.1 NP_802624.1 ZP_00874972.1 YP_141898.1 YP_139971.1 ZP_00388331.1
929	ZP_00780379.1 NP_687547.1 ZP_00789878.1 YP_329298.1 ZP_00787934.1 ZP_00785647.1 ZP_00782550.1 NP_735027.1 NP_721696.1 YP_598133.1 YP_059868.1 YP_602042.1 YP_600137.1 NP_664257.1 YP_281892.1 YP_279977.1 NP_606876.1 YP_596252.1 NP_268886.1 NP_802665.1 ZP_00874555.1 YP_141510.1 YP_139600.1 ZP_00389264.1
930	ZP_00780371.1 ZP_00789885.1 YP_329299.1 ZP_00787935.1 ZP_00785658.1 ZP_00782536.1 NP_735028.1 NP_721695.1 NP_358259.1 YP_598134.1 YP_059869.1 YP_602043.1 YP_600138.1 NP_664258.1 YP_281893.1 YP_279978.1 NP_606877.1 YP_596253.1 NP_268887.1 NP_802664.1 ZP_00874554.1 YP_141509.1 YP_139599.1 ZP_00389263.1
931	ZP_00780329.1 ZP_00791098.1 YP_329761.1 ZP_00786885.1 ZP_00786486.1 ZP_00784145.1 NP_735531.1 NP_721386.1 NP_358282.1 YP_598648.1 YP_060232.1 YP_602568.1 YP_600580.1 NP_664655.1 YP_282288.1 YP_280365.1 NP_607280.1 YP_596759.1 NP_269349.1 NP_802313.1 ZP_00875647.1 YP_141647.1 YP_139736.1 ZP_00388880.1
932	ZP_00780216.1 NP_688299.1 ZP_00790846.1 YP_329944.1 ZP_00786275.1 ZP_00783753.1 NP_735811.1 NP_721358.1 NP_358804.1 NP_345812.1 YP_598518.1 YP_060132.1 YP_602438.1 YP_600464.1 NP_664558.1 YP_282159.1 YP_280238.1 YP_596642.1 NP_269239.1 NP_802217.1 ZP_00876141.1 YP_140948.1 YP_139059.1 ZP_00388909.1
933	ZP_00780077.1 NP_687366.1 ZP_00789516.1 YP_329054.1 ZP_00787021.1 ZP_00784839.1 ZP_00782083.1 ZP_00783971.1 NP_734789.1 NP_720933.1 NP_357827.1 NP_344791.1 YP_599420.1 YP_061060.1 YP_603330.1 YP_601372.1 NP_665552.1 YP_283105.1 YP_281194.1 NP_608067.1 YP_597482.1 NP_269992.1 NP_803008.1 ZP_00874722.1
934	ZP_00780033.1 NP_687472.1 ZP_00790741.1 YP_329176.1 ZP_00788726.1 ZP_00783252.1 NP_734953.1 NP_358082.1 NP_345080.1 YP_598985.1 YP_060631.1 YP_602898.1 YP_600910.1 NP_665081.1 YP_282658.1 YP_280764.1 NP_607646.1 YP_597020.1 NP_269637.1 NP_801847.1 ZP_00875604.1 YP_140997.1 YP_139107.1 ZP_00389145.1
935	ZP_00780028.1 NP_687500.1 ZP_00789744.1 YP_329204.1 ZP_00787765.1 ZP_00785134.1 ZP_00782673.1 NP_734981.1 NP_720978.1 NP_358188.1 NP_345182.1 YP_598883.1 YP_060597.1 YP_602860.1 YP_600874.1 NP_664985.1 YP_282621.1 YP_280662.1 NP_607615.1 YP_596984.1 NP_269603.1 NP_801943.1 YP_141135.1 YP_139235.1
936	ZP_00779995.1 NP_688368.1 ZP_00790763.1 YP_330011.1 ZP_00784978.1 ZP_00783451.1 NP_735877.1 NP_721257.1 NP_358606.1 NP_345576.1 YP_598298.1 YP_059969.1 YP_602216.1 YP_600295.1 NP_664356.1 YP_281996.1 YP_280082.1 NP_607036.1 YP_596420.1 NP_269034.1 NP_802564.1 YP_140833.1 YP_138946.1 ZP_00389424.1
937	ZP_00779994.1 NP_688372.1 YP_330015.1 ZP_00788413.1 ZP_00784963.1 ZP_00783437.1 NP_735881.1 NP_721250.1 NP_358376.1 NP_345366.1 YP_598294.1 YP_059964.1 YP_602211.1 YP_600290.1 NP_664352.1 YP_281992.1 YP_280078.1 NP_607031.1 YP_596416.1 NP_269030.1 NP_802568.1 YP_140826.1 YP_138940.1 ZP_00389430.1
938	ZP_00779965.1 NP_688379.1 ZP_00790860.1 YP_330022.1 ZP_00788426.1 ZP_00784972.1 ZP_00784051.1 NP_735888.1 NP_721189.1 YP_598286.1 YP_059957.1 YP_602203.1 YP_600283.1 NP_664345.1 YP_281985.1 YP_280070.1 NP_607024.1 YP_596409.1 NP_269023.1 NP_802575.1 ZP_00874738.1 YP_141047.1 YP_139157.1 ZP_00389643.1
939	ZP_00779964.1 NP_688381.1 ZP_00790856.1 YP_330024.1 ZP_00786504.1 ZP_00784174.1 NP_735890.1 NP_721124.1 NP_358456.1 NP_345441.1 YP_598284.1 YP_059955.1 YP_602201.1 YP_600281.1 NP_664343.1 YP_281983.1 YP_280068.1 NP_607022.1 YP_596407.1 NP_269021.1 NP_802577.1 YP_141496.1 YP_139586.1 ZP_00389013.1
940	ZP_00779959.1 NP_688394.1 ZP_00789560.1 YP_330037.1 ZP_00787871.1 ZP_00785362.1 ZP_00782841.1 NP_735903.1 NP_722017.1 NP_358979.1 YP_597924.1 YP_059664.1 YP_601808.1 YP_599933.1 NP_664083.1 YP_281684.1 YP_279778.1 NP_606674.1 YP_596051.1 NP_268702.1 NP_802842.1 YP_140791.1 YP_138907.1 ZP_00388206.1
941	ZP_00779936.1 NP_688399.1 ZP_00789535.1 YP_330042.1 ZP_00787840.1 ZP_00785382.1 ZP_00782855.1 NP_735908.1 NP_722028.1 NP_358163.1 YP_597919.1 YP_059659.1 YP_601803.1 YP_599928.1 NP_664078.1 YP_281679.1 YP_279773.1 NP_606669.1 YP_596046.1 NP_268697.1 NP_802847.1 YP_141991.1 YP_140064.1 ZP_00388724.1
942	ZP_00779918.1 NP_688470.1 ZP_00790294.1 YP_330113.1 ZP_00787407.1 ZP_00785293.1 ZP_00782324.1 NP_735979.1 NP_721247.1 NP_358925.1 NP_345932.1 YP_599115.1 YP_060753.1 YP_602993.1 YP_601007.1 NP_665278.1 YP_282750.1 YP_280895.1 NP_607738.1 YP_597118.1 NP_269725.1 YP_141724.1 YP_139803.1 ZP_00388215.1
943	NP_688925.1 ZP_00790925.1 YP_330491.1 ZP_00788199.1 ZP_00784629.1 ZP_00782114.1 NP_735774.1 NP_736357.1 NP_721845.1 NP_358661.1 NP_345651.1 YP_599132.1 YP_060769.1 YP_603009.1 YP_601025.1 NP_665293.1 YP_282765.1 YP_280910.1 NP_607753.1 YP_597136.1 NP_269739.1 NP_801640.1 ZP_00874449.1
944	NP_688906.1 YP_330470.1 ZP_00788622.1 ZP_00786621.1 ZP_00782120.1 NP_736338.1 NP_722108.1 NP_359432.1 NP_346454.1 YP_599354.1 YP_061003.1 YP_603265.1 YP_601296.1 NP_665496.1 YP_283040.1 YP_281130.1 NP_608012.1 YP_597410.1 NP_269938.1 NP_802956.1 YP_140625.1 YP_138736.1 ZP_00388169.1
945	NP_688626.1 ZP_00790848.1 YP_330252.1 ZP_00788928.1 ZP_00785198.1 ZP_00782872.1 NP_736117.1 NP_359190.1 YP_597881.1 YP_059621.1 YP_601764.1 YP_599888.1 NP_664041.1 YP_281639.1 YP_279736.1 NP_606577.1 YP_596006.1 NP_268661.1 NP_802884.1 ZP_00875143.1 YP_140725.1 YP_138840.1 ZP_00389205.1
946	NP_688438.1 ZP_00789717.1 YP_330083.1 ZP_00787397.1 ZP_00786206.1 ZP_00786207.1 ZP_00786344.1 ZP_00783545.1 NP_735947.1 NP_721907.1 YP_598723.1 YP_060350.1 YP_602644.1 YP_600657.1 NP_664787.1 YP_282421.1 YP_280507.1 NP_607421.1 YP_596835.1 NP_269421.1 NP_802133.1 YP_141409.1 YP_139491.1
947	NP_688420.1 ZP_00790963.1 YP_330066.1 ZP_00788815.1 ZP_00786242.1 ZP_00783990.1 NP_735930.1 NP_721235.1 YP_598267.1 YP_059938.1 YP_602184.1 YP_600264.1 NP_664326.1 YP_281966.1 YP_280051.1 NP_607005.1 YP_596389.1 NP_269004.1 NP_802594.1 ZP_00874941.1 YP_141823.1 YP_139897.1 ZP_00389147.1
948	NP_688419.1 ZP_00790965.1 YP_330065.1 ZP_00788817.1 ZP_00786245.1 ZP_00783993.1 NP_735929.1 NP_721236.1 YP_598268.1 YP_059939.1 YP_602185.1 YP_600265.1 NP_664327.1 YP_281967.1 YP_280052.1 NP_607006.1 YP_596390.1 NP_269005.1 NP_802593.1 ZP_00875233.1 YP_141822.1 YP_139896.1 ZP_00389148.1
949	NP_688311.1 ZP_00790254.1 ZP_00787519.1 ZP_00785877.1 ZP_00783749.1 NP_721346.1 NP_359021.1 NP_346017.1 YP_598357.1 YP_060025.1 YP_602276.1 YP_600358.1 NP_664407.1 YP_282053.1 YP_280138.1 NP_607088.1 YP_596478.1 NP_269083.1 NP_802512.1 ZP_00875134.1 YP_140991.1 YP_139101.1 ZP_00389139.1
950	NP_688149.1 ZP_00789244.1 YP_329843.1 ZP_00788697.1 ZP_00786267.1 ZP_00784071.1 NP_735651.1 NP_721572.1 NP_346234.1 YP_598699.1 YP_060283.1 YP_602620.1 YP_600631.1 NP_664704.1 YP_282339.1 YP_280416.1 NP_607330.1 YP_596810.1 NP_269398.1 NP_802362.1 YP_142309.1 YP_140391.1 ZP_00388797.1
951	NP_688148.1 ZP_00789250.1 YP_329842.1 ZP_00788702.1 ZP_00786271.1 ZP_00784064.1 NP_735650.1 NP_359215.1 NP_346235.1 YP_598698.1 YP_060282.1 YP_602619.1 YP_600630.1 NP_664703.1 YP_282338.1 YP_280415.1 NP_607329.1 YP_596809.1 NP_269397.1 NP_802361.1 YP_142310.1 YP_140392.1 ZP_00388796.1
952	NP_688006.1 YP_329711.1 ZP_00788328.1 ZP_00786341.1 ZP_00782787.1 NP_735479.1 NP_721527.1 NP_358854.1 NP_345862.1 YP_598682.1 YP_060266.1 YP_602603.1 YP_600614.1 NP_664688.1 YP_282321.1 YP_280399.1 NP_607313.1 YP_596793.1 NP_269382.1 NP_802346.1 YP_141391.1 YP_139473.1 ZP_00388860.1
953	NP_687784.1 ZP_00790823.1 YP_329516.1 ZP_00788765.1 ZP_00785804.1 ZP_00783782.1 NP_735239.1 NP_359034.1 NP_346033.1 YP_598814.1 YP_060428.1 YP_602736.1 YP_600797.1 NP_664865.1 YP_282498.1 YP_280594.1 NP_607494.1 YP_596913.1 NP_269490.1 NP_802064.1 YP_141801.1 YP_139876.1 ZP_00389167.1
954	NP_687603.1 ZP_00790495.1 YP_598170.1 YP_059357.1 YP_602080.1 YP_600167.1 YP_601067.1 NP_664500.1 NP_665242.1 YP_282392.1 YP_282562.1 YP_282808.1 YP_280473.1 NP_606607.1 NP_606911.1 NP_607389.1 NP_607562.1 NP_607811.1 YP_597178.1 NP_269552.1 NP_801688.1 NP_802164.1 NP_802415.1
955	ZP_00782017.1 NP_688504.1 ZP_00790160.1 YP_330140.1 ZP_00788037.1 ZP_00785311.1 ZP_00782304.1 NP_736005.1 NP_721957.1 YP_597992.1 YP_059725.1 YP_601875.1 YP_599996.1 NP_664133.1 YP_281745.1 YP_279837.1 NP_606727.1 YP_596114.1 NP_268758.1 NP_802790.1 YP_141977.1 YP_140050.1 ZP_00388738.1
956	ZP_00781924.1 NP_687928.1 ZP_00789441.1 YP_329652.1 ZP_00787375.1 ZP_00785667.1 ZP_00783880.1 NP_735374.1 NP_721580.1 NP_359157.1 NP_346157.1 YP_598717.1 YP_060299.1 YP_602638.1 YP_600650.1 NP_664722.1 YP_282357.1 YP_280434.1 NP_607347.1 YP_596829.1 NP_269415.1 NP_802379.1 ZP_00875298.1
957	ZP_00781921.1 NP_688011.1 ZP_00790889.1 YP_329716.1 ZP_00788313.1 ZP_00786337.1 ZP_00782775.1 NP_735484.1 NP_721544.1 NP_358687.1 NP_345680.1 YP_598686.1 YP_060270.1 YP_602607.1 YP_600618.1 NP_664692.1 YP_282325.1 YP_280403.1 NP_607317.1 YP_596797.1 NP_269386.1 NP_802350.1 ZP_00875625.1
958	ZP_00781908.1 ZP_00781952.1 NP_688099.1 ZP_00789471.1 YP_329796.1 ZP_00786822.1 ZP_00786459.1 ZP_00782606.1 NP_735603.1 YP_598832.1 YP_060497.1 YP_602753.1 YP_602754.1 YP_600815.1 YP_600817.1 NP_664882.1 YP_282515.1 YP_282516.1 YP_280612.1 NP_607511.1 YP_596930.1 NP_269507.1 NP_802047.1
959	ZP_00781846.1 NP_688502.1 ZP_00790148.1 YP_330138.1 ZP_00788022.1 ZP_00785279.1 ZP_00782312.1 NP_736003.1 NP_720953.1 NP_721921.1 YP_597995.1 YP_059728.1 YP_601878.1 YP_600000.1 NP_664136.1 YP_281748.1 YP_279840.1 NP_606730.1 YP_596117.1 NP_268761.1 NP_802787.1 YP_141260.1 YP_139343.1
960	ZP_00781815.1 NP_687534.1 ZP_00790185.1 YP_329237.1 ZP_00788921.1 ZP_00786034.1 ZP_00782407.1 NP_735014.1 NP_721021.1 YP_598849.1 YP_060562.1 YP_602824.1 YP_600838.1 NP_664951.1 YP_282587.1 YP_280628.1 NP_607581.1 YP_596949.1 NP_269569.1 NP_801977.1 ZP_00874560.1 YP_141570.1 YP_139659.1
961	ZP_00781782.1 NP_688325.1 ZP_00790238.1 YP_329968.1 ZP_00787497.1 ZP_00785892.1 ZP_00783891.1 NP_735834.1 NP_721328.1 YP_598348.1 YP_060016.1 YP_602267.1 YP_600348.1 NP_664398.1 YP_282044.1 YP_280129.1 NP_607079.1 YP_596468.1 NP_269074.1 NP_802521.1 YP_140853.1 YP_138965.1 ZP_00389103.1
962	ZP_00781728.1 NP_688425.1 ZP_00791125.1 YP_330071.1 ZP_00788816.1 ZP_00786246.1 ZP_00783995.1 NP_735935.1 NP_721229.1 NP_358509.1 NP_345486.1 YP_598262.1 YP_059933.1 YP_602177.1 YP_600258.1 NP_664321.1 YP_281961.1 YP_280046.1 NP_607000.1 YP_596384.1 NP_268999.1 NP_802599.1 ZP_00875305.1
963	ZP_00781726.1 NP_688426.1 YP_330072.1 ZP_00788818.1 NP_735936.1 NP_721228.1 NP_358864.1 NP_345872.1 YP_598261.1 YP_059932.1 YP_602176.1 YP_600257.1 NP_664320.1 YP_281960.1 YP_280045.1 NP_606999.1 YP_596383.1 NP_268998.1 NP_802600.1 ZP_00876183.1 YP_141836.1 YP_139909.1 ZP_00388315.1
964	ZP_00781706.1 NP_687246.1 ZP_00789984.1 YP_328942.1 ZP_00787329.1 ZP_00786333.1 ZP_00782455.1 NP_734676.1 NP_720635.1 YP_599327.1 YP_060976.1 YP_603238.1 YP_601269.1 NP_665471.1 YP_283013.1 YP_281103.1 NP_607985.1 YP_597382.1 NP_269913.1 NP_802930.1 YP_140521.1 YP_138634.1 ZP_00388943.1
965	ZP_00781644.1 ZP_00789000.1 YP_329920.1 ZP_00788632.1 ZP_00784588.1 ZP_00782492.1 NP_735737.1 NP_721147.1 NP_721740.1 NP_358491.1 NP_345473.1 YP_598315.1 YP_059984.1 YP_602231.1 YP_600311.1 NP_664370.1 YP_282010.1 YP_280097.1 NP_607051.1 YP_596435.1 NP_269048.1 NP_802550.1 ZP_00874538.1
966	ZP_00781622.1 NP_688922.1 ZP_00790401.1 ZP_00790926.1 YP_330488.1 ZP_00788507.1 ZP_00784645.1 ZP_00782129.1 NP_736354.1 NP_358158.1 NP_345154.1 YP_599129.1 YP_060766.1 YP_603006.1 YP_601021.1 YP_601022.1 NP_665290.1 YP_282762.1 YP_280907.1 NP_607750.1 YP_597133.1 NP_269736.1 NP_801643.1
967	ZP_00781577.1 NP_688474.1 ZP_00790948.1 YP_330117.1 ZP_00787424.1 ZP_00785284.1 ZP_00782288.1 NP_735983.1 NP_721803.1 YP_599085.1 YP_060723.1 YP_602962.1 YP_600977.1 NP_665198.1 YP_282722.1 YP_280865.1 NP_607710.1 YP_597086.1 NP_269699.1 NP_801730.1 YP_140921.1 YP_139032.1 ZP_00388481.1
968	ZP_00781567.1 NP_688615.1 ZP_00790394.1 YP_330241.1 ZP_00788260.1 ZP_00785204.1 ZP_00782885.1 NP_736106.1 YP_597889.1 YP_059629.1 YP_601772.1 YP_599897.1 NP_664049.1 YP_281647.1 YP_279744.1 NP_606585.1 YP_596015.1 NP_268668.1 NP_802876.1 YP_140736.1 YP_138855.1 ZP_00389216.1 ZP_00389217.1
969	ZP_00781501.1 NP_687910.1 ZP_00789377.1 YP_329641.1 ZP_00787373.1 ZP_00786250.1 ZP_00782826.1 NP_735362.1 NP_721762.1 YP_598497.1 YP_602417.1 YP_600441.1 NP_664483.1 YP_282134.1 YP_280218.1 YP_596619.1 NP_269217.1 NP_802436.1 ZP_00875378.1 YP_141070.1 YP_139179.1 ZP_00388353.1 ZP_00389666.1
970	ZP_00781498.1 NP_687909.1 ZP_00789368.1 YP_329640.1 ZP_00787358.1 ZP_00786249.1 ZP_00782824.1 NP_735361.1 NP_721763.1 YP_598496.1 YP_602416.1 YP_600440.1 NP_664482.1 YP_282133.1 YP_280217.1 YP_596618.1 NP_269216.1 NP_802437.1 ZP_00875375.1 YP_141069.1 YP_139178.1 ZP_00388352.1 ZP_00389665.1
971	ZP_00781449.1 NP_688913.1 ZP_00790412.1 YP_330478.1 ZP_00788500.1 ZP_00784641.1 ZP_00782166.1 NP_736345.1 NP_721292.1 NP_357904.1 NP_344876.1 YP_599359.1 YP_061007.1 YP_603269.1 YP_601300.1 NP_665499.1 YP_283044.1 YP_281134.1 NP_608015.1 YP_597415.1 NP_269941.1 NP_802959.1 ZP_00875341.1
972	ZP_00781442.1 NP_688914.1 ZP_00790405.1 YP_330479.1 ZP_00788510.1 ZP_00784625.1 ZP_00782152.1 NP_736346.1 NP_721291.1 NP_359030.1 NP_346026.1 YP_599360.1 YP_061008.1 YP_603270.1 YP_601301.1 NP_665500.1 YP_283045.1 YP_281135.1 NP_608016.1 YP_597416.1 NP_269942.1 NP_802960.1 ZP_00875823.1
973	ZP_00781416.1 NP_687239.1 ZP_00789979.1 YP_328935.1 ZP_00787275.1 ZP_00784692.1 ZP_00782460.1 NP_734669.1 NP_720626.1 YP_599336.1 YP_060985.1 YP_603247.1 YP_601278.1 NP_665479.1 YP_283022.1 YP_281112.1 NP_607994.1 YP_597391.1 NP_269921.1 NP_802939.1 YP_140513.1 YP_138626.1 ZP_00388952.1
974	ZP_00781289.1 NP_689114.1 ZP_00789382.1 YP_330658.1 ZP_00787241.1 ZP_00784872.1 ZP_00782256.1 NP_736518.1 NP_721487.1 NP_359270.1 NP_346293.1 YP_598578.1 YP_060169.1 YP_602498.1 YP_600525.1 NP_664595.1 YP_282218.1 YP_280297.1 NP_607216.1 YP_596703.1 NP_269284.1 NP_802252.1 ZP_00875664.1
975	ZP_00781245.1 NP_687429.1 ZP_00790123.1 YP_329115.1 ZP_00787983.1 ZP_00785487.1 ZP_00783498.1 NP_734899.1 NP_720967.1 NP_359461.1 NP_346483.1 YP_597785.1 YP_059526.1 YP_601662.1 YP_599780.1 NP_663952.1 YP_281537.1 YP_279640.1 NP_606488.1 YP_595907.1 NP_268576.1 NP_801414.1 ZP_00874906.1
976	ZP_00781227.1 NP_688596.1 ZP_00790543.1 YP_330223.1 ZP_00788831.1 ZP_00785226.1 ZP_00782890.1 NP_736089.1 NP_722051.1 YP_597903.1 YP_059644.1 YP_601787.1 YP_599912.1 NP_664063.1 YP_281664.1 YP_279758.1 NP_606652.1 YP_596030.1 NP_268682.1 NP_802862.1 YP_140676.1 YP_138787.1 ZP_00388374.1
977	ZP_00781164.1 ZP_00790096.1 ZP_00788748.1 ZP_00785984.1 ZP_00783642.1 NP_736185.1 NP_722166.1 NP_357766.1 NP_344728.1 YP_599225.1 YP_060856.1 YP_603102.1 YP_601170.1 NP_665380.1 YP_282912.1 YP_281001.1 NP_607894.1 YP_597284.1 NP_269826.1 NP_801553.1 YP_142075.1 YP_140156.1 ZP_00389682.1
978	ZP_00781134.1 NP_688067.1 ZP_00789461.1 YP_329768.1 ZP_00786836.1 ZP_00785413.1 ZP_00782588.1 NP_735538.1 NP_721109.1 YP_598653.1 YP_060237.1 YP_602573.1 YP_600585.1 NP_664660.1 YP_282293.1 YP_280370.1 NP_607285.1 YP_596764.1 NP_269354.1 NP_802318.1 YP_142135.1 YP_140218.1 ZP_00389740.1
979	ZP_00781105.1 NP_688790.1 ZP_00790079.1 YP_330417.1 ZP_00788355.1 ZP_00785779.1 ZP_00783728.1 NP_736275.1 NP_720748.1 NP_359434.1 NP_346456.1 YP_597767.1 YP_059520.1 YP_601656.1 YP_599760.1 NP_663946.1 YP_281520.1 YP_279623.1 NP_606482.1 YP_595890.1 NP_268561.1 NP_801408.1 ZP_00875291.1
980	ZP_00781103.1 NP_688791.1 ZP_00790093.1 YP_330418.1 ZP_00788345.1 ZP_00785781.1 ZP_00783729.1 NP_736276.1 NP_720747.1 NP_359435.1 NP_346457.1 YP_597766.1 YP_059519.1 YP_601655.1 YP_599759.1 NP_663945.1 YP_281519.1 YP_279622.1 NP_606481.1 YP_595889.1 NP_268560.1 NP_801407.1 ZP_00875290.1
981	ZP_00781067.1 NP_689132.1 ZP_00789412.1 YP_330695.1 ZP_00788783.1 ZP_00785626.1 ZP_00783557.1 NP_736536.1 NP_722429.1 YP_599571.1 YP_061178.1 YP_603453.1 YP_601470.1 NP_665647.1 YP_283206.1 YP_281340.1 NP_608160.1 YP_597585.1 NP_270099.1 NP_803101.1 YP_142330.1 YP_140414.1 ZP_00388394.1
982	ZP_00781052.1 NP_688783.1 ZP_00790322.1 YP_330412.1 ZP_00788958.1 ZP_00785748.1 NP_736270.1 NP_720793.1 NP_359399.1 NP_346420.1 YP_597819.1 YP_059560.1 YP_601699.1 YP_599824.1 NP_663982.1 YP_281575.1 YP_279674.1 NP_606518.1 YP_595944.1 NP_268605.1 NP_801445.1 YP_142139.1 YP_140222.1
983	ZP_00780892.1 NP_689152.1 ZP_00789832.1 YP_330715.1 ZP_00788102.1 ZP_00784428.1 ZP_00782723.1 NP_736556.1 NP_720728.1 NP_359549.1 NP_346567.1 YP_598894.1 YP_060609.1 YP_602871.1 YP_600885.1 NP_664995.1 YP_282633.1 YP_280673.1 NP_607625.1 YP_596995.1 NP_269613.1 NP_801933.1 ZP_00875112.1
984	ZP_00780888.1 NP_689145.1 ZP_00789820.1 YP_330708.1 ZP_00788124.1 ZP_00784453.1 ZP_00782730.1 NP_736549.1 NP_722385.1 NP_358387.1 NP_345380.1 YP_598901.1 YP_060616.1 YP_602878.1 YP_600892.1 NP_665002.1 YP_282640.1 YP_280680.1 NP_607632.1 YP_597002.1 NP_269620.1 NP_801926.1 ZP_00875116.1
985	ZP_00780831.1 NP_688316.1 ZP_00790251.1 YP_329959.1 ZP_00787513.1 ZP_00785876.1 ZP_00783886.1 NP_735825.1 NP_721340.1 NP_358912.1 NP_345919.1 YP_598604.1 YP_060195.1 YP_602524.1 YP_600551.1 NP_664620.1 YP_282244.1 YP_280323.1 NP_607242.1 YP_596730.1 NP_269310.1 NP_802279.1 ZP_00875783.1
986	ZP_00780788.1 NP_687805.1 ZP_00789771.1 YP_329537.1 ZP_00787706.1 ZP_00785601.1 ZP_00783932.1 NP_735260.1 NP_721375.1 NP_358099.1 NP_345091.1 YP_598078.1 YP_059817.1 YP_601991.1 YP_600084.1 NP_664208.1 YP_281838.1 YP_279925.1 NP_606826.1 YP_596199.1 NP_268836.1 NP_802713.1 ZP_00874870.1
987	ZP_00780783.1 NP_687806.1 ZP_00789778.1 YP_329538.1 ZP_00787682.1 ZP_00785607.1 ZP_00783936.1 NP_735261.1 NP_721380.1 NP_358100.1 NP_345092.1 YP_598079.1 YP_059818.1 YP_601992.1 YP_600085.1 NP_664209.1 YP_281839.1 YP_279926.1 NP_606827.1 YP_596200.1 NP_268837.1 NP_802712.1 ZP_00874871.1
988	ZP_00780782.1 NP_687810.1 ZP_00789770.1 YP_329542.1 ZP_00787702.1 ZP_00785593.1 ZP_00783619.1 NP_735265.1 NP_721058.1 YP_598821.1 YP_060435.1 YP_602743.1 YP_600804.1 NP_664872.1 YP_282505.1 YP_280601.1 NP_607501.1 YP_596920.1 NP_269497.1 NP_802057.1 YP_141131.1 YP_139229.1 ZP_00389078.1
989	ZP_00780776.1 NP_689090.1 ZP_00790198.1 YP_330634.1 ZP_00787185.1 ZP_00784904.1 ZP_00782201.1 NP_736491.1 NP_722387.1 NP_358612.1 NP_345582.1 YP_599511.1 YP_061147.1 YP_603421.1 YP_601438.1 NP_665615.1 YP_283173.1 YP_281284.1 NP_608130.1 YP_597552.1 NP_270069.1 NP_803071.1 ZP_00876209.1
990	ZP_00780773.1 NP_689085.1 ZP_00790199.1 YP_330629.1 ZP_00787198.1 ZP_00784883.1 ZP_00782252.1 NP_736486.1 YP_599442.1 YP_061082.1 YP_603353.1 YP_601396.1 NP_665573.1 YP_283128.1 YP_281216.1 NP_608087.1 YP_597507.1 NP_270010.1 NP_803028.1 ZP_00874595.1 YP_141244.1 YP_139328.1 ZP_00388203.1
991	ZP_00780760.1 NP_687078.1 ZP_00790066.1 YP_328768.1 ZP_00787553.1 ZP_00785462.1 ZP_00782331.1 NP_734511.1 NP_720587.1 NP_359111.1 NP_346113.1 YP_597828.1 YP_059569.1 YP_601708.1 YP_599833.1 NP_663991.1 YP_281583.1 YP_279682.1 NP_606527.1 YP_595952.1 NP_268613.1 NP_801454.1 ZP_00876268.1
992	ZP_00780728.1 NP_687130.1 ZP_00790803.1 YP_328818.1 ZP_00788376.1 ZP_00786066.1 ZP_00783384.1 NP_734563.1 NP_720556.1 YP_599178.1 YP_060813.1 YP_603055.1 YP_601125.1 NP_665338.1 YP_282864.1 YP_280955.1 NP_607853.1 YP_597234.1 NP_269783.1 NP_801594.1 YP_140547.1 YP_138657.1 ZP_00389549.1
993	ZP_00780695.1 NP_688602.1 ZP_00790386.1 YP_330229.1 ZP_00788264.1 ZP_00785221.1 ZP_00782895.1 NP_736095.1 NP_721597.1 YP_598372.1 YP_060040.1 YP_602291.1 YP_600373.1 NP_664422.1 YP_282068.1 YP_280153.1 NP_607103.1 YP_596493.1 NP_269098.1 NP_802497.1 ZP_00875414.1 YP_141367.1 YP_139449.1
994	ZP_00780686.1 NP_687771.1 ZP_00789292.1 YP_329504.1 ZP_00787165.1 ZP_00785807.1 ZP_00783070.1 NP_735227.1 NP_721133.1 YP_598104.1 YP_059840.1 YP_602014.1 YP_600108.1 NP_664230.1 YP_281864.1 YP_279949.1 NP_606848.1 YP_596223.1 NP_268859.1 NP_802691.1 YP_141126.1 YP_139224.1 ZP_00389071.1
995	ZP_00780651.1 NP_688706.1 ZP_00789856.1 YP_330325.1 ZP_00788460.1 ZP_00786144.1 ZP_00783047.1 NP_736195.1 NP_720853.1 NP_721223.1 YP_599234.1 YP_060888.1 YP_603111.1 YP_601179.1 NP_665389.1 YP_282921.1 YP_281010.1 YP_281011.1 NP_607903.1 YP_597294.1 NP_269835.1 NP_801544.1 ZP_00874765.1
996	ZP_00780628.1 NP_687563.1 ZP_00789875.1 YP_329315.1 ZP_00787929.1 ZP_00785245.1 ZP_00782554.1 NP_735043.1 NP_721674.1 YP_598208.1 YP_059880.1 YP_602117.1 YP_600199.1 NP_664269.1 YP_281905.1 YP_279989.1 NP_606948.1 YP_596327.1 NP_268945.1 NP_802652.1 YP_141241.1 YP_139325.1 ZP_00388200.1
997	ZP_00780616.1 NP_688803.1 ZP_00790080.1 YP_330430.1 ZP_00788353.1 ZP_00785787.1 ZP_00783672.1 NP_736288.1 NP_720733.1 NP_359439.1 NP_346461.1 YP_597761.1 YP_059514.1 YP_601650.1 YP_599754.1 NP_663941.1 YP_281514.1 YP_279617.1 NP_606477.1 YP_595884.1 NP_268555.1 NP_801402.1 ZP_00875285.1
998	ZP_00780613.1 NP_688800.1 ZP_00790088.1 YP_330427.1 ZP_00788352.1 ZP_00785777.1 ZP_00783670.1 NP_736285.1 NP_720736.1 NP_359436.1 NP_346458.1 YP_597764.1 YP_059517.1 YP_601653.1 YP_599757.1 NP_663944.1 YP_281517.1 YP_279620.1 NP_606480.1 YP_595887.1 NP_268558.1 NP_801405.1 ZP_00875288.1
999	ZP_00780611.1 NP_688804.1 ZP_00790082.1 YP_330431.1 ZP_00788343.1 ZP_00785782.1 ZP_00783679.1 NP_736289.1 NP_720732.1 NP_359440.1 NP_346462.1 YP_597760.1 YP_059513.1 YP_601649.1 YP_599753.1 NP_663940.1 YP_281513.1 YP_279616.1 NP_606476.1 YP_595883.1 NP_268554.1 NP_801401.1 ZP_00875284.1
1000	ZP_00780603.1 NP_688801.1 ZP_00790085.1 YP_330428.1 ZP_00788344.1 ZP_00785794.1 ZP_00783675.1 NP_736286.1 NP_720735.1 NP_359437.1 NP_346459.1 YP_597763.1 YP_059516.1 YP_601652.1 YP_599756.1 NP_663943.1 YP_281516.1 YP_279619.1 NP_606479.1 YP_595886.1 NP_268557.1 NP_801404.1 ZP_00875287.1
1001	ZP_00780602.1 NP_688802.1 ZP_00790092.1 YP_330429.1 ZP_00788354.1 ZP_00785795.1 ZP_00783678.1 NP_736287.1 NP_720734.1 NP_359438.1 NP_346460.1 YP_597762.1 YP_059515.1 YP_601651.1 YP_599755.1 NP_663942.1 YP_281515.1 YP_279618.1 NP_606478.1 YP_595885.1 NP_268556.1 NP_801403.1 ZP_00875286.1
1002	ZP_00780601.1 NP_688805.1 ZP_00791050.1 YP_330432.1 ZP_00788358.1 ZP_00785784.1 ZP_00783677.1 NP_736290.1 NP_720731.1 NP_359441.1 NP_346463.1 YP_597759.1 YP_059512.1 YP_601648.1 YP_599752.1 NP_663939.1 YP_281512.1 YP_279615.1 NP_606475.1 YP_595882.1 NP_268553.1 NP_801400.1 ZP_00875283.1
1003	ZP_00780522.1 NP_688015.1 ZP_00790200.1 YP_329720.1 ZP_00786884.1 ZP_00784794.1 ZP_00784074.1 NP_735488.1 NP_721552.1 NP_359090.1 NP_346092.1 YP_598690.1 YP_060274.1 YP_602611.1 YP_600622.1 NP_664696.1 YP_282330.1 YP_280407.1 NP_607321.1 YP_596801.1 NP_269390.1 NP_802354.1 ZP_00874899.1
1004	ZP_00780374.1 NP_687542.1 ZP_00790188.1 YP_329294.1 ZP_00787928.1 ZP_00785639.1 ZP_00782549.1 NP_735022.1 NP_721142.1 NP_358762.1 NP_345754.1 YP_598117.1 YP_059853.1 YP_602027.1 YP_600122.1 NP_664242.1 YP_281877.1 YP_279962.1 NP_606861.1 YP_596237.1 NP_268871.1 NP_802679.1 ZP_00875202.1
1005	ZP_00780289.1 NP_687420.1 ZP_00790130.1 YP_329106.1 ZP_00788002.1 ZP_00785507.1 ZP_00783508.1 NP_734890.1 NP_720874.1 YP_599134.1 YP_060771.1 YP_603011.1 YP_601026.1 NP_665294.1 YP_282767.1 YP_280912.1 NP_607754.1 YP_597137.1 NP_269740.1 NP_801639.1 YP_141929.1 YP_140002.1 ZP_00388920.1
1006	ZP_00780239.1 NP_687040.1 ZP_00790620.1 YP_328731.1 ZP_00784446.1 ZP_00782710.1 NP_734474.1 NP_720490.1 NP_357597.1 NP_344556.1 YP_597612.1 YP_059321.1 YP_601497.1 YP_599599.1 NP_663807.1 YP_281367.1 YP_279473.1 YP_595735.1 NP_268426.1 NP_801265.1 YP_140437.1 YP_138548.1 ZP_00388407.1
1007	ZP_00780164.1 NP_688111.1 ZP_00789221.1 YP_329808.1 ZP_00786925.1 ZP_00785453.1 ZP_00782936.1 NP_735615.1 NP_721490.1 YP_598564.1 YP_060155.1 YP_602484.1 YP_600510.1 NP_664580.1 YP_282202.1 YP_280283.1 NP_607202.1 YP_596689.1 NP_269271.1 NP_802239.1 YP_141460.1 YP_139535.1 ZP_00388847.1
1008	ZP_00780159.1 NP_688123.1 ZP_00789253.1 YP_329820.1 ZP_00786855.1 ZP_00785436.1 ZP_00782921.1 NP_735627.1 NP_721367.1 YP_598548.1 YP_060139.1 YP_602468.1 YP_600493.1 NP_664565.1 YP_282186.1 YP_280268.1 NP_607186.1 YP_596673.1 NP_269256.1 NP_802223.1 YP_141886.1 YP_139959.1 ZP_00388265.1
1009	ZP_00780090.1 NP_687367.1 ZP_00789507.1 YP_329055.1 ZP_00786951.1 ZP_00784848.1 ZP_00782063.1 NP_734790.1 NP_720934.1 NP_357828.1 NP_344792.1 YP_599419.1 YP_061059.1 YP_603329.1 YP_601371.1 NP_665551.1 YP_283104.1 YP_281193.1 NP_608066.1 YP_597481.1 NP_269991.1 NP_803007.1 ZP_00874723.1
1010	ZP_00780087.1 NP_687359.1 ZP_00789506.1 YP_329047.1 ZP_00786985.1 ZP_00784860.1 ZP_00782060.1 NP_734782.1 NP_720930.1 NP_357820.1 NP_344784.1 YP_599427.1 YP_061067.1 YP_603337.1 YP_601379.1 NP_665559.1 YP_283112.1 YP_281201.1 NP_608074.1 YP_597490.1 NP_269999.1 NP_803015.1 ZP_00874715.1
1011	ZP_00780073.1 NP_687365.1 ZP_00789518.1 YP_329053.1 ZP_00786930.1 ZP_00784845.1 ZP_00782093.1 NP_734788.1 NP_720932.1 NP_357826.1 NP_344790.1 YP_599421.1 YP_061061.1 YP_603331.1 YP_601373.1 NP_665553.1 YP_283106.1 YP_281195.1 NP_608068.1 YP_597484.1 NP_269993.1 NP_803009.1 ZP_00874721.1
1012	ZP_00780072.1 NP_687360.1 ZP_00789501.1 YP_329048.1 ZP_00786983.1 ZP_00784868.1 ZP_00782050.1 NP_734783.1 NP_720931.1 NP_357821.1 NP_344785.1 YP_599426.1 YP_061066.1 YP_603336.1 YP_601378.1 NP_665558.1 YP_283111.1 YP_281200.1 NP_608073.1 YP_597489.1 NP_269998.1 NP_803014.1 ZP_00874716.1
1013	ZP_00780002.1 ZP_00780525.1 NP_687502.1 ZP_00789756.1 YP_329206.1 ZP_00787783.1 ZP_00785117.1 ZP_00782684.1 NP_734983.1 NP_720980.1 NP_358189.1 NP_345183.1 YP_598881.1 YP_060595.1 YP_602858.1 YP_600872.1 NP_664983.1 YP_282619.1 YP_280660.1 NP_607613.1 YP_596982.1 NP_269601.1 NP_801945.1
1014	ZP_00779962.1 NP_688349.1 ZP_00790767.1 YP_329992.1 ZP_00787518.1 ZP_00786001.1 ZP_00783865.1 NP_735858.1 YP_598327.1 YP_059996.1 YP_602244.1 YP_600325.1 NP_664381.1 YP_282022.1 YP_280109.1 NP_607062.1 YP_596446.1 NP_269059.1 NP_802539.1 ZP_00875079.1 YP_140523.1 YP_138636.1 ZP_00388941.1
1015	ZP_00789588.1 YP_328897.1 ZP_00787336.1 NP_734632.1 NP_722282.1 NP_359452.1 NP_346474.1 YP_597700.1 YP_059455.1 YP_601590.1 YP_599688.1 NP_663885.1 YP_281453.1 YP_279556.1 NP_606419.1 YP_595822.1 NP_268501.1 NP_801344.1 ZP_00875039.1 YP_142191.1 YP_140276.1 ZP_00388596.1
1016	NP_688527.1 ZP_00790733.1 YP_330162.1 ZP_00788829.1 ZP_00785951.1 ZP_00786698.1 ZP_00783868.1 NP_736025.1 NP_720653.1 NP_359087.1 NP_346089.1 YP_597980.1 YP_059710.1 YP_601864.1 YP_599984.1 NP_664122.1 YP_281731.1 YP_279826.1 NP_606716.1 YP_596103.1 NP_268747.1 NP_802801.1
1017	NP_688428.1 YP_330074.1 ZP_00788934.1 ZP_00784211.1 NP_735938.1 NP_721227.1 NP_358844.1 NP_345852.1 YP_598260.1 YP_059931.1 YP_602175.1 YP_600256.1 NP_664319.1 YP_281959.1 YP_280044.1 NP_606998.1 YP_596382.1 NP_268997.1 NP_802601.1 ZP_00874398.1 YP_141838.1 YP_139910.1
1018	NP_688147.1 ZP_00789224.1 YP_329841.1 ZP_00788698.1 ZP_00786266.1 ZP_00784065.1 NP_735649.1 NP_359216.1 NP_346236.1 YP_598697.1 YP_060281.1 YP_602618.1 YP_600629.1 NP_664702.1 YP_282337.1 YP_280414.1 NP_607328.1 YP_596808.1 NP_269396.1 NP_802360.1 YP_142311.1 YP_140393.1
1019	NP_688146.1 ZP_00789229.1 YP_329840.1 ZP_00788708.1 ZP_00784067.1 NP_735648.1 NP_359217.1 NP_346237.1 YP_598696.1 YP_060280.1 YP_602617.1 YP_600628.1 NP_664701.1 YP_282336.1 YP_280413.1 NP_607327.1 YP_596807.1 NP_269395.1 NP_802359.1 YP_142312.1 YP_140395.1 ZP_00388795.1
1020	NP_687728.1 ZP_00789701.1 YP_329461.1 ZP_00787169.1 ZP_00785109.1 ZP_00783028.1 NP_735136.1 NP_721159.1 YP_598044.1 YP_059786.1 YP_601948.1 YP_600049.1 NP_664175.1 YP_281797.1 YP_279891.1 NP_606785.1 YP_596165.1 NP_268801.1 NP_802744.1 YP_140985.1 YP_139095.1 ZP_00389132.1
1021	NP_687521.1 YP_329224.1 ZP_00786028.1 ZP_00782404.1 NP_735001.1 NP_721002.1 NP_358321.1 NP_345315.1 YP_598863.1 YP_060577.1 YP_602839.1 YP_600852.1 NP_664965.1 YP_282601.1 YP_280642.1 NP_607595.1 YP_596964.1 NP_269583.1 NP_801963.1 YP_141016.1 YP_139126.1 ZP_00389608.1
1022	NP_687165.1 YP_328853.1 ZP_00788137.1 ZP_00786724.1 ZP_00784368.1 NP_734597.1 NP_720595.1 NP_357992.1 NP_344962.1 YP_599284.1 YP_060933.1 YP_603156.1 YP_601226.1 NP_665433.1 YP_282969.1 YP_281061.1 NP_607948.1 YP_597340.1 NP_269878.1 NP_801500.1 YP_142285.1 YP_140367.1
1023	NP_687158.1 ZP_00790693.1 YP_328846.1 ZP_00788484.1 ZP_00785908.1 ZP_00783291.1 NP_734590.1 YP_598256.1 YP_059927.1 YP_602171.1 YP_600251.1 NP_664315.1 YP_281955.1 YP_280040.1 NP_606994.1 YP_596378.1 NP_268993.1 NP_802605.1 ZP_00875049.1 ZP_00388302.1 ZP_00388904.1 ZP_00389564.1
1024	ZP_00782008.1 NP_688526.1 ZP_00790732.1 YP_330161.1 ZP_00788826.1 ZP_00785945.1 ZP_00783871.1 NP_736024.1 NP_720651.1 NP_359085.1 NP_346088.1 YP_597981.1 YP_059711.1 YP_601865.1 YP_599985.1 NP_664123.1 YP_281732.1 YP_279827.1 NP_606717.1 YP_596104.1 NP_268748.1 NP_802800.1
1025	ZP_00781890.1 NP_688417.1 ZP_00789538.1 ZP_00791158.1 YP_330063.1 ZP_00787867.1 ZP_00786259.1 ZP_00784177.1 NP_735927.1 YP_598275.1 YP_059946.1 YP_602192.1 YP_600272.1 NP_664334.1 YP_281974.1 YP_280059.1 NP_607013.1 YP_596398.1 NP_269012.1 NP_802586.1 ZP_00875222.1 ZP_00388324.1
1026	ZP_00781881.1 NP_688166.1 ZP_00789036.1 YP_329860.1 ZP_00788546.1 ZP_00785708.1 ZP_00782980.1 NP_735676.1 YP_598369.1 YP_060037.1 YP_602288.1 YP_600370.1 NP_664419.1 YP_282065.1 YP_280150.1 NP_607100.1 YP_596490.1 NP_269095.1 NP_802500.1 YP_141265.1 YP_139347.1 ZP_00388531.1
1027	ZP_00781822.1 NP_687157.1 ZP_00790701.1 YP_328845.1 ZP_00788483.1 ZP_00785899.1 ZP_00783283.1 NP_734589.1 YP_598255.1 YP_059926.1 YP_602170.1 YP_600249.1 NP_664314.1 YP_281954.1 YP_280039.1 NP_606993.1 YP_596377.1 NP_268992.1 NP_802606.1 ZP_00875050.1 ZP_00388301.1 ZP_00389563.1
1028	ZP_00781720.1 NP_688528.1 ZP_00789628.1 YP_330163.1 ZP_00787735.1 ZP_00785036.1 ZP_00783844.1 NP_736026.1 NP_720655.1 NP_359073.1 NP_346078.1 YP_597979.1 YP_059709.1 YP_601863.1 YP_599982.1 NP_664121.1 YP_281730.1 YP_279825.1 NP_606715.1 YP_596102.1 NP_268746.1 NP_802802.1
1029	ZP_00781708.1 NP_687245.1 ZP_00789969.1 YP_328941.1 ZP_00787308.1 ZP_00786335.1 ZP_00782457.1 NP_734675.1 YP_599328.1 YP_060977.1 YP_603239.1 YP_601270.1 NP_665472.1 YP_283014.1 YP_281104.1 NP_607986.1 YP_597383.1 NP_269914.1 NP_802931.1 YP_140520.1 YP_138633.1 ZP_00388944.1
1030	ZP_00781629.1 NP_689109.1 ZP_00789383.1 YP_330653.1 ZP_00787231.1 ZP_00784875.1 ZP_00782236.1 NP_736513.1 NP_359550.1 NP_346568.1 YP_598896.1 YP_060611.1 YP_602873.1 YP_600887.1 NP_664997.1 YP_282635.1 YP_280675.1 NP_607627.1 YP_596997.1 NP_269615.1 NP_801931.1 ZP_00875113.1
1031	ZP_00781602.1 NP_688561.1 ZP_00789631.1 YP_330191.1 ZP_00787738.1 ZP_00785039.1 ZP_00783704.1 NP_736057.1 NP_358732.1 NP_345724.1 YP_597944.1 YP_059681.1 YP_601828.1 YP_599953.1 NP_664098.1 YP_281701.1 YP_279794.1 NP_606692.1 YP_596072.1 NP_268719.1 NP_802825.1 ZP_00876025.1
1032	ZP_00781539.1 NP_688239.1 ZP_00790897.1 YP_329931.1 ZP_00788575.1 ZP_00786239.1 ZP_00784107.1 NP_735748.1 NP_358500.1 NP_345479.1 YP_599389.1 YP_061035.1 YP_603299.1 YP_601336.1 NP_665529.1 YP_283074.1 YP_281161.1 NP_608045.1 YP_597448.1 NP_269968.1 NP_802985.1 ZP_00876194.1
1033	ZP_00781471.1 NP_687830.1 ZP_00789346.1 YP_329560.1 ZP_00787030.1 ZP_00785569.1 ZP_00782634.1 NP_735283.1 NP_721089.1 NP_359520.1 NP_346538.1 YP_598810.1 YP_060424.1 YP_602732.1 YP_600792.1 NP_664861.1 YP_282494.1 YP_280590.1 NP_607489.1 YP_596909.1 NP_269486.1 NP_802068.1
1034	ZP_00781447.1 NP_688915.1 ZP_00790402.1 YP_330480.1 ZP_00788515.1 ZP_00784640.1 ZP_00782161.1 NP_736347.1 NP_358115.1 NP_345106.1 YP_599361.1 YP_061009.1 YP_603271.1 YP_601302.1 NP_665501.1 YP_283046.1 YP_281136.1 NP_608017.1 YP_597417.1 NP_269943.1 NP_802961.1 ZP_00875824.1
1035	ZP_00781423.1 NP_688674.1 ZP_00789939.1 ZP_00790673.1 YP_330297.1 ZP_00786908.1 ZP_00788717.1 ZP_00785722.1 ZP_00783491.1 NP_736162.1 NP_720663.1 YP_599208.1 YP_060841.1 YP_603084.1 YP_601154.1 NP_665366.1 YP_282894.1 YP_280986.1 NP_607879.1 YP_597266.1 NP_269810.1 NP_801567.1
1036	ZP_00781400.1 NP_687229.1 ZP_00790939.1 YP_328927.1 ZP_00787322.1 ZP_00784694.1 ZP_00782465.1 NP_734661.1 NP_359531.1 NP_346549.1 YP_599341.1 YP_060990.1 YP_603252.1 YP_601283.1 NP_665484.1 YP_283027.1 YP_281117.1 NP_607999.1 YP_597396.1 NP_269926.1 NP_802944.1 ZP_00874543.1
1037	ZP_00781395.1 NP_687233.1 ZP_00789972.1 YP_328929.1 ZP_00787316.1 ZP_00784695.1 ZP_00782427.1 NP_734663.1 NP_359529.1 NP_346547.1 YP_599339.1 YP_060988.1 YP_603250.1 YP_601281.1 NP_665482.1 YP_283025.1 YP_281115.1 NP_607997.1 YP_597394.1 NP_269924.1 NP_802942.1 ZP_00874541.1
1038	ZP_00781302.1 NP_688538.1 ZP_00789609.1 YP_330172.1 ZP_00787733.1 ZP_00785045.1 ZP_00783837.1 NP_736037.1 NP_358294.1 NP_345289.1 YP_597970.1 YP_059700.1 YP_601854.1 YP_599973.1 NP_664112.1 YP_281721.1 YP_279816.1 NP_606706.1 YP_596093.1 NP_268737.1 NP_802811.1 ZP_00875796.1
1039	ZP_00781294.1 NP_688537.1 ZP_00789623.1 YP_330171.1 ZP_00787749.1 ZP_00785075.1 ZP_00783838.1 NP_736036.1 NP_358295.1 NP_345290.1 YP_597971.1 YP_059701.1 YP_601855.1 YP_599974.1 NP_664113.1 YP_281722.1 YP_279817.1 NP_606707.1 YP_596094.1 NP_268738.1 NP_802810.1 ZP_00875797.1
1040	ZP_00781057.1 NP_688255.1 NP_689008.1 ZP_00790019.1 ZP_00784771.1 ZP_00783110.1 NP_359313.1 NP_345327.1 NP_345726.1 NP_345898.1 NP_346028.1 NP_346079.1 NP_346131.1 NP_346225.1 ZP_00874558.1 ZP_00874753.1 ZP_00875044.1 ZP_00875206.1 ZP_00875611.1 ZP_00876016.1 ZP_00388340.1 ZP_00388931.1
1041	ZP_00780955.1 NP_688901.1 ZP_00790835.1 YP_330465.1 ZP_00788621.1 ZP_00786102.1 ZP_00782742.1 NP_736333.1 YP_598332.1 YP_060001.1 YP_602249.1 YP_600331.1 NP_664386.1 YP_282027.1 YP_280114.1 NP_607067.1 YP_596451.1 NP_269064.1 NP_802534.1 YP_141272.1 YP_139353.1 ZP_00388060.1
1042	ZP_00780890.1 NP_689142.1 ZP_00789827.1 YP_330705.1 ZP_00788115.1 ZP_00784472.1 ZP_00783570.1 NP_736546.1 YP_599585.1 YP_061192.1 YP_603463.1 YP_601483.1 NP_665660.1 YP_283219.1 YP_281354.1 NP_608173.1 YP_597598.1 NP_270112.1 NP_803114.1 YP_141259.1 YP_139342.1 ZP_00388535.1
1043	ZP_00780886.1 NP_689148.1 ZP_00789840.1 YP_330711.1 ZP_00788128.1 ZP_00784455.1 ZP_00782725.1 NP_736552.1 NP_359546.1 NP_346565.1 YP_598899.1 YP_060614.1 YP_602876.1 YP_600890.1 NP_665000.1 YP_282638.1 YP_280678.1 NP_607630.1 YP_597000.1 NP_269618.1 NP_801928.1 ZP_00875109.1
1044	ZP_00780766.1 NP_687069.1 ZP_00790067.1 YP_328759.1 ZP_00787578.1 ZP_00785459.1 ZP_00782352.1 NP_734502.1 NP_358789.1 NP_359122.1 NP_346124.1 YP_597820.1 YP_059561.1 YP_601700.1 YP_599825.1 NP_663983.1 YP_281576.1 YP_279675.1 NP_606519.1 YP_595945.1 NP_268606.1 NP_801446.1
1045	ZP_00780763.1 NP_687075.1 ZP_00790071.1 YP_328765.1 ZP_00787547.1 ZP_00785460.1 ZP_00782334.1 NP_734508.1 NP_358779.1 NP_359113.1 NP_346115.1 YP_597826.1 YP_059567.1 YP_601706.1 YP_599831.1 NP_663989.1 YP_281581.1 YP_279680.1 NP_606525.1 YP_595950.1 NP_268611.1 NP_801452.1
1046	ZP_00780758.1 NP_687074.1 ZP_00790065.1 YP_328764.1 ZP_00787575.1 ZP_00785479.1 ZP_00786623.1 ZP_00782348.1 NP_734507.1 NP_359115.1 NP_346116.1 YP_597825.1 YP_059566.1 YP_601705.1 YP_599830.1 NP_663988.1 YP_281580.1 YP_279679.1 NP_606524.1 YP_595949.1 NP_268610.1 NP_801451.1
1047	ZP_00780739.1 NP_688188.1 ZP_00789058.1 YP_329879.1 ZP_00788566.1 ZP_00784563.1 ZP_00782975.1 NP_735696.1 YP_598804.1 YP_060417.1 YP_602726.1 YP_600786.1 NP_664855.1 YP_282488.1 YP_280587.1 NP_607485.1 YP_596903.1 NP_269483.1 NP_802072.1 YP_141483.1 YP_139570.1 ZP_00389026.1
1048	ZP_00780682.1 NP_687773.1 ZP_00789295.1 YP_329506.1 ZP_00787158.1 ZP_00785805.1 ZP_00783075.1 NP_735229.1 NP_359198.1 NP_346213.1 YP_598107.1 YP_059843.1 YP_602017.1 YP_600111.1 NP_664233.1 YP_281867.1 YP_279952.1 NP_606851.1 YP_596226.1 NP_268862.1 NP_802688.1 ZP_00875648.1
1049	ZP_00780658.1 NP_688098.1 ZP_00789465.1 YP_329795.1 ZP_00786911.1 ZP_00786457.1 ZP_00782608.1 NP_735602.1 YP_598577.1 YP_060168.1 YP_602497.1 YP_600524.1 NP_664594.1 YP_282217.1 YP_280296.1 NP_607215.1 YP_596702.1 NP_269283.1 NP_802251.1 YP_141110.1 YP_139209.1 ZP_00389052.1
1050	ZP_00780606.1 NP_688799.1 ZP_00790081.1 YP_330357.1 YP_330426.1 ZP_00787952.1 ZP_00788349.1 ZP_00785788.1 ZP_00783680.1 ZP_00783769.1 NP_736284.1 YP_599103.1 YP_060742.1 YP_602981.1 YP_600995.1 NP_665267.1 YP_282739.1 YP_280884.1 NP_607727.1 YP_597105.1 NP_269714.1 NP_801665.1
1051	ZP_00780594.1 NP_688206.1 ZP_00789007.1 YP_329897.1 ZP_00788061.1 ZP_00784599.1 ZP_00782484.1 NP_735714.1 NP_357880.1 NP_344851.1 YP_598483.1 YP_060100.1 YP_602403.1 YP_600426.1 NP_664469.1 YP_282120.1 YP_280204.1 NP_607150.1 YP_596603.1 NP_269203.1 NP_802450.1 ZP_00876133.1
1052	ZP_00780476.1 NP_687107.1 ZP_00790728.1 YP_328797.1 ZP_00788607.1 ZP_00786303.1 NP_734541.1 NP_722311.1 YP_597668.1 YP_059424.1 YP_601555.1 NP_663857.1 YP_281421.1 YP_279525.1 NP_606390.1 YP_595789.1 NP_268473.1 NP_801317.1 ZP_00875854.1 YP_142249.1 YP_140334.1 ZP_00388447.1
1053	ZP_00780382.1 NP_687552.1 ZP_00789892.1 YP_329305.1 ZP_00787920.1 ZP_00785645.1 ZP_00782540.1 NP_735033.1 NP_721691.1 YP_598138.1 YP_059873.1 YP_602047.1 YP_600142.1 NP_664262.1 YP_281897.1 YP_279982.1 NP_606881.1 YP_596257.1 NP_802659.1 YP_141310.1 YP_139390.1 ZP_00388715.1
1054	ZP_00780376.1 NP_687535.1 ZP_00790187.1 YP_329238.1 ZP_00782411.1 NP_735015.1 NP_721022.1 NP_358614.1 NP_345584.1 YP_598848.1 YP_060561.1 YP_602823.1 YP_600837.1 NP_664950.1 YP_282586.1 YP_280627.1 YP_596948.1 NP_269568.1 NP_801978.1 ZP_00874559.1 YP_141569.1 YP_139658.1
1055	ZP_00780285.1 NP_688265.1 ZP_00791072.1 YP_330641.1 ZP_00787195.1 ZP_00784912.1 ZP_00782226.1 ZP_00783103.1 NP_736497.1 NP_359059.1 NP_346065.1 YP_599518.1 YP_061154.1 YP_603428.1 YP_601445.1 NP_665622.1 YP_283180.1 YP_281291.1 NP_608138.1 YP_597559.1 NP_270076.1 NP_803078.1
1056	ZP_00780242.1 NP_689155.1 ZP_00789837.1 YP_330718.1 ZP_00788118.1 ZP_00784422.1 ZP_00782727.1 NP_736559.1 YP_599590.1 YP_061196.1 YP_603467.1 YP_601487.1 NP_665663.1 YP_283223.1 YP_281358.1 NP_608176.1 YP_597602.1 NP_270115.1 NP_803117.1 YP_142343.1 YP_140428.1 ZP_00388362.1
1057	ZP_00780130.1 NP_688885.1 ZP_00790382.1 YP_330459.1 ZP_00787891.1 ZP_00785166.1 ZP_00782750.1 NP_736318.1 NP_357892.1 NP_344866.1 YP_598120.1 YP_059856.1 YP_602030.1 YP_600125.1 NP_664245.1 YP_281880.1 YP_279965.1 NP_606864.1 YP_596240.1 NP_268874.1 NP_802676.1 ZP_00875243.1
1058	ZP_00780127.1 NP_688886.1 ZP_00790381.1 YP_330460.1 ZP_00787897.1 ZP_00785167.1 ZP_00782737.1 NP_736319.1 NP_357891.1 NP_344863.1 YP_598121.1 YP_059857.1 YP_602031.1 YP_600126.1 NP_664246.1 YP_281881.1 YP_279966.1 NP_606865.1 YP_596241.1 NP_268875.1 NP_802675.1 ZP_00875244.1
1059	ZP_00780106.1 NP_689039.1 ZP_00789182.1 YP_330583.1 ZP_00788531.1 ZP_00785687.1 ZP_00783233.1 NP_736441.1 YP_597949.1 YP_059685.1 YP_601833.1 YP_601834.1 YP_599957.1 NP_664102.1 YP_281705.1 YP_279798.1 NP_606696.1 YP_596076.1 NP_268723.1 NP_802821.1 ZP_00875908.1 ZP_00388344.1
1060	ZP_00780094.1 NP_687362.1 ZP_00789509.1 YP_329050.1 ZP_00786958.1 ZP_00784837.1 ZP_00782071.1 NP_734785.1 NP_357823.1 NP_344787.1 YP_599424.1 YP_061064.1 YP_603334.1 YP_601376.1 NP_665556.1 YP_283109.1 YP_281198.1 NP_608071.1 YP_597487.1 NP_269996.1 NP_803012.1 ZP_00874718.1
1061	ZP_00780084.1 NP_687361.1 ZP_00789529.1 YP_329049.1 ZP_00786956.1 ZP_00784867.1 ZP_00782082.1 NP_734784.1 NP_357822.1 NP_344786.1 YP_599425.1 YP_061065.1 YP_603335.1 YP_601377.1 NP_665557.1 YP_283110.1 YP_281199.1 NP_608072.1 YP_597488.1 NP_269997.1 NP_803013.1 ZP_00874717.1
1062	ZP_00780076.1 NP_687363.1 ZP_00789498.1 YP_329051.1 ZP_00787023.1 ZP_00784834.1 ZP_00782045.1 NP_734786.1 NP_357824.1 NP_344788.1 YP_599423.1 YP_061063.1 YP_603333.1 YP_601375.1 NP_665555.1 YP_283108.1 YP_281197.1 NP_608070.1 YP_597486.1 NP_269995.1 NP_803011.1 ZP_00874719.1
1063	ZP_00779991.1 NP_688355.1 ZP_00791232.1 YP_329998.1 ZP_00788887.1 NP_735864.1 NP_721275.1 NP_358277.1 NP_345274.1 YP_598317.1 YP_059986.1 YP_602233.1 YP_600313.1 NP_664372.1 YP_282012.1 YP_280099.1 NP_607053.1 YP_596437.1 NP_269050.1 NP_802548.1 YP_141892.1 YP_139965.1
1064	ZP_00779987.1 NP_688356.1 YP_329999.1 ZP_00788884.1 ZP_00783452.1 NP_735865.1 NP_721274.1 NP_358276.1 NP_345273.1 YP_598316.1 YP_059985.1 YP_602232.1 YP_600312.1 NP_664371.1 YP_282011.1 YP_280098.1 NP_607052.1 YP_596436.1 NP_269049.1 NP_802549.1 YP_141893.1 YP_139966.1
1065	ZP_00779977.1 NP_688367.1 ZP_00790754.1 YP_330010.1 ZP_00788417.1 ZP_00784974.1 ZP_00783436.1 NP_735876.1 NP_721258.1 NP_358607.1 NP_345577.1 YP_598299.1 YP_059970.1 YP_602217.1 YP_600296.1 NP_664357.1 YP_281997.1 YP_280083.1 NP_607037.1 YP_596421.1 NP_269035.1 NP_802563.1
1066	ZP_00779975.1 NP_688358.1 YP_330001.1 ZP_00788885.1 ZP_00784985.1 ZP_00783448.1 NP_735867.1 NP_721272.1 NP_358288.1 NP_345283.1 YP_598313.1 YP_059982.1 YP_602229.1 YP_600309.1 NP_664368.1 YP_282008.1 YP_280095.1 NP_607049.1 YP_596433.1 NP_269046.1 NP_802552.1 ZP_00876225.1
1067	ZP_00779933.1 NP_688390.1 ZP_00789531.1 YP_330033.1 ZP_00787849.1 ZP_00785381.1 ZP_00782838.1 NP_735899.1 NP_358532.1 NP_345510.1 YP_597928.1 YP_059668.1 YP_601812.1 YP_599937.1 NP_664087.1 YP_281688.1 YP_279782.1 NP_606678.1 YP_596055.1 NP_268706.1 NP_802838.1 ZP_00875971.1
1068	YP_599212.1 YP_059718.1 YP_601574.1 YP_601840.1 YP_602179.1 YP_603088.1 YP_599945.1 YP_601337.1 YP_281623.1 YP_282898.1 YP_282967.1 YP_283129.1 YP_283195.1 YP_280766.1 YP_281162.1 YP_596063.1 YP_596887.1 NP_269640.1 NP_269814.1 NP_801613.1 NP_802900.1
1069	NP_722008.1 NP_358970.1 NP_345975.1 YP_597757.1 YP_059510.1 YP_601646.1 YP_599748.1 NP_663937.1 YP_281510.1 YP_279613.1 NP_606473.1 YP_595880.1 NP_268551.1 NP_801398.1 ZP_00875349.1 YP_140770.1 YP_141252.1 YP_138887.1 YP_139336.1 ZP_00388541.1 ZP_00388646.1
1070	NP_721417.1 YP_598617.1 YP_598632.1 YP_060201.1 YP_060216.1 YP_602537.1 YP_602553.1 YP_600564.1 NP_664626.1 NP_664640.1 YP_282257.1 YP_282272.1 YP_280335.1 YP_280350.1 NP_607248.1 NP_607263.1 YP_596742.1 NP_269320.1 NP_269334.1 NP_802285.1 NP_802298.1
1071	YP_330354.1 ZP_00787941.1 ZP_00783602.1 NP_721299.1 NP_358384.1 NP_345373.1 YP_599300.1 YP_060949.1 YP_603214.1 YP_601243.1 NP_665448.1 YP_282986.1 YP_281077.1 NP_607963.1 YP_597357.1 NP_269893.1 NP_802906.1 ZP_00875503.1 YP_141121.1 YP_139219.1 ZP_00389065.1
1072	YP_328896.1 ZP_00787285.1 NP_734631.1 NP_722283.1 NP_359453.1 NP_346475.1 YP_597699.1 YP_059454.1 YP_601589.1 YP_599687.1 NP_663884.1 YP_281452.1 YP_279555.1 NP_606418.1 YP_595821.1 NP_268500.1 NP_801343.1 ZP_00875023.1 YP_142192.1 YP_140277.1 ZP_00388597.1
1073	ZP_00789569.1 YP_328898.1 ZP_00787286.1 NP_734633.1 NP_722281.1 NP_346473.1 YP_597701.1 YP_059456.1 YP_601591.1 YP_599689.1 NP_663886.1 YP_281454.1 YP_279557.1 NP_606420.1 YP_595823.1 NP_268502.1 NP_801345.1 ZP_00875022.1 YP_142190.1 YP_140275.1 ZP_00388595.1
1074	NP_689071.1 ZP_00789187.1 YP_330614.1 ZP_00788172.1 ZP_00786411.1 ZP_00783661.1 NP_736473.1 NP_722363.1 NP_344743.1 YP_599469.1 YP_061109.1 YP_603378.1 YP_601421.1 YP_283155.1 YP_281241.1 NP_608112.1 YP_597534.1 NP_803053.1 ZP_00875782.1 YP_142291.1 YP_140373.1
1075	NP_688383.1 YP_330026.1 NP_735892.1 NP_721122.1 NP_359049.1 NP_346047.1 YP_598282.1 YP_059953.1 YP_602199.1 YP_600279.1 NP_664341.1 YP_281981.1 YP_280066.1 NP_607020.1 YP_596405.1 NP_269019.1 NP_802579.1 ZP_00875218.1 YP_141498.1 YP_139588.1 ZP_00388137.1
1076	NP_688012.1 ZP_00790884.1 YP_329717.1 ZP_00788321.1 ZP_00786342.1 ZP_00784189.1 NP_735485.1 YP_598688.1 YP_060272.1 YP_602609.1 YP_600620.1 NP_664694.1 YP_282327.1 YP_280405.1 NP_607319.1 YP_596799.1 NP_269388.1 NP_802352.1 YP_141385.1 YP_139466.1 ZP_00388854.1
1077	ZP_00782006.1 NP_688525.1 ZP_00790737.1 YP_330160.1 ZP_00788827.1 ZP_00785943.1 ZP_00783869.1 NP_736023.1 NP_720652.1 NP_359086.1 YP_597982.1 YP_059712.1 YP_601866.1 YP_599986.1 NP_664124.1 YP_281733.1 YP_279828.1 NP_606718.1 YP_596105.1 NP_268749.1 NP_802799.1
1078	ZP_00781943.1 NP_687921.1 ZP_00789353.1 YP_329645.1 ZP_00787353.1 ZP_00785664.1 ZP_00786255.1 ZP_00782830.1 NP_735367.1 YP_598788.1 YP_060401.1 YP_602702.1 YP_600767.1 NP_664839.1 YP_282472.1 YP_280569.1 NP_607469.1 YP_596884.1 NP_269467.1 NP_802087.1 ZP_00874737.1
1079	ZP_00781810.1 NP_688721.1 ZP_00789865.1 YP_330339.1 ZP_00788464.1 ZP_00785543.1 ZP_00783059.1 NP_736210.1 NP_721143.1 YP_599248.1 YP_060902.1 YP_603125.1 YP_601193.1 NP_665403.1 YP_282935.1 YP_281025.1 NP_607917.1 YP_597308.1 NP_269849.1 NP_801530.1 ZP_00875203.1
1080	ZP_00781793.1 NP_688744.1 ZP_00790690.1 YP_330374.1 ZP_00788659.1 ZP_00786072.1 ZP_00783261.1 NP_736232.1 NP_357796.1 NP_344762.1 YP_599270.1 YP_060919.1 YP_603142.1 YP_601211.1 NP_665419.1 YP_282953.1 YP_281047.1 NP_607934.1 YP_597326.1 NP_269864.1 NP_801514.1
1081	ZP_00781780.1 NP_688327.1 ZP_00790956.1 YP_329970.1 ZP_00787502.1 ZP_00785882.1 ZP_00786194.1 ZP_00783353.1 NP_735836.1 NP_721326.1 YP_598346.1 YP_060014.1 YP_602265.1 YP_600346.1 NP_664396.1 YP_282042.1 YP_280127.1 NP_607077.1 YP_596466.1 NP_269072.1 NP_802523.1
1082	ZP_00781745.1 ZP_00790486.1 ZP_00791077.1 YP_598429.1 YP_598943.1 YP_060332.1 YP_602350.1 YP_600169.1 NP_665044.1 NP_665134.1 YP_282388.1 YP_280470.1 YP_280723.1 NP_607386.1 NP_607807.1 YP_596552.1 NP_268916.1 NP_269154.1 NP_801794.1 NP_801886.1 ZP_00874882.1
1083	ZP_00781692.1 NP_688628.1 ZP_00790345.1 YP_330253.1 ZP_00788242.1 ZP_00784986.1 ZP_00783313.1 NP_736119.1 NP_359457.1 NP_346479.1 YP_598559.1 YP_060151.1 YP_602479.1 YP_600505.1 NP_664576.1 YP_282197.1 YP_280279.1 NP_607197.1 YP_596684.1 NP_269267.1 NP_802234.1
1084	ZP_00781668.1 NP_688894.1 ZP_00790810.1 ZP_00788620.1 ZP_00786107.1 NP_736326.1 NP_722427.1 NP_357883.1 NP_344855.1 YP_598129.1 YP_059864.1 YP_602038.1 YP_600133.1 NP_664253.1 YP_281888.1 YP_279973.1 NP_606872.1 YP_596248.1 NP_268882.1 NP_802669.1 ZP_00876218.1
1085	ZP_00781625.1 NP_688923.1 ZP_00790929.1 YP_330489.1 ZP_00788499.1 ZP_00784621.1 ZP_00782138.1 NP_736355.1 NP_358157.1 NP_345153.1 YP_599130.1 YP_060767.1 YP_603007.1 YP_601023.1 NP_665291.1 YP_282763.1 YP_280908.1 NP_607751.1 YP_597134.1 NP_269737.1 NP_801642.1
1086	ZP_00781623.1 NP_688924.1 ZP_00790931.1 YP_330490.1 ZP_00788502.1 ZP_00784616.1 ZP_00782136.1 NP_736356.1 NP_358156.1 NP_345152.1 YP_599131.1 YP_060768.1 YP_603008.1 YP_601024.1 NP_665292.1 YP_282764.1 YP_280909.1 NP_607752.1 YP_597135.1 NP_269738.1 NP_801641.1
1087	ZP_00781533.1 ZP_00781844.1 NP_688724.1 ZP_00789860.1 YP_330342.1 ZP_00787954.1 ZP_00788461.1 ZP_00785545.1 ZP_00783057.1 NP_736213.1 YP_599251.1 YP_060904.1 YP_603127.1 YP_601196.1 NP_665405.1 YP_282938.1 YP_281028.1 NP_607920.1 YP_597311.1 NP_269851.1 NP_801528.1
1088	ZP_00781468.1 NP_687831.1 ZP_00789301.1 YP_329561.1 ZP_00787103.1 ZP_00785582.1 ZP_00782633.1 NP_735284.1 NP_359518.1 NP_346536.1 YP_598809.1 YP_060423.1 YP_602731.1 YP_600791.1 NP_664860.1 YP_282493.1 YP_280589.1 NP_607488.1 YP_596908.1 NP_269485.1 NP_802069.1
1089	ZP_00781438.1 NP_687217.1 ZP_00789584.1 YP_328916.1 ZP_00787324.1 ZP_00784672.1 ZP_00783807.1 NP_734650.1 NP_721012.1 NP_358173.1 NP_345167.1 YP_598904.1 YP_060619.1 YP_602881.1 YP_600895.1 NP_665005.1 YP_282643.1 YP_280683.1 NP_607635.1 YP_597005.1 NP_801923.1
1090	ZP_00781385.1 NP_687924.1 ZP_00789447.1 YP_329648.1 ZP_00787356.1 ZP_00785672.1 ZP_00782832.1 NP_735370.1 NP_358810.1 NP_345817.1 YP_598503.1 YP_060116.1 YP_602423.1 YP_600448.1 NP_664543.1 YP_282141.1 YP_280223.1 NP_607163.1 YP_596627.1 NP_269221.1 NP_802202.1
1091	ZP_00781366.1 ZP_00789916.1 YP_329249.1 ZP_00782397.1 YP_598159.1 YP_598417.1 YP_602069.1 YP_602337.1 YP_600161.1 NP_664765.1 NP_665147.1 YP_280482.1 NP_607398.1 YP_596280.1 NP_268909.1 NP_801783.1 NP_802154.1 ZP_00875422.1 ZP_00875598.1 YP_141091.1 YP_139199.1
1092	ZP_00781252.1 NP_687431.1 ZP_00790128.1 YP_329117.1 ZP_00788646.1 ZP_00785492.1 ZP_00784196.1 NP_734901.1 NP_345885.1 YP_597788.1 YP_059529.1 YP_601665.1 YP_599783.1 NP_663954.1 YP_281540.1 YP_279643.1 NP_606490.1 YP_595910.1 NP_268578.1 NP_801417.1 YP_141084.1
1093	ZP_00781215.1 NP_687222.1 ZP_00789579.1 YP_328920.1 ZP_00787341.1 ZP_00784696.1 ZP_00786487.1 ZP_00782446.1 NP_734654.1 NP_358787.1 YP_599382.1 YP_061028.1 YP_603291.1 YP_601328.1 NP_665522.1 YP_283067.1 YP_281154.1 NP_608038.1 YP_597441.1 NP_269961.1 NP_802978.1
1094	ZP_00781142.1 NP_687844.1 ZP_00789340.1 ZP_00787041.1 ZP_00785571.1 ZP_00782638.1 NP_735297.1 NP_358364.1 NP_345353.1 YP_598790.1 YP_060403.1 YP_602704.1 YP_600769.1 NP_664841.1 YP_282474.1 YP_280571.1 NP_607471.1 YP_596886.1 NP_269469.1 NP_802085.1 ZP_00389295.1
1095	ZP_00780897.1 NP_689146.1 ZP_00789835.1 YP_330709.1 ZP_00788108.1 ZP_00784456.1 ZP_00782703.1 NP_736550.1 NP_722383.1 YP_598900.1 YP_060615.1 YP_602877.1 YP_600891.1 NP_665001.1 YP_282639.1 YP_280679.1 NP_607631.1 YP_597001.1 NP_269619.1 NP_801927.1 ZP_00875108.1
1096	ZP_00780889.1 NP_689147.1 ZP_00789825.1 YP_330710.1 ZP_00788123.1 ZP_00784469.1 ZP_00782698.1 NP_736551.1 NP_722384.1 YP_598902.1 YP_060617.1 YP_602879.1 YP_600893.1 NP_665003.1 YP_282641.1 YP_280681.1 NP_607633.1 YP_597003.1 NP_269621.1 NP_801925.1 ZP_00876178.1
1097	ZP_00780767.1 NP_687070.1 ZP_00790052.1 YP_328760.1 ZP_00787581.1 ZP_00785478.1 ZP_00782340.1 NP_734503.1 NP_359120.1 NP_346122.1 YP_597821.1 YP_059562.1 YP_601701.1 YP_599827.1 NP_663984.1 YP_281577.1 YP_279676.1 NP_606520.1 YP_595946.1 NP_268607.1 NP_801447.1
1098	ZP_00780765.1 NP_687071.1 ZP_00790059.1 YP_328761.1 ZP_00787563.1 ZP_00785484.1 ZP_00782353.1 NP_734504.1 NP_359119.1 NP_346121.1 YP_597823.1 YP_059564.1 YP_601702.1 YP_599828.1 NP_663986.1 YP_281578.1 YP_279677.1 NP_606521.1 YP_595947.1 NP_268608.1 NP_801449.1
1099	ZP_00780762.1 NP_687072.1 ZP_00790055.1 YP_328762.1 ZP_00787574.1 ZP_00785486.1 ZP_00782329.1 NP_734505.1 NP_359118.1 NP_346120.1 YP_597824.1 YP_059565.1 YP_601703.1 YP_599829.1 NP_663987.1 YP_281579.1 YP_279678.1 NP_606522.1 YP_595948.1 NP_268609.1 NP_801450.1
1100	ZP_00780759.1 NP_687076.1 ZP_00790072.1 YP_328766.1 ZP_00787583.1 ZP_00785461.1 ZP_00782363.1 NP_734509.1 NP_359112.1 NP_346114.1 YP_597827.1 YP_059568.1 YP_601707.1 YP_599832.1 NP_663990.1 YP_281582.1 YP_279681.1 NP_606526.1 YP_595951.1 NP_268612.1 NP_801453.1
1101	ZP_00780672.1 NP_688096.1 ZP_00789463.1 YP_329793.1 ZP_00786857.1 ZP_00785407.1 ZP_00782586.1 NP_735600.1 NP_358721.1 NP_345714.1 YP_598580.1 YP_060171.1 YP_602500.1 YP_600527.1 NP_664597.1 YP_282220.1 YP_280299.1 NP_607218.1 YP_596705.1 NP_269286.1 NP_802254.1
1102	ZP_00780589.1 NP_688204.1 ZP_00789028.1 YP_329895.1 ZP_00788058.1 ZP_00784564.1 ZP_00782494.1 NP_735712.1 NP_357717.1 NP_344665.1 YP_599567.1 YP_603449.1 YP_601466.1 NP_665643.1 YP_283202.1 YP_281336.1 NP_608156.1 YP_597581.1 NP_270095.1 NP_803097.1 ZP_00875712.1
1103	ZP_00780564.1 NP_687312.1 ZP_00790230.1 YP_329001.1 ZP_00786986.1 ZP_00784921.1 ZP_00782067.1 NP_734736.1 NP_359583.1 NP_346598.1 YP_599104.1 YP_060743.1 YP_602982.1 YP_600996.1 NP_665268.1 YP_282740.1 YP_280885.1 NP_607728.1 YP_597106.1 NP_269715.1 NP_801664.1
1104	ZP_00780559.1 NP_687308.1 ZP_00790226.1 YP_328997.1 ZP_00786943.1 ZP_00784939.1 ZP_00782095.1 NP_734732.1 NP_359582.1 NP_346597.1 YP_599108.1 YP_060747.1 YP_602986.1 YP_601000.1 NP_665272.1 YP_282744.1 YP_280889.1 NP_607732.1 YP_597110.1 NP_269719.1 NP_801660.1
1105	ZP_00780557.1 NP_687309.1 ZP_00790223.1 YP_328998.1 ZP_00786975.1 ZP_00784943.1 ZP_00782059.1 NP_734733.1 NP_359581.1 NP_346596.1 YP_599107.1 YP_060746.1 YP_602985.1 YP_600999.1 NP_665271.1 YP_282743.1 YP_280888.1 NP_607731.1 YP_597109.1 NP_269718.1 NP_801661.1
1106	ZP_00780553.1 NP_687307.1 ZP_00790220.1 YP_328996.1 ZP_00787004.1 ZP_00784929.1 ZP_00782061.1 NP_734731.1 NP_358727.1 NP_345721.1 YP_598794.1 YP_060407.1 YP_602709.1 YP_600774.1 NP_664845.1 YP_282478.1 YP_280576.1 NP_607475.1 YP_596893.1 NP_269473.1 NP_802081.1
1107	ZP_00780548.1 NP_687310.1 ZP_00790224.1 YP_328999.1 ZP_00786988.1 ZP_00784926.1 ZP_00782047.1 NP_734734.1 NP_359579.1 NP_346595.1 YP_599106.1 YP_060745.1 YP_602984.1 YP_600998.1 NP_665270.1 YP_282742.1 YP_280887.1 NP_607730.1 YP_597108.1 NP_269717.1 NP_801662.1
1108	ZP_00780267.1 NP_688268.1 ZP_00788861.1 ZP_00783723.1 ZP_00783958.1 NP_722324.1 YP_598637.1 YP_060221.1 YP_060479.1 YP_602557.1 YP_600569.1 NP_664644.1 YP_282277.1 YP_280354.1 NP_607267.1 YP_596747.1 NP_269338.1 NP_802302.1 YP_141295.1 YP_139374.1 ZP_00388700.1
1109	ZP_00780222.1 NP_688295.1 NP_688859.1 YP_329366.1 ZP_00788393.1 ZP_00786278.1 ZP_00783160.1 NP_735807.1 NP_345794.1 YP_598522.1 YP_060461.1 YP_060478.1 YP_602442.1 YP_603191.1 YP_600468.1 YP_282163.1 YP_280242.1 YP_596647.1 NP_269241.1 ZP_00874816.1 ZP_00388127.1
1110	ZP_00780184.1 NP_688933.1 ZP_00789114.1 YP_330500.1 ZP_00788190.1 ZP_00784614.1 ZP_00782137.1 NP_736366.1 NP_357817.1 NP_344782.1 YP_598511.1 YP_060124.1 YP_602431.1 YP_600456.1 NP_664551.1 YP_282149.1 YP_280231.1 NP_607171.1 YP_596635.1 NP_269229.1 NP_802210.1
1111	ZP_00780118.1 NP_689031.1 ZP_00789159.1 YP_330576.1 ZP_00788520.1 ZP_00785685.1 NP_736434.1 NP_358333.1 NP_345328.1 YP_599378.1 YP_061026.1 YP_603287.1 YP_601324.1 YP_283064.1 YP_281151.1 NP_608034.1 YP_597437.1 NP_269958.1 YP_142269.1 YP_140354.1 ZP_00388781.1
1112	ZP_00780000.1 ZP_00791022.1 YP_329155.1 ZP_00788853.1 ZP_00786372.1 ZP_00783947.1 NP_734951.1 NP_721672.1 NP_359029.1 NP_346024.1 YP_599026.1 YP_060638.1 YP_602905.1 YP_600917.1 NP_665087.1 YP_282665.1 YP_280808.1 NP_607652.1 YP_597027.1 NP_269645.1 NP_801840.1
1113	ZP_00779922.1 NP_688471.1 ZP_00790284.1 YP_330114.1 ZP_00787410.1 ZP_00785297.1 ZP_00786601.1 ZP_00782265.1 NP_735980.1 NP_721938.1 YP_598032.1 YP_059767.1 YP_601929.1 YP_600037.1 NP_664164.1 YP_281785.1 YP_279879.1 NP_606765.1 YP_596153.1 NP_268790.1 NP_802755.1
1114	ZP_00779907.1 ZP_00779956.1 ZP_00790293.1 ZP_00787395.1 ZP_00787848.1 ZP_00782298.1 ZP_00782852.1 NP_735916.1 NP_735967.1 NP_344981.1 YP_597717.1 YP_059474.1 YP_601607.1 YP_599705.1 NP_663901.1 YP_281470.1 YP_279573.1 NP_606436.1 YP_595839.1 NP_268515.1 NP_801361.1
1115	YP_598199.1 YP_598919.1 YP_060521.1 YP_060666.1 YP_060868.1 YP_602109.1 YP_602779.1 NP_664905.1 NP_665018.1 NP_606939.1 NP_607533.1 NP_607784.1 YP_596318.1 YP_596575.1 NP_268936.1 NP_269179.1 NP_269528.1 NP_801910.1 NP_802025.1 NP_802189.1
1116	YP_598062.1 YP_598063.1 YP_059804.1 YP_601966.1 YP_601967.1 YP_600067.1 YP_600068.1 NP_664192.1 NP_664193.1 YP_281815.1 YP_281816.1 YP_279909.1 NP_606803.1 NP_606804.1 YP_596183.1 YP_596184.1 NP_268818.1 NP_268819.1 NP_802726.1 NP_802727.1
1117	NP_688920.1 ZP_00790416.1 YP_330485.1 ZP_00788512.1 ZP_00784609.1 ZP_00782146.1 NP_736352.1 NP_358669.1 NP_345662.1 YP_599128.1 YP_060765.1 YP_603005.1 YP_601019.1 NP_665289.1 YP_282761.1 YP_280906.1 NP_607749.1 YP_597131.1 NP_269735.1 NP_801644.1
1118	NP_688384.1 YP_330027.1 ZP_00788933.1 NP_735893.1 NP_721121.1 YP_598281.1 YP_059952.1 YP_602198.1 YP_600278.1 NP_664340.1 YP_281980.1 YP_280065.1 NP_607019.1 YP_596404.1 NP_269018.1 NP_802580.1 ZP_00875219.1 YP_141499.1 YP_139589.1 ZP_00388136.1
1119	NP_687879.1 ZP_00790257.1 YP_329610.1 ZP_00784716.1 NP_721870.1 YP_598247.1 YP_059918.1 YP_602161.1 YP_600241.1 NP_664305.1 YP_281946.1 YP_280030.1 NP_606985.1 YP_596369.1 NP_268984.1 NP_802615.1 ZP_00874986.1 YP_141531.1 YP_139619.1 ZP_00389282.1
1120	NP_687755.1 ZP_00789287.1 YP_329488.1 ZP_00787118.1 ZP_00785811.1 ZP_00783072.1 NP_735211.1 NP_721175.1 YP_598091.1 YP_059829.1 YP_602003.1 YP_600096.1 NP_664220.1 YP_281851.1 YP_279938.1 NP_606838.1 YP_596211.1 NP_268849.1 NP_802701.1 ZP_00875761.1
1121	ZP_00781781.1 NP_688326.1 ZP_00790958.1 YP_329969.1 ZP_00787521.1 ZP_00785883.1 ZP_00783355.1 NP_735835.1 NP_721327.1 YP_598347.1 YP_060015.1 YP_602266.1 YP_600347.1 NP_664397.1 YP_282043.1 YP_280128.1 NP_607078.1 YP_596467.1 NP_269073.1 NP_802522.1
1122	ZP_00781734.1 NP_689054.1 ZP_00789196.1 YP_330597.1 ZP_00788169.1 ZP_00785874.1 ZP_00783694.1 NP_736455.1 NP_722254.1 YP_599435.1 YP_061075.1 YP_603345.1 YP_601388.1 NP_665566.1 YP_283120.1 YP_281208.1 NP_608080.1 YP_597498.1 NP_270004.1 NP_803021.1
1123	ZP_00781671.1 NP_688896.1 ZP_00790811.1 ZP_00788611.1 ZP_00786104.1 NP_736328.1 NP_357881.1 NP_344853.1 YP_598131.1 YP_059866.1 YP_602040.1 YP_600135.1 NP_664255.1 YP_281890.1 YP_279975.1 NP_606874.1 YP_596250.1 NP_268884.1 NP_802667.1 ZP_00876216.1
1124	ZP_00781670.1 NP_688895.1 ZP_00790815.1 ZP_00788617.1 ZP_00786099.1 NP_736327.1 NP_357882.1 NP_344854.1 YP_598130.1 YP_059865.1 YP_602039.1 YP_600134.1 NP_664254.1 YP_281889.1 YP_279974.1 NP_606873.1 YP_596249.1 NP_268883.1 NP_802668.1 ZP_00876217.1
1125	ZP_00781669.1 NP_688893.1 ZP_00790808.1 ZP_00788618.1 ZP_00786101.1 NP_736325.1 NP_357884.1 NP_344856.1 YP_598128.1 YP_059863.1 YP_602037.1 YP_600132.1 NP_664252.1 YP_281887.1 YP_279972.1 NP_606871.1 YP_596247.1 NP_268881.1 NP_802670.1 ZP_00876219.1
1126	ZP_00781611.1 NP_688730.1 ZP_00790573.1 YP_330348.1 ZP_00787944.1 ZP_00785537.1 ZP_00783607.1 NP_736219.1 YP_599202.1 YP_060836.1 YP_603078.1 YP_601148.1 NP_665361.1 YP_282888.1 YP_280980.1 NP_607874.1 YP_597259.1 NP_269804.1 NP_801572.1 ZP_00876150.1
1127	ZP_00781520.1 NP_688331.1 ZP_00791106.1 YP_329974.1 ZP_00787539.1 ZP_00786190.1 ZP_00783351.1 NP_735840.1 YP_598345.1 YP_060013.1 YP_602264.1 YP_600345.1 NP_664395.1 YP_282041.1 YP_280126.1 NP_607076.1 YP_596465.1 NP_269071.1 NP_802524.1 ZP_00875594.1
1128	ZP_00781415.1 NP_688908.1 ZP_00790418.1 YP_330473.1 ZP_00788508.1 ZP_00784617.1 ZP_00782184.1 NP_736340.1 NP_720610.1 YP_598558.1 YP_060149.1 YP_602478.1 YP_600504.1 NP_664575.1 YP_282196.1 YP_280278.1 NP_607196.1 YP_596683.1 NP_269266.1 NP_802233.1
1129	ZP_00781253.1 NP_687433.1 ZP_00790122.1 YP_329119.1 ZP_00788638.1 ZP_00785505.1 ZP_00784031.1 NP_734903.1 NP_720761.1 YP_597790.1 YP_059531.1 YP_601667.1 YP_599787.1 NP_663956.1 YP_281542.1 YP_279645.1 NP_606492.1 YP_595913.1 NP_268580.1 NP_801419.1
1130	ZP_00781137.1 NP_688071.1 ZP_00789486.1 YP_329772.1 ZP_00786863.1 ZP_00785414.1 ZP_00782596.1 NP_735542.1 YP_598657.1 YP_060241.1 YP_602577.1 YP_600589.1 NP_664664.1 YP_282297.1 YP_280374.1 NP_607289.1 YP_596768.1 NP_269358.1 NP_802322.1 ZP_00875413.1
1131	ZP_00781135.1 NP_688070.1 ZP_00789474.1 YP_329771.1 ZP_00786846.1 ZP_00785416.1 ZP_00782597.1 NP_735541.1 YP_598656.1 YP_060240.1 YP_602576.1 YP_600588.1 NP_664663.1 YP_282296.1 YP_280373.1 NP_607288.1 YP_596767.1 NP_269357.1 NP_802321.1 ZP_00875312.1
1132	ZP_00781109.1 NP_688787.1 ZP_00790073.1 YP_330415.1 ZP_00788346.1 ZP_00786426.1 ZP_00783730.1 NP_736273.1 NP_721455.1 YP_597768.1 YP_059521.1 YP_601657.1 YP_599763.1 NP_663947.1 YP_281521.1 YP_279624.1 NP_606483.1 YP_595891.1 NP_268562.1 NP_801409.1
1133	ZP_00781104.1 NP_688786.1 ZP_00790086.1 YP_330414.1 ZP_00788356.1 ZP_00786425.1 ZP_00783726.1 NP_736272.1 NP_721454.1 YP_597769.1 YP_059522.1 YP_601658.1 YP_599764.1 NP_663948.1 YP_281522.1 YP_279625.1 NP_606484.1 YP_595892.1 NP_268563.1 NP_801410.1
1134	ZP_00780737.1 NP_688190.1 ZP_00789018.1 YP_329881.1 ZP_00788561.1 ZP_00784598.1 ZP_00782995.1 NP_735698.1 YP_598364.1 YP_060032.1 YP_602283.1 YP_600365.1 NP_664414.1 YP_282060.1 YP_280145.1 NP_607095.1 YP_596485.1 NP_269090.1 NP_802505.1 ZP_00876222.1
1135	ZP_00780666.1 NP_688097.1 ZP_00789476.1 YP_329794.1 ZP_00786853.1 ZP_00786466.1 ZP_00782576.1 NP_735601.1 NP_721163.1 YP_598076.1 YP_059815.1 YP_601989.1 YP_600082.1 NP_664206.1 YP_281836.1 YP_279923.1 NP_606824.1 YP_596197.1 NP_268834.1 NP_802715.1
1136	ZP_00780653.1 NP_688715.1 ZP_00789849.1 YP_330333.1 ZP_00788473.1 ZP_00785526.1 ZP_00783049.1 NP_736204.1 NP_722187.1 YP_599243.1 YP_060897.1 YP_603120.1 YP_601188.1 NP_665398.1 YP_282930.1 YP_281020.1 NP_607912.1 YP_597303.1 NP_269844.1 NP_801535.1
1137	ZP_00780443.1 NP_687729.1 ZP_00789705.1 YP_329462.1 ZP_00787163.1 ZP_00785089.1 ZP_00783020.1 NP_735137.1 NP_720892.1 YP_599110.1 YP_060748.1 YP_602987.1 YP_601001.1 NP_665273.1 YP_282745.1 YP_280890.1 NP_607733.1 YP_597111.1 NP_269720.1 NP_801659.1
1138	ZP_00780263.1 NP_688259.1 ZP_00791071.1 YP_330642.1 ZP_00787206.1 ZP_00784902.1 ZP_00782234.1 ZP_00783117.1 NP_736498.1 YP_599519.1 YP_061155.1 YP_603429.1 YP_601446.1 NP_665623.1 YP_283181.1 YP_281292.1 NP_608139.1 YP_597560.1 NP_270077.1 NP_803079.1
1139	ZP_00780189.1 NP_688939.1 ZP_00789097.1 YP_330506.1 ZP_00788186.1 ZP_00784612.1 ZP_00782142.1 NP_736372.1 NP_720579.1 YP_598505.1 YP_060118.1 YP_602425.1 YP_600450.1 NP_664545.1 YP_282143.1 YP_280225.1 NP_607165.1 YP_596629.1 NP_269223.1 NP_802204.1
1140	ZP_00780158.1 NP_688133.1 ZP_00789231.1 YP_329831.1 ZP_00786797.1 ZP_00785431.1 ZP_00782914.1 NP_735636.1 NP_722413.1 YP_598512.1 YP_060125.1 YP_602432.1 YP_600457.1 NP_664552.1 YP_282153.1 YP_280232.1 NP_607172.1 YP_596636.1 NP_269233.1 NP_802211.1
1141	ZP_00780146.1 NP_688887.1 ZP_00790368.1 ZP_00787875.1 ZP_00785184.1 NP_736320.1 NP_357889.1 NP_344861.1 YP_598123.1 YP_059858.1 YP_602032.1 YP_600127.1 NP_664247.1 YP_281882.1 YP_279967.1 NP_606866.1 YP_596242.1 NP_268876.1 NP_802674.1 ZP_00876014.1
1142	ZP_00780142.1 NP_688823.1 ZP_00790380.1 YP_330450.1 ZP_00787895.1 ZP_00785161.1 ZP_00782740.1 NP_736308.1 NP_721178.1 YP_599443.1 YP_061083.1 YP_603354.1 YP_601397.1 NP_665574.1 YP_283131.1 YP_281217.1 NP_608088.1 YP_597509.1 NP_270011.1 NP_803029.1
1143	ZP_00780140.1 NP_688888.1 ZP_00790374.1 ZP_00787892.1 ZP_00785190.1 NP_736321.1 NP_357888.1 NP_344860.1 YP_598124.1 YP_059859.1 YP_602033.1 YP_600128.1 NP_664248.1 YP_281883.1 YP_279968.1 NP_606867.1 YP_596243.1 NP_268877.1 NP_802673.1 ZP_00876012.1
1144	ZP_00780137.1 NP_688812.1 ZP_00790434.1 YP_330439.1 ZP_00787878.1 ZP_00785165.1 ZP_00784171.1 NP_736297.1 YP_597746.1 YP_059500.1 YP_601634.1 YP_599736.1 NP_663928.1 YP_281499.1 YP_279602.1 NP_606463.1 YP_595869.1 NP_268540.1 NP_801388.1 ZP_00876211.1
1145	ZP_00780136.1 NP_688813.1 ZP_00790423.1 YP_330440.1 ZP_00787904.1 ZP_00785173.1 ZP_00782762.1 NP_736298.1 YP_597745.1 YP_059499.1 YP_601633.1 YP_599735.1 NP_663927.1 YP_281498.1 YP_279601.1 NP_606462.1 YP_595868.1 NP_268539.1 NP_801387.1 ZP_00876210.1
1146	ZP_00780125.1 NP_688889.1 ZP_00790377.1 ZP_00787879.1 ZP_00785178.1 NP_736322.1 NP_357887.1 NP_344859.1 YP_598125.1 YP_059860.1 YP_602034.1 YP_600129.1 NP_664249.1 YP_281884.1 YP_279969.1 NP_606868.1 YP_596244.1 NP_268878.1 NP_802672.1 ZP_00876011.1
1147	ZP_00780120.1 NP_688824.1 ZP_00790372.1 YP_330451.1 ZP_00787882.1 ZP_00785164.1 ZP_00782747.1 NP_736309.1 NP_721179.1 YP_599444.1 YP_061084.1 YP_603355.1 YP_601398.1 NP_665575.1 YP_283132.1 YP_281218.1 NP_608089.1 YP_597510.1 NP_270012.1 NP_803030.1
1148	ZP_00780105.1 NP_689044.1 ZP_00789191.1 YP_330588.1 ZP_00788917.1 ZP_00786465.1 ZP_00783226.1 NP_736446.1 NP_721657.1 YP_598760.1 YP_060384.1 YP_602687.1 YP_600692.1 NP_664824.1 YP_282457.1 YP_280543.1 NP_607453.1 YP_596868.1 NP_269452.1 NP_802102.1
1149	ZP_00780018.1 NP_687475.1 ZP_00788720.1 ZP_00786431.1 NP_734956.1 NP_345083.1 YP_598983.1 YP_060629.1 YP_602895.1 YP_600908.1 NP_665078.1 NP_665079.1 YP_282656.1 YP_280762.1 NP_607644.1 YP_597018.1 NP_269635.1 NP_801849.1 NP_801850.1 ZP_00875602.1
1150	ZP_00779957.1 NP_688391.1 ZP_00789543.1 YP_330034.1 ZP_00787842.1 ZP_00785364.1 ZP_00782843.1 NP_735900.1 YP_597927.1 YP_059667.1 YP_601811.1 YP_599936.1 NP_664086.1 YP_281687.1 YP_279781.1 NP_606677.1 YP_596054.1 NP_268705.1 NP_802839.1 ZP_00875972.1
1151	ZP_00779947.1 NP_688392.1 ZP_00789533.1 YP_330035.1 ZP_00787868.1 ZP_00785383.1 ZP_00782854.1 NP_735901.1 YP_597926.1 YP_059666.1 YP_601810.1 YP_599935.1 NP_664085.1 YP_281686.1 YP_279780.1 NP_606676.1 YP_596053.1 NP_268704.1 NP_802840.1 ZP_00875973.1
1152	ZP_00779943.1 NP_688393.1 ZP_00789534.1 YP_330036.1 ZP_00787856.1 ZP_00785356.1 ZP_00782847.1 NP_735902.1 YP_597925.1 YP_059665.1 YP_601809.1 YP_599934.1 NP_664084.1 YP_281685.1 YP_279779.1 NP_606675.1 YP_596052.1 NP_268703.1 NP_802841.1 ZP_00875974.1
1153	YP_597780.1 YP_598805.1 YP_060381.1 YP_060418.1 YP_602682.1 YP_602727.1 YP_599775.1 YP_600787.1 NP_664856.1 YP_281532.1 YP_282489.1 YP_279635.1 NP_607450.1 NP_607486.1 YP_595902.1 YP_596904.1 NP_268571.1 NP_802071.1 ZP_00389172.1
1154	YP_330362.1 ZP_00787967.1 ZP_00783761.1 NP_721935.1 NP_357873.1 NP_344843.1 YP_598748.1 YP_060370.1 YP_602670.1 YP_600680.1 NP_664809.1 YP_282446.1 YP_280532.1 NP_607439.1 YP_596857.1 NP_269442.1 NP_802116.1 ZP_00875171.1 ZP_00875254.1
1155	YP_329349.1 ZP_00787454.1 NP_735077.1 NP_721553.1 NP_722231.1 YP_598691.1 YP_060275.1 YP_602612.1 YP_600623.1 NP_664697.1 YP_282331.1 YP_280408.1 NP_607322.1 YP_596802.1 NP_269391.1 NP_802355.1 YP_140681.1 YP_138792.1 ZP_00388379.1
1156	NP_688519.1 NP_736019.1 NP_721963.1 NP_358162.1 NP_345156.1 YP_597986.1 YP_059715.1 YP_601869.1 YP_599990.1 NP_664127.1 YP_281736.1 YP_279831.1 NP_606721.1 YP_596108.1 NP_268752.1 NP_802796.1 ZP_00875679.1 YP_142150.1 YP_140233.1
1157	NP_688499.1 ZP_00790150.1 YP_330135.1 ZP_00788036.1 ZP_00785295.1 ZP_00782322.1 NP_736000.1 NP_721951.1 YP_598001.1 YP_059734.1 YP_601884.1 YP_600007.1 NP_664142.1 YP_281754.1 YP_279846.1 NP_606736.1 YP_596123.1 NP_268767.1 NP_802781.1
1158	NP_688440.1 ZP_00789709.1 YP_330085.1 ZP_00787411.1 ZP_00786350.1 ZP_00783546.1 NP_735949.1 NP_721909.1 YP_598725.1 YP_060352.1 YP_602646.1 YP_600659.1 NP_664789.1 YP_282423.1 YP_280509.1 NP_607423.1 YP_596837.1 NP_269423.1 NP_802131.1
1159	NP_688432.1 ZP_00790973.1 YP_330078.1 ZP_00788807.1 ZP_00786365.1 ZP_00783896.1 NP_735942.1 YP_598384.1 YP_060060.1 YP_602304.1 YP_600384.1 NP_664433.1 YP_282079.1 YP_280164.1 NP_607114.1 YP_596504.1 NP_269109.1 NP_802486.1 ZP_00875087.1
1160	NP_688230.1 ZP_00789019.1 YP_329922.1 ZP_00788628.1 ZP_00784570.1 ZP_00782514.1 NP_735739.1 YP_597806.1 YP_059547.1 YP_601687.1 YP_599806.1 NP_663969.1 YP_281562.1 YP_279661.1 NP_606506.1 YP_595931.1 NP_268593.1 NP_801434.1 ZP_00876124.1
1161	NP_688143.1 ZP_00789230.1 YP_329837.1 ZP_00788707.1 ZP_00786506.1 ZP_00782905.1 NP_735645.1 NP_721456.1 YP_598693.1 YP_060277.1 YP_602614.1 YP_600625.1 NP_664698.1 YP_282333.1 YP_280410.1 NP_607324.1 YP_596804.1 NP_269392.1 NP_802356.1
1162	NP_688135.1 ZP_00789219.1 YP_329833.1 ZP_00786900.1 ZP_00785435.1 ZP_00782929.1 NP_735638.1 YP_598360.1 YP_060028.1 YP_602279.1 YP_600361.1 NP_664410.1 YP_282056.1 YP_280141.1 NP_607091.1 YP_596481.1 NP_269086.1 NP_802509.1 ZP_00875730.1
1163	NP_687574.1 ZP_00790481.1 YP_329239.1 ZP_00782372.1 YP_598218.1 YP_598405.1 YP_060560.1 YP_602325.1 YP_602822.1 YP_600209.1 NP_664949.1 YP_282585.1 YP_279999.1 NP_607579.1 YP_596527.1 NP_269130.1 NP_269567.1 NP_801979.1 NP_802642.1
1164	NP_687295.1 ZP_00790991.1 YP_328986.1 ZP_00786982.1 ZP_00786491.1 ZP_00784087.1 NP_734721.1 NP_720703.1 YP_598231.1 YP_059902.1 YP_602144.1 YP_600225.1 NP_664290.1 YP_281931.1 YP_280015.1 NP_606970.1 YP_596352.1 NP_268969.1 NP_802630.1
1165	NP_687117.1 NP_734551.1 NP_722301.1 NP_357806.1 NP_344773.1 YP_597679.1 YP_059434.1 YP_601565.1 YP_599666.1 NP_663867.1 YP_281431.1 YP_279535.1 NP_606400.1 YP_595799.1 NP_268483.1 NP_801327.1 ZP_00875844.1 YP_142239.1 YP_140324.1
1166	ZP_00781926.1 NP_689121.1 ZP_00789399.1 YP_330665.1 ZP_00787232.1 ZP_00785968.1 ZP_00782247.1 NP_736525.1 YP_599405.1 YP_061048.1 YP_603315.1 YP_601355.1 NP_665542.1 YP_283093.1 YP_281179.1 NP_608057.1 YP_597466.1 NP_269983.1 NP_802997.1
1167	ZP_00781910.1 NP_721679.1 NP_359018.1 NP_346014.1 YP_597734.1 YP_059488.1 YP_601622.1 YP_599724.1 NP_663916.1 YP_281487.1 YP_279590.1 NP_606451.1 YP_595857.1 NP_268529.1 NP_801376.1 ZP_00875104.1 YP_141230.1 YP_139315.1 ZP_00388546.1
1168	ZP_00781821.1 NP_687155.1 ZP_00790697.1 YP_328844.1 ZP_00788492.1 ZP_00785906.1 ZP_00783287.1 NP_734588.1 YP_598889.1 YP_060603.1 YP_602866.1 YP_600880.1 NP_664990.1 YP_282627.1 YP_280668.1 NP_607620.1 YP_596990.1 NP_269608.1 NP_801938.1
1169	ZP_00781765.1 NP_687902.1 ZP_00789369.1 YP_329633.1 ZP_00787348.1 ZP_00784722.1 ZP_00782827.1 NP_735354.1 YP_598254.1 YP_059925.1 YP_602169.1 YP_600248.1 NP_664313.1 YP_281953.1 YP_280038.1 NP_606991.1 YP_596376.1 NP_268991.1 NP_802607.1
1170	ZP_00781722.1 NP_688433.1 ZP_00790976.1 YP_330079.1 ZP_00788808.1 ZP_00786366.1 ZP_00783898.1 NP_735943.1 YP_597973.1 YP_059703.1 YP_601857.1 YP_599976.1 NP_664115.1 YP_281724.1 YP_279819.1 NP_606709.1 YP_596096.1 NP_268740.1 NP_802808.1
1171	ZP_00781687.1 NP_689082.1 ZP_00790206.1 YP_330626.1 ZP_00787259.1 ZP_00784884.1 ZP_00782248.1 NP_736484.1 YP_599481.1 YP_061120.1 YP_603389.1 YP_601432.1 NP_665608.1 YP_283166.1 YP_281252.1 NP_608123.1 YP_597545.1 NP_270044.1 NP_803064.1
1172	ZP_00781534.1 NP_688725.1 ZP_00789850.1 YP_330343.1 ZP_00787949.1 ZP_00785520.1 ZP_00783039.1 NP_736214.1 YP_599252.1 YP_060905.1 YP_603128.1 YP_601197.1 NP_665406.1 YP_282939.1 YP_281029.1 NP_607921.1 YP_597312.1 NP_269852.1 NP_801527.1
1173	ZP_00781518.1 NP_688066.1 ZP_00789467.1 YP_329767.1 ZP_00786924.1 ZP_00785401.1 ZP_00782584.1 NP_735537.1 YP_598652.1 YP_060236.1 YP_602572.1 YP_600584.1 NP_664659.1 YP_282292.1 YP_280369.1 NP_607284.1 YP_596763.1 NP_269353.1 NP_802317.1
1174	ZP_00781516.1 NP_688065.1 ZP_00789484.1 YP_329766.1 ZP_00786838.1 ZP_00785409.1 ZP_00782600.1 NP_735536.1 YP_598651.1 YP_060235.1 YP_602571.1 YP_600583.1 NP_664658.1 YP_282291.1 YP_280368.1 NP_607283.1 YP_596762.1 NP_269352.1 NP_802316.1
1175	ZP_00781497.1 NP_687911.1 ZP_00789378.1 YP_329642.1 ZP_00787374.1 ZP_00786254.1 ZP_00782821.1 NP_735363.1 NP_721761.1 YP_598498.1 YP_602418.1 YP_600442.1 NP_664484.1 YP_282135.1 YP_280219.1 YP_596620.1 NP_269218.1 NP_802435.1 ZP_00388354.1
1176	ZP_00781413.1 NP_688910.1 ZP_00790411.1 YP_330475.1 ZP_00788514.1 ZP_00784611.1 ZP_00782177.1 NP_736342.1 YP_598556.1 YP_060147.1 YP_602476.1 YP_600502.1 NP_664573.1 YP_282194.1 YP_280276.1 NP_607194.1 YP_596681.1 NP_269264.1 NP_802231.1
1177	ZP_00781410.1 NP_688909.1 ZP_00790408.1 YP_330474.1 ZP_00788516.1 ZP_00784637.1 ZP_00782135.1 NP_736341.1 YP_598557.1 YP_060148.1 YP_602477.1 YP_600503.1 NP_664574.1 YP_282195.1 YP_280277.1 NP_607195.1 YP_596682.1 NP_269265.1 NP_802232.1
1178	ZP_00781409.1 NP_688911.1 ZP_00790413.1 YP_330476.1 ZP_00788505.1 ZP_00784639.1 ZP_00782128.1 NP_736343.1 YP_598555.1 YP_060146.1 YP_602475.1 YP_600500.1 NP_664572.1 YP_282193.1 YP_280275.1 NP_607193.1 YP_596680.1 NP_269263.1 NP_802230.1
1179	ZP_00781347.1 NP_687661.1 ZP_00790451.1 YP_329331.1 YP_329399.1 ZP_00787464.1 ZP_00787598.1 ZP_00784549.1 ZP_00785237.1 ZP_00783214.1 YP_598070.1 YP_601983.1 YP_600075.1 NP_664201.1 YP_281830.1 YP_279917.1 NP_606819.1 YP_596191.1 NP_268830.1
1180	ZP_00781318.1 NP_687886.1 ZP_00789361.1 YP_329617.1 ZP_00787045.1 ZP_00784711.1 ZP_00783457.1 YP_598257.1 YP_059928.1 YP_602172.1 YP_600252.1 NP_664316.1 YP_281956.1 YP_280041.1 NP_606995.1 YP_596379.1 NP_268994.1 NP_802604.1 ZP_00874569.1
1181	ZP_00781261.1 NP_687523.1 ZP_00790189.1 YP_329226.1 ZP_00788694.1 ZP_00786039.1 ZP_00782417.1 NP_735003.1 YP_598860.1 YP_060573.1 YP_602836.1 YP_600849.1 NP_664962.1 YP_282598.1 YP_280639.1 NP_607592.1 YP_596960.1 NP_269580.1 NP_801966.1
1182	ZP_00781251.1 NP_687432.1 ZP_00790125.1 YP_329118.1 ZP_00788639.1 ZP_00785501.1 ZP_00784195.1 NP_734902.1 YP_597789.1 YP_059530.1 YP_601666.1 YP_599784.1 NP_663955.1 YP_281541.1 YP_279644.1 NP_606491.1 YP_595911.1 NP_268579.1 NP_801418.1
1183	ZP_00781216.1 NP_687226.1 ZP_00791066.1 YP_328924.1 ZP_00787321.1 ZP_00784657.1 ZP_00782453.1 NP_734658.1 YP_599386.1 YP_061032.1 YP_603295.1 YP_601332.1 NP_665526.1 YP_283071.1 YP_281158.1 NP_608042.1 YP_597445.1 NP_269965.1 NP_802982.1
1184	ZP_00781213.1 NP_687225.1 ZP_00789570.1 YP_328923.1 ZP_00787280.1 ZP_00784690.1 ZP_00782456.1 NP_734657.1 YP_599385.1 YP_061031.1 YP_603294.1 YP_601331.1 NP_665525.1 YP_283070.1 YP_281157.1 NP_608041.1 YP_597444.1 NP_269964.1 NP_802981.1
1185	ZP_00781212.1 NP_687224.1 ZP_00789583.1 YP_328922.1 ZP_00787339.1 ZP_00784684.1 ZP_00782429.1 NP_734656.1 YP_599384.1 YP_061030.1 YP_603293.1 YP_601330.1 NP_665524.1 YP_283069.1 YP_281156.1 NP_608040.1 YP_597443.1 NP_269963.1 NP_802980.1
1186	ZP_00781210.1 NP_687223.1 ZP_00789566.1 YP_328921.1 ZP_00787299.1 ZP_00784669.1 ZP_00782452.1 NP_734655.1 YP_599383.1 YP_061029.1 YP_603292.1 YP_601329.1 NP_665523.1 YP_283068.1 YP_281155.1 NP_608039.1 YP_597442.1 NP_269962.1 NP_802979.1
1187	ZP_00781136.1 NP_688068.1 ZP_00789460.1 YP_329769.1 ZP_00786796.1 ZP_00785399.1 ZP_00782589.1 NP_735539.1 YP_598654.1 YP_060238.1 YP_602574.1 YP_600586.1 NP_664661.1 YP_282294.1 YP_280371.1 NP_607286.1 YP_596765.1 NP_269355.1 NP_802319.1
1188	ZP_00781127.1 NP_688069.1 ZP_00789482.1 YP_329770.1 ZP_00786864.1 ZP_00785405.1 ZP_00782572.1 NP_735540.1 YP_598655.1 YP_060239.1 YP_602575.1 YP_600587.1 NP_664662.1 YP_282295.1 YP_280372.1 NP_607287.1 YP_596766.1 NP_269356.1 NP_802320.1
1189	ZP_00781021.1 NP_689059.1 ZP_00789186.1 YP_330602.1 ZP_00788158.1 ZP_00785861.1 ZP_00784164.1 NP_736460.1 YP_599269.1 YP_060918.1 YP_603141.1 YP_601210.1 NP_665418.1 YP_282952.1 YP_281046.1 NP_607933.1 YP_597325.1 NP_269863.1 NP_801515.1
1190	ZP_00781020.1 NP_689058.1 ZP_00789188.1 YP_330601.1 ZP_00788163.1 ZP_00785871.1 ZP_00783687.1 NP_736459.1 YP_599267.1 YP_060917.1 YP_603139.1 YP_601208.1 NP_665417.1 YP_282950.1 YP_281045.1 NP_607932.1 YP_597323.1 NP_269862.1 NP_801516.1
1191	ZP_00781012.1 NP_689057.1 ZP_00789189.1 YP_330600.1 ZP_00788164.1 ZP_00785862.1 ZP_00783691.1 NP_736458.1 YP_599266.1 YP_060916.1 YP_603138.1 YP_601207.1 NP_665416.1 YP_282949.1 YP_281044.1 NP_607931.1 YP_597322.1 NP_269861.1 NP_801517.1
1192	ZP_00780870.1 NP_687453.1 ZP_00790305.1 YP_329137.1 ZP_00787664.1 ZP_00784426.1 ZP_00783142.1 NP_734922.1 YP_597956.1 YP_059691.1 YP_601844.1 YP_599963.1 NP_664106.1 YP_281711.1 YP_279804.1 NP_606700.1 YP_596083.1 NP_268727.1 NP_802817.1
1193	ZP_00780867.1 NP_687452.1 ZP_00790296.1 YP_329136.1 ZP_00787657.1 ZP_00784475.1 ZP_00783140.1 NP_734921.1 YP_597955.1 YP_059690.1 YP_601843.1 YP_599962.1 NP_664105.1 YP_281710.1 YP_279803.1 NP_606699.1 YP_596082.1 NP_268726.1 NP_802818.1
1194	ZP_00780863.1 NP_687455.1 ZP_00790303.1 YP_329139.1 ZP_00787671.1 ZP_00784420.1 ZP_00783119.1 NP_734924.1 YP_598319.1 YP_059988.1 YP_602236.1 YP_600315.1 NP_664373.1 YP_282014.1 YP_280101.1 NP_607054.1 YP_596438.1 NP_269051.1 NP_802547.1
1195	ZP_00780862.1 NP_687456.1 ZP_00790311.1 YP_329140.1 ZP_00787663.1 ZP_00784465.1 ZP_00783122.1 NP_734925.1 YP_598320.1 YP_059989.1 YP_602237.1 YP_600316.1 NP_664374.1 YP_282015.1 YP_280102.1 NP_607055.1 YP_596439.1 NP_269052.1 NP_802546.1
1196	ZP_00780774.1 NP_689089.1 ZP_00790205.1 YP_330633.1 ZP_00787196.1 ZP_00784891.1 ZP_00782208.1 NP_736490.1 YP_599510.1 YP_061146.1 YP_603420.1 YP_601437.1 NP_665614.1 YP_283172.1 YP_281283.1 NP_608129.1 YP_597551.1 NP_270068.1 NP_803070.1
1197	ZP_00780752.1 NP_688186.1 ZP_00789032.1 ZP_00788552.1 ZP_00784552.1 ZP_00782982.1 NP_735694.1 NP_721605.1 YP_598367.1 YP_060035.1 YP_602286.1 YP_600368.1 NP_664417.1 YP_282063.1 YP_280148.1 NP_607098.1 YP_596488.1 NP_269093.1 NP_802502.1
1198	ZP_00780637.1 NP_687636.1 ZP_00789645.1 YP_329324.1 ZP_00787471.1 ZP_00785268.1 ZP_00783794.1 NP_735052.1 NP_721735.1 YP_141205.1 YP_142018.1 YP_139291.1 YP_139381.1 YP_139789.1 YP_140094.1 YP_140249.1 ZP_00388345.1 ZP_00388956.1 ZP_00389759.1
1199	ZP_00780618.1 NP_688810.1 ZP_00790420.1 YP_330437.1 ZP_00787894.1 ZP_00785158.1 ZP_00783671.1 NP_736295.1 YP_597733.1 YP_059487.1 YP_601621.1 YP_599723.1 NP_663915.1 YP_281486.1 YP_279589.1 NP_606450.1 YP_595856.1 NP_268528.1 NP_801375.1
1200	ZP_00780617.1 NP_688809.1 ZP_00790433.1 YP_330436.1 ZP_00787898.1 ZP_00785179.1 ZP_00783676.1 NP_736294.1 YP_597735.1 YP_059489.1 YP_601623.1 YP_599725.1 NP_663917.1 YP_281488.1 YP_279591.1 NP_606452.1 YP_595858.1 NP_268530.1 NP_801377.1
1201	ZP_00780600.1 NP_688201.1 ZP_00789068.1 YP_329892.1 ZP_00788065.1 ZP_00784574.1 ZP_00782515.1 NP_735709.1 NP_720696.1 NP_721805.1 NP_357995.1 NP_344966.1 ZP_00876048.1 YP_141322.1 YP_142202.1 YP_139404.1 YP_140287.1 ZP_00388607.1 ZP_00388719.1
1202	ZP_00780547.1 NP_687311.1 ZP_00790232.1 YP_329000.1 ZP_00786957.1 ZP_00784917.1 ZP_00782108.1 NP_734735.1 YP_599105.1 YP_060744.1 YP_602983.1 YP_600997.1 NP_665269.1 YP_282741.1 YP_280886.1 NP_607729.1 YP_597107.1 NP_269716.1 NP_801663.1
1203	ZP_00780491.1 NP_688757.1 ZP_00791103.1 YP_330386.1 ZP_00788937.1 ZP_00786416.1 ZP_00783271.1 NP_736244.1 YP_599280.1 YP_060929.1 YP_603152.1 YP_601222.1 NP_665429.1 YP_282963.1 YP_281057.1 NP_607944.1 YP_597336.1 NP_269874.1 NP_801504.1
1204	ZP_00780378.1 NP_687540.1 ZP_00790181.1 YP_329292.1 ZP_00787921.1 ZP_00785643.1 ZP_00782551.1 NP_735020.1 YP_598643.1 YP_060227.1 YP_602563.1 YP_600575.1 NP_664650.1 YP_282283.1 YP_280360.1 NP_607273.1 YP_596753.1 NP_269344.1 NP_802308.1
1205	ZP_00780294.1 NP_687421.1 ZP_00790132.1 YP_329107.1 ZP_00787992.1 ZP_00785489.1 ZP_00783496.1 NP_734891.1 YP_599124.1 YP_060761.1 YP_603001.1 YP_601015.1 NP_665285.1 YP_282757.1 YP_280902.1 NP_607745.1 YP_597126.1 NP_269732.1 NP_801648.1
1206	ZP_00780291.1 NP_687417.1 ZP_00790134.1 YP_329103.1 ZP_00787991.1 ZP_00785514.1 ZP_00783501.1 NP_734887.1 YP_599137.1 YP_060773.1 YP_603014.1 YP_601029.1 NP_665297.1 YP_282770.1 YP_280915.1 NP_607757.1 YP_597140.1 NP_269743.1 NP_801636.1
1207	ZP_00780207.1 NP_688937.1 ZP_00789076.1 YP_330504.1 ZP_00788201.1 ZP_00784636.1 ZP_00782180.1 NP_736370.1 YP_598507.1 YP_060120.1 YP_602427.1 YP_600452.1 NP_664547.1 YP_282145.1 YP_280227.1 NP_607167.1 YP_596631.1 NP_269225.1 NP_802206.1
1208	ZP_00780202.1 NP_688938.1 ZP_00789087.1 YP_330505.1 ZP_00788188.1 ZP_00784628.1 ZP_00782169.1 NP_736371.1 YP_598506.1 YP_060119.1 YP_602426.1 YP_600451.1 NP_664546.1 YP_282144.1 YP_280226.1 NP_607166.1 YP_596630.1 NP_269224.1 NP_802205.1
1209	ZP_00780196.1 NP_688935.1 ZP_00789142.1 YP_330502.1 ZP_00788200.1 ZP_00784613.1 ZP_00782178.1 NP_736368.1 YP_598509.1 YP_060122.1 YP_602429.1 YP_600454.1 NP_664549.1 YP_282147.1 YP_280229.1 NP_607169.1 YP_596633.1 NP_269227.1 NP_802208.1
1210	ZP_00780193.1 NP_688936.1 ZP_00789105.1 YP_330503.1 ZP_00788189.1 ZP_00784607.1 ZP_00782119.1 NP_736369.1 YP_598508.1 YP_060121.1 YP_602428.1 YP_600453.1 NP_664548.1 YP_282146.1 YP_280228.1 NP_607168.1 YP_596632.1 NP_269226.1 NP_802207.1
1211	ZP_00780190.1 NP_688934.1 ZP_00789113.1 YP_330501.1 ZP_00788195.1 ZP_00784602.1 ZP_00782168.1 NP_736367.1 YP_598510.1 YP_060123.1 YP_602430.1 YP_600455.1 NP_664550.1 YP_282148.1 YP_280230.1 NP_607170.1 YP_596634.1 NP_269228.1 NP_802209.1
1212	ZP_00780141.1 NP_688890.1 ZP_00790366.1 ZP_00787887.1 ZP_00785181.1 NP_736323.1 NP_357886.1 NP_344858.1 YP_598126.1 YP_059861.1 YP_602035.1 YP_600130.1 NP_664250.1 YP_281885.1 YP_279970.1 NP_606869.1 YP_596245.1 NP_268879.1 ZP_00876010.1
1213	ZP_00780135.1 NP_688816.1 ZP_00790422.1 YP_330443.1 ZP_00787906.1 ZP_00785191.1 ZP_00782761.1 NP_736301.1 YP_597714.1 YP_059470.1 YP_601604.1 YP_599702.1 NP_663898.1 YP_281467.1 YP_279570.1 NP_606433.1 YP_595836.1 NP_268512.1 NP_801358.1
1214	ZP_00780008.1 ZP_00791026.1 YP_329153.1 ZP_00786373.1 ZP_00783940.1 ZP_00784297.1 NP_734949.1 NP_721670.1 YP_599024.1 YP_060636.1 YP_602903.1 YP_600915.1 NP_665085.1 YP_282663.1 YP_280806.1 NP_607650.1 YP_597025.1 NP_269643.1 NP_801842.1
1215	ZP_00780003.1 NP_687497.1 ZP_00789764.1 YP_329201.1 ZP_00787786.1 ZP_00785154.1 ZP_00782670.1 NP_734978.1 YP_598043.1 YP_059785.1 YP_601947.1 YP_600048.1 NP_664174.1 YP_281796.1 YP_279890.1 NP_606784.1 YP_596164.1 NP_268800.1 NP_802745.1
1216	ZP_00779980.1 NP_688350.1 ZP_00790774.1 YP_329993.1 ZP_00787500.1 ZP_00786004.1 ZP_00783862.1 NP_735859.1 YP_598326.1 YP_059995.1 YP_602243.1 YP_600324.1 NP_664380.1 YP_282021.1 YP_280108.1 NP_607061.1 YP_596445.1 NP_269058.1 NP_802540.1
1217	ZP_00779935.1 NP_688403.1 ZP_00789550.1 YP_330047.1 ZP_00787859.1 ZP_00785357.1 ZP_00782839.1 NP_735912.1 NP_344987.1 YP_597725.1 YP_059479.1 YP_601613.1 YP_599708.1 YP_281478.1 YP_279575.1 YP_595842.1 NP_268522.1 ZP_00875486.1 ZP_00876275.1
1218	NP_357621.1 NP_344577.1 YP_598793.1 YP_060406.1 YP_602708.1 YP_600773.1 NP_664844.1 YP_282477.1 YP_280575.1 NP_607474.1 YP_596892.1 NP_269472.1 NP_802082.1 ZP_00874707.1 ZP_00874710.1 YP_141263.1 YP_139345.1 ZP_00388533.1
1219	NP_722435.1 NP_359619.1 NP_346631.1 YP_599576.1 YP_061183.1 YP_603458.1 YP_601475.1 NP_665652.1 YP_283211.1 YP_281345.1 NP_608165.1 YP_597590.1 NP_270104.1 NP_803106.1 ZP_00875768.1 YP_142336.1 YP_140420.1 ZP_00388400.1
1220	NP_722335.1 NP_359292.1 NP_346317.1 YP_599461.1 YP_061102.1 YP_603371.1 YP_601414.1 NP_665591.1 YP_283148.1 YP_281234.1 NP_608105.1 YP_597527.1 NP_270028.1 NP_803046.1 ZP_00874504.1 YP_142221.1 YP_140307.1 ZP_00388577.1
1221	NP_721868.1 NP_359372.1 NP_346392.1 YP_598249.1 YP_059920.1 YP_602163.1 YP_600243.1 NP_664307.1 YP_281948.1 YP_280032.1 NP_606987.1 YP_596371.1 NP_268986.1 NP_802613.1 ZP_00874962.1 YP_141529.1 YP_139617.1 ZP_00389280.1
1222	NP_721717.1 NP_721718.1 YP_597779.1 YP_598806.1 YP_060419.1 YP_601895.1 YP_602683.1 YP_602728.1 YP_599774.1 YP_600788.1 NP_664820.1 NP_664857.1 YP_281531.1 YP_282490.1 YP_279634.1 YP_595901.1 YP_596905.1 ZP_00389171.1
1223	NP_721304.1 NP_358386.1 NP_345379.1 YP_599298.1 YP_060947.1 YP_603170.1 YP_601241.1 NP_665446.1 YP_282984.1 YP_281075.1 NP_607961.1 YP_597355.1 NP_269891.1 NP_802904.1 ZP_00875499.1 YP_141115.1 YP_139213.1 ZP_00389059.1
1224	NP_720599.1 NP_358995.1 NP_345993.1 YP_599347.1 YP_060996.1 YP_603258.1 YP_601289.1 NP_665489.1 YP_283033.1 YP_281123.1 NP_608005.1 YP_597402.1 NP_269931.1 NP_802949.1 ZP_00875612.1 YP_140498.1 YP_138610.1 ZP_00389747.1
1225	NP_720501.1 NP_358499.1 NP_345478.1 YP_597623.1 YP_059333.1 YP_601508.1 YP_599611.1 NP_663817.1 YP_281378.1 YP_279484.1 NP_606349.1 YP_595746.1 NP_268435.1 NP_801276.1 ZP_00874691.1 YP_141714.1 YP_139794.1 ZP_00388763.1
1226	ZP_00790107.1 NP_736179.1 NP_357745.1 NP_344695.1 YP_599200.1 YP_060834.1 YP_603076.1 YP_601146.1 NP_665359.1 YP_282886.1 YP_280978.1 NP_607872.1 YP_597257.1 NP_269802.1 NP_801574.1 YP_142162.1 YP_140245.1 ZP_00388991.1
1227	NP_689070.1 ZP_00789156.1 YP_330613.1 ZP_00788165.1 ZP_00786410.1 ZP_00783658.1 NP_736472.1 YP_599468.1 YP_061108.1 YP_603377.1 YP_601420.1 NP_665597.1 YP_283154.1 YP_281240.1 NP_608111.1 YP_597533.1 NP_270033.1 NP_803052.1
1228	NP_688484.1 ZP_00790868.1 YP_330126.1 ZP_00788032.1 ZP_00785288.1 ZP_00782274.1 NP_735992.1 YP_598017.1 YP_059751.1 YP_601914.1 YP_600022.1 NP_664150.1 YP_281770.1 YP_279864.1 NP_606751.1 YP_596138.1 NP_268776.1 NP_802770.1
1229	NP_687144.1 ZP_00791057.1 YP_328832.1 ZP_00788385.1 ZP_00786430.1 ZP_00784078.1 NP_734577.1 YP_599286.1 YP_060935.1 YP_603158.1 YP_601228.1 NP_665435.1 YP_282971.1 YP_281063.1 NP_607950.1 YP_597342.1 NP_269880.1 NP_801498.1
1230	ZP_00781973.1 NP_689029.1 ZP_00790029.1 YP_330575.1 ZP_00788802.1 ZP_00784753.1 ZP_00783741.1 NP_736433.1 YP_598704.1 YP_602625.1 YP_600637.1 NP_664709.1 YP_282344.1 YP_280421.1 NP_607334.1 YP_596816.1 NP_269402.1 NP_802366.1
1231	ZP_00781694.1 NP_688631.1 ZP_00790357.1 YP_330256.1 ZP_00788239.1 ZP_00785018.1 ZP_00783302.1 NP_736122.1 NP_722244.1 NP_357742.1 NP_344692.1 ZP_00876181.1 YP_140720.1 YP_140722.1 YP_138835.1 YP_138837.1 ZP_00389200.1 ZP_00389202.1
1232	ZP_00781326.1 NP_688661.1 ZP_00790513.1 YP_330284.1 ZP_00788238.1 ZP_00788755.1 ZP_00785002.1 ZP_00783628.1 NP_736149.1 YP_599186.1 YP_060821.1 YP_603063.1 YP_601133.1 NP_665346.1 YP_282872.1 YP_280963.1 YP_597242.1 NP_801586.1
1233	ZP_00781273.1 YP_330684.1 ZP_00787248.1 ZP_00785623.1 ZP_00783906.1 NP_345599.1 YP_599483.1 YP_599560.1 YP_061122.1 YP_603391.1 NP_665070.1 YP_281254.1 YP_281329.1 NP_270046.1 NP_801859.1 ZP_00875719.1 YP_141191.1 ZP_00389378.1
1234	ZP_00780150.1 NP_688878.1 ZP_00790378.1 YP_330454.1 ZP_00787908.1 ZP_00785171.1 ZP_00782763.1 NP_736312.1 NP_722331.1 NP_357762.1 NP_344723.1 YP_601979.1 YP_281827.1 NP_606815.1 ZP_00875026.1 YP_140503.1 YP_138616.1 ZP_00389751.1
1235	ZP_00780050.1 ZP_00789807.1 YP_329688.1 ZP_00788738.1 ZP_00785318.1 ZP_00782801.1 NP_735407.1 YP_598634.1 YP_060218.1 YP_602555.1 YP_600566.1 NP_664642.1 YP_282274.1 YP_280352.1 NP_607265.1 YP_596744.1 NP_269336.1 NP_802300.1
1236	ZP_00780010.1 NP_687496.1 ZP_00789759.1 YP_329200.1 ZP_00787797.1 ZP_00785125.1 ZP_00782659.1 YP_598042.1 YP_059784.1 YP_601946.1 YP_600047.1 NP_664173.1 YP_281795.1 YP_279889.1 NP_606783.1 YP_596163.1 NP_268799.1 NP_802746.1
1237	NP_358171.1 NP_345165.1 YP_598971.1 YP_060621.1 YP_602883.1 YP_600897.1 NP_665071.1 YP_282645.1 YP_280751.1 NP_607637.1 YP_597007.1 NP_269624.1 NP_801858.1 ZP_00874491.1 YP_141698.1 YP_139787.1 ZP_00388758.1
1238	NP_357903.1 NP_344875.1 YP_598761.1 YP_060385.1 YP_602688.1 YP_600695.1 NP_664825.1 YP_282458.1 YP_280544.1 NP_607454.1 YP_596869.1 NP_269453.1 NP_802101.1 ZP_00875235.1 YP_141730.1 YP_139807.1 ZP_00388220.1
1239	NP_357849.1 NP_344817.1 YP_599181.1 YP_060816.1 YP_603058.1 YP_601128.1 NP_665341.1 YP_282867.1 YP_280958.1 NP_607856.1 YP_597237.1 NP_269786.1 NP_801591.1 ZP_00875338.1 YP_140496.1 YP_138608.1 ZP_00389745.1
1240	NP_721698.1 NP_357635.1 NP_358359.1 NP_358580.1 NP_359308.1 YP_597776.1 YP_599772.1 YP_281529.1 YP_595899.1 ZP_00874549.1 ZP_00875392.1 ZP_00875803.1 ZP_00876174.1 ZP_00876229.1 ZP_00876255.1 YP_141267.1 YP_139542.1
1241	NP_721249.1 NP_357772.1 NP_344737.1 YP_598293.1 YP_059963.1 YP_602210.1 YP_600289.1 NP_664351.1 YP_281991.1 YP_280077.1 NP_607030.1 YP_596415.1 NP_269029.1 NP_802569.1 YP_140825.1 YP_138939.1 ZP_00389431.1
1242	NP_720977.1 NP_359023.1 NP_346019.1 YP_598884.1 YP_060598.1 YP_602861.1 YP_600875.1 NP_664986.1 YP_282622.1 YP_280663.1 NP_607616.1 YP_596985.1 NP_269604.1 NP_801942.1 YP_141133.1 YP_139231.1 ZP_00389079.1
1243	NP_735767.1 NP_721839.1 NP_358663.1 NP_345654.1 YP_599311.1 YP_060960.1 YP_603224.1 YP_601254.1 NP_665458.1 YP_282996.1 YP_281088.1 NP_607972.1 YP_597367.1 NP_269900.1 NP_802914.1 ZP_00874442.1 ZP_00875214.1
1244	NP_735766.1 NP_721838.1 NP_358662.1 NP_345653.1 YP_599310.1 YP_060959.1 YP_603223.1 YP_601253.1 NP_665457.1 YP_282995.1 YP_281087.1 NP_607971.1 YP_597366.1 NP_269899.1 NP_802913.1 ZP_00874441.1 ZP_00875213.1
1245	ZP_00782369.1 YP_598434.1 YP_059361.1 YP_060878.1 YP_602355.1 YP_601061.1 NP_665130.1 NP_665238.1 YP_282385.1 YP_282802.1 YP_280464.1 NP_607383.1 YP_596557.1 YP_597172.1 NP_801693.1 NP_801797.1 ZP_00874879.1
1246	YP_328972.1 YP_329196.1 YP_329302.1 YP_329563.1 YP_330472.1 YP_060291.1 YP_060398.1 YP_060515.1 YP_601814.1 YP_600674.1 YP_283079.1 NP_606738.1 YP_596851.1 NP_269971.1 YP_141897.1 YP_139970.1 ZP_00388330.1
1247	ZP_00789420.1 YP_330647.1 ZP_00787243.1 ZP_00784900.1 ZP_00782217.1 NP_736503.1 YP_599524.1 YP_061158.1 YP_603432.1 YP_601449.1 NP_665626.1 YP_283184.1 YP_281295.1 NP_608142.1 YP_597563.1 NP_270080.1 NP_803082.1
1248	ZP_00789418.1 YP_330646.1 ZP_00787258.1 ZP_00784873.1 ZP_00782207.1 NP_736502.1 YP_599523.1 YP_061157.1 YP_603431.1 YP_601448.1 NP_665625.1 YP_283183.1 YP_281294.1 NP_608140.1 YP_597562.1 NP_270079.1 NP_803081.1
1249	NP_688871.1 ZP_00782423.1 YP_598967.1 YP_059341.1 YP_601085.1 NP_664488.1 NP_665067.1 NP_665259.1 YP_282582.1 YP_282827.1 YP_280747.1 NP_606594.1 YP_597197.1 NP_801673.1 NP_801862.1 NP_802430.1 ZP_00875427.1
1250	NP_688832.1 YP_329385.1 ZP_00787604.1 YP_059811.1 YP_060446.1 YP_060522.1 YP_601974.1 YP_602780.1 NP_664906.1 YP_281823.1 NP_606811.1 NP_607534.1 NP_268826.1 NP_269529.1 NP_802024.1 ZP_00874992.1 ZP_00875396.1
1251	NP_688562.1 ZP_00789625.1 ZP_00787717.1 ZP_00785058.1 ZP_00783703.1 YP_597942.1 YP_059680.1 YP_601827.1 YP_599952.1 NP_664097.1 YP_281700.1 YP_279793.1 NP_606691.1 YP_596071.1 NP_268718.1 NP_802826.1 ZP_00875629.1
1252	NP_688142.1 ZP_00789201.1 ZP_00789240.1 ZP_00788700.1 ZP_00788705.1 ZP_00786505.1 ZP_00786507.1 ZP_00782906.1 ZP_00782919.1 NP_735644.1 NP_721556.1 YP_141382.1 YP_141383.1 YP_139463.1 YP_139464.1 ZP_00388851.1 ZP_00388852.1
1253	ZP_00781812.1 NP_688215.1 ZP_00789015.1 ZP_00789102.1 YP_329906.1 ZP_00788049.1 ZP_00784560.1 ZP_00784783.1 ZP_00782516.1 NP_734859.1 NP_735171.1 NP_735436.1 NP_735591.1 NP_735723.1 NP_722325.1 YP_599009.1 YP_280791.1
1254	ZP_00781730.1 NP_687189.1 ZP_00790977.1 YP_328884.1 ZP_00788910.1 ZP_00786481.1 ZP_00784059.1 ZP_00784366.1 NP_734619.1 NP_722294.1 YP_597686.1 YP_059441.1 YP_601576.1 YP_599674.1 YP_281439.1 YP_279542.1 YP_595807.1
1255	ZP_00781558.1 NP_687884.1 ZP_00791032.1 ZP_00791081.1 YP_329615.1 ZP_00787033.1 ZP_00784700.1 ZP_00784735.1 ZP_00783460.1 NP_735337.1 NP_721856.1 NP_358102.1 NP_345094.1 ZP_00875090.1 YP_141651.1 YP_139739.1 ZP_00388883.1
1256	ZP_00781379.1 ZP_00781867.1 YP_330672.1 ZP_00787233.1 ZP_00785974.1 ZP_00782249.1 YP_599502.1 YP_599547.1 YP_061138.1 YP_603407.1 YP_281274.1 YP_281316.1 NP_270059.1 ZP_00875772.1 ZP_00875897.1 YP_141181.1 ZP_00389367.1
1257	ZP_00781355.1 NP_687659.1 YP_329395.1 ZP_00787638.1 ZP_00784535.1 NP_735074.1 YP_598560.1 YP_060152.1 YP_602480.1 YP_600506.1 NP_664577.1 YP_282199.1 YP_280280.1 NP_607198.1 YP_596685.1 NP_269268.1 NP_802235.1
1258	ZP_00780941.1 NP_687975.1 ZP_00789437.1 YP_329679.1 ZP_00787376.1 ZP_00788919.1 ZP_00786435.1 ZP_00786544.1 ZP_00784102.1 NP_735400.1 NP_721498.1 NP_358525.1 NP_345502.1 ZP_00875868.1 YP_141634.1 YP_139722.1 ZP_00389834.1
1259	ZP_00780930.1 NP_688677.1 ZP_00790675.1 YP_330300.1 ZP_00788712.1 ZP_00785717.1 ZP_00783492.1 NP_736165.1 NP_722154.1 NP_359135.1 NP_359136.1 NP_346138.1 NP_346139.1 ZP_00875195.1 YP_142062.1 YP_140143.1 ZP_00388617.1
1260	ZP_00780400.1 NP_687263.1 YP_328956.1 ZP_00787300.1 ZP_00782463.1 NP_734691.1 YP_599319.1 YP_060968.1 YP_603232.1 YP_601262.1 NP_665466.1 YP_283004.1 YP_281096.1 NP_607980.1 YP_597375.1 NP_269908.1 NP_802922.1
1261	ZP_00780386.1 NP_687264.1 YP_328957.1 ZP_00787279.1 ZP_00782471.1 NP_734692.1 YP_599318.1 YP_060967.1 YP_603231.1 YP_601261.1 NP_665465.1 YP_283003.1 YP_281095.1 NP_607979.1 YP_597374.1 NP_269907.1 NP_802921.1
1262	ZP_00780218.1 ZP_00781062.1 NP_688283.1 NP_689007.1 ZP_00789108.1 ZP_00784764.1 ZP_00783148.1 NP_734861.1 NP_735173.1 NP_735434.1 NP_735589.1 NP_735793.1 NP_721042.1 YP_599008.1 YP_280790.1 ZP_00874777.1 ZP_00874803.1
1263	ZP_00780180.1 NP_688112.1 ZP_00789232.1 YP_329809.1 ZP_00786869.1 ZP_00785422.1 ZP_00782931.1 NP_735616.1 NP_721491.1 NP_721937.1 NP_357870.1 NP_344840.1 ZP_00875167.1 ZP_00875174.1 YP_141976.1 YP_140049.1 ZP_00388739.1
1264	ZP_00780122.1 NP_688891.1 ZP_00790383.1 ZP_00787885.1 ZP_00785168.1 NP_736324.1 NP_357885.1 NP_344857.1 YP_598127.1 YP_059862.1 YP_600131.1 NP_664251.1 YP_279971.1 NP_606870.1 YP_596246.1 NP_268880.1 NP_802671.1
1265	ZP_00780107.1 NP_689051.1 ZP_00788176.1 ZP_00785859.1 ZP_00783685.1 NP_359414.1 NP_346436.1 YP_599430.1 YP_061070.1 YP_603340.1 YP_601382.1 YP_283115.1 YP_281203.1 YP_597493.1 NP_803017.1 YP_140642.1 YP_138753.1
1266	ZP_00780040.1 NP_687991.1 ZP_00789799.1 YP_329696.1 ZP_00788322.1 ZP_00785913.1 ZP_00782798.1 NP_735415.1 NP_721449.1 YP_598615.1 YP_602535.1 YP_600561.1 YP_282255.1 YP_280333.1 YP_596740.1 NP_269318.1 ZP_00874633.1
1267	ZP_00780038.1 NP_687992.1 ZP_00789793.1 YP_329697.1 ZP_00788318.1 ZP_00785916.1 ZP_00782776.1 NP_735416.1 NP_721450.1 YP_598614.1 YP_602534.1 YP_600560.1 YP_282254.1 YP_280332.1 YP_596739.1 NP_269317.1 ZP_00874632.1
1268	YP_598203.1 YP_598915.1 YP_059381.1 YP_060864.1 YP_602113.1 NP_664728.1 NP_665218.1 YP_282536.1 NP_606943.1 NP_607357.1 NP_607529.1 YP_596322.1 NP_268940.1 NP_269524.1 NP_801713.1 NP_802193.1
1269	YP_598201.1 YP_598917.1 YP_059379.1 YP_060866.1 YP_602111.1 NP_664730.1 NP_665016.1 NP_665220.1 YP_282538.1 YP_280695.1 NP_607531.1 YP_596320.1 NP_268938.1 NP_269526.1 NP_801711.1 NP_801912.1
[truncated: 3,083 more rows]
