# Supplementary material for: Evolution of the core and pan-genome of Streptococcus: positive selection, recombination, and genome composition
Source: Genome Biol. 2007 May 2;8(5):R71. doi: 10.1186/gb-2007-8-5-r71 (PMC1929146; doi:10.1186/gb-2007-8-5-r71)
Supplement: Additional data file 3 — Results are presented for equal weights as well as following a model that penalized gene gain with respect to gene loss [file gb-2007-8-5-r71-S3.xls]

## Sheet: 26sp
Additional data file 3. Lefebure and Stanhope, Genome Biology.
26 species
Last modification: T. Lefebure, May 1 2007, Cornell University. Generated with OpenOffice 2.2.0
Gain, loss, reduction and duplication reconstruction
Equal penalty
	Lineage	Unamb. gain	Amb. gain	Unamb. loss	Amb. loss	Unamb. reduction	Amb. reduction	Unamb. duplication	Amb. duplication
suis	node_29-suis89	433	70	223	7	1	0	125	14
	node_50-aga18rs21	96	52	154	5	2	2	64	15
	node_30-thermCNRZ	47	29	3	0	1	0	17	0
	node_37-node_36	69	10	25	0	3	0	5	1
	node_37-pyo6180	115	60	5	5	4	1	14	7
	node_45-node_27	17	104	3	17	4	0	1	9
	node_49-node_48	25	18	9	4	0	2	2	4
pyogenes	node_44-node_43	252	73	121	20	1	2	10	0
	node_31-node_30	166	12	2	0	0	0	16	1
	node_49-node_50	27	32	9	7	0	2	0	0
	node_32-node_29	97	58	41	0	0	0	6	1
	node_50-aga2603	153	50	40	2	4	0	32	8
	node_36-pyo2096	80	4	31	4	2	1	25	1
	node_34-pyoM1	54	12	115	2	8	0	11	5
	node_35-node_34	17	39	13	0	0	0	2	3
	node_28-pneuR6	105	18	11	3	0	0	32	5
	node_36-pyo9429	36	50	22	0	1	0	8	1
agalactiae	node_44-node_45	294	57	20	5	0	0	1	0
	node_46-node_49	10	68	0	2	0	0	0	6
	node_28-pneuTIGR4	119	11	24	4	4	0	38	4
	node_42-pyoSSI1	19	20	4	0	0	0	9	1
	node_38-node_35	3	10	3	0	0	0	0	1
	node_45-node_46	24	67	1	16	0	0	0	0
	node_42-pyo315	26	20	3	0	0	0	16	2
	node_40-pyo10750	113	128	25	0	3	2	40	6
thermo	node_32-node_31	254	89	57	0	0	0	20	4
	node_40-node_39	29	9	9	1	0	0	16	1
	node_41-node_38	10	38	0	3	0	0	1	2
	node_46-agaCOH1	131	114	20	12	0	0	85	12
	node_35-pyo10270	148	84	5	3	0	0	36	10
	node_39-pyo8232	90	39	70	0	4	2	28	6
	node_47-agaA909	71	45	54	0	2	0	9	3
	node_43-node_41	38	40	0	0	0	0	5	0
	node_31-thermLMD	105	62	49	0	0	0	39	4
	node_38-node_37	7	18	2	0	0	0	3	3
	node_48-agaCJB111	97	104	14	5	1	1	31	10
mutans	node_33-mutUA159	383	158	43	15	0	0	56	2
	node_39-pyo10394	110	28	31	3	1	0	26	1
	node_43-node_42	129	98	6	6	0	2	29	4
	node_48-node_47	39	7	12	0	0	0	8	1
	node_27-agaNEM316	160	21	6	0	0	0	119	1
	node_27-aga515	175	73	17	9	0	0	48	2
	node_34-pyo5005	83	43	32	1	2	0	21	4
	node_30-thermLGM	22	25	3	0	0	0	21	5
	node_32-node_33	20	13	8	0	0	0	0	0
	node_47-agaH36B	162	43	27	9	2	2	41	7
	node_41-node_40	10	50	0	2	0	0	2	1
pneumoniae	node_29-node_28	409	45	62	0	0	0	13	3
	node_33-node_44	90	35	59	0	0	0	1	0
Penalized gene gain
	Lineage	Unamb. gain	Amb. gain	Unamb. loss	Amb. loss	Unamb. reduction	Amb. reduction	Unamb. duplication	Amb. duplication
	node_32-agaNEM316	114	24	115	3	0	0	119	1
	node_37-node_36	28	6	86	1	3	0	5	1
	node_49-node_48	137	8	37	0	0	0	16	1
	node_37-pyo6180	31	51	89	1	5	0	14	7
pyogenes	node_44-node_43	325	89	247	7	1	0	10	0
	node_31-node_30	12	11	7	2	0	0	4	2
	node_28-agaA909	48	19	111	1	2	0	11	2
	node_33-node_31	35	5	11	3	0	0	1	0
pneumoniae	node_47-node_46	304	49	187	0	0	0	13	3
	node_36-pyo2096	73	6	96	0	3	0	25	1
	node_34-pyoM1	33	9	196	1	8	0	11	5
	node_35-node_34	9	6	95	1	0	0	2	3
	node_32-aga515	113	23	67	2	0	0	48	2
mutans	node_45-mutUA159	17	272	264	3	0	0	55	3
	node_36-pyo9429	19	6	26	1	1	0	8	1
	node_27-aga18rs21	74	14	195	5	2	0	62	1
	node_46-pneuR6	85	7	32	1	0	0	32	5
	node_42-pyoSSI1	12	3	31	0	0	0	9	1
	node_38-node_35	3	4	14	1	0	0	0	1
	node_42-pyo315	16	3	27	0	0	0	16	2
	node_40-pyo10750	66	18	103	0	3	0	40	6
agalactiae	node_44-node_33	299	96	89	5	0	0	4	2
	node_48-thermLGM	19	2	38	2	0	0	21	5
	node_40-node_39	9	6	108	4	0	0	16	1
	node_41-node_38	12	10	20	5	0	0	3	2
	node_35-pyo10270	41	56	96	5	0	0	36	10
	node_33-node_32	6	6	16	5	0	0	1	4
	node_50-node_47	1	78	138	3	0	0	6	1
	node_45-node_44	0	85	190	0	4	0	1	0
	node_39-pyo8232	69	12	132	0	4	0	28	6
suis	node_47-suis89	248	101	349	3	1	0	125	14
	node_46-pneuTIGR4	104	7	57	2	4	0	38	4
	node_43-node_41	97	10	1	0	0	0	5	0
	node_30-node_27	6	25	38	4	0	0	5	5
	node_38-node_37	4	12	61	5	0	0	3	3
thermophilus	node_50-node_49	0	264	296	3	0	0	20	4
	node_30-node_29	68	3	39	7	0	0	2	0
	node_31-agaCOH1	57	31	81	11	0	0	88	7
	node_27-aga2603	94	31	62	3	4	0	26	0
	node_48-thermCNRZ	37	2	28	1	1	0	17	0
	node_39-pyo10394	65	11	82	0	1	0	28	1
	node_29-agaCJB111	70	17	53	2	1	0	31	9
	node_43-node_42	51	18	60	9	0	0	29	4
	node_51-node_50	0	0	96	0	0	0	0	0
	node_51-node_45	0	0	62	0	0	0	0	0
	node_49-thermLMD	72	6	88	3	0	0	38	5
	node_28-agaH36B	123	24	85	0	3	0	41	7
	node_34-pyo5005	36	10	53	4	2	0	21	4
	node_41-node_40	10	8	17	2	0	0	2	1
	node_29-node_28	31	3	42	1	0	0	8	0

## Sheet: Sagalactiae
Additional data file 3
S. agalactiae
Gain, loss, reduction and duplication reconstruction
Equal penalty
Lineage	Unamb. gain	Amb. gain	Unamb. loss	Amb. loss	Unamb. reduction	Amb. reduction	Unamb. duplication	Amb. duplication
node_11-agaA909	70	51	72	7	4	0	11	2
node_14-aga18rs21	94	8	166	0	2	0	62	1
node_13-node_12	24	6	23	7	1	0	2	0
node_10-agaCOH1	83	38	33	24	2	2	81	9
node_9-aga515	140	28	33	12	1	1	41	6
node_11-agaH36B	159	21	28	3	3	0	41	5
node_13-node_10	3	3	5	2	6	0	2	0
node_12-node_11	38	5	30	3	0	1	5	0
node_14-node_13	20	0	42	0	5	0	2	0
node_10-node_9	14	4	35	6	1	0	1	0
node_9-agaNEM316	153	9	78	8	2	1	116	2
node_14-aga2603	137	22	51	0	4	0	26	0
node_12-agaCJB111	92	73	15	12	1	3	30	7
Penalized gene gain
Lineage	Unamb. gain	Amb. gain	Unamb. loss	Amb. loss	Unamb. reduction	Amb. reduction	Unamb. duplication	Amb. duplication
node_9-aga2603	89	28	65	6	4	0	26	0
node_13-aga515	67	53	96	0	1	0	41	6
node_11-node_10	28	4	42	8	0	0	8	0
node_14-node_12	0	15	18	0	2	0	3	0
node_15-node_14	0	0	62	0	7	0	0	2
node_10-agaA909	58	0	128	1	4	0	11	2
node_15-agaCOH1	0	0	133	0	1	0	0	83
node_10-agaH36B	121	9	94	0	3	0	41	5
node_12-node_11	62	0	44	8	1	0	2	0
node_13-agaNEM316	97	14	134	0	3	0	116	3
node_11-agaCJB111	58	22	78	5	1	0	30	8
node_14-node_13	0	10	49	20	1	0	1	0
node_9-aga18rs21	50	32	206	2	2	0	62	1
node_12-node_9	5	9	48	13	2	0	5	4

## Sheet: Spyogenes
Additional data file 3
S. pyogenes
Gain, loss, reduction and duplication reconstruction
Equal penalty
Lineage	Unamb. gain	Amb. gain	Unamb. loss	Amb. loss	Unamb. reduction	Amb. reduction	Unamb. duplication	Amb. duplication
node_13-pyo10750	107	58	29	15	3	5	36	5
node_16-pyo9429	36	30	22	1	1	0	8	0
node_12-pyo10394	104	28	36	14	2	1	25	1
node_20-node_19	110	41	94	0	9	0	18	0
node_17-node_16	69	10	34	18	5	1	5	0
node_14-pyo5005	80	25	34	3	2	2	23	1
node_12-pyo8232	87	26	72	4	5	2	29	3
node_19-pyoSSI1	12	6	23	0	2	0	7	2
node_15-node_13	11	3	4	1	1	0	1	2
node_13-node_12	21	11	56	21	4	0	16	0
node_15-node_14	15	2	16	22	1	0	2	2
node_20-node_18	6	1	7	0	11	0	0	1
node_18-node_15	4	31	0	11	1	0	0	0
node_17-pyo6180	106	39	6	22	5	1	15	2
node_14-pyoM1	47	15	111	27	9	0	11	3
node_19-pyo315	19	8	24	0	1	0	12	4
node_16-pyo2096	80	3	34	21	3	1	25	1
node_20-pyo10270	142	32	15	0	0	0	24	6
node_18-node_17	4	19	2	25	0	1	3	2
Penalized gene gain	rooted with 10270
Lineage	Unamb. gain	Amb. gain	Unamb. loss	Amb. loss	Unamb. reduction	Amb. reduction	Unamb. duplication	Amb. duplication
node_13-pyo10750	72	7	109	15	3	5	36	5
node_16-pyo9429	18	0	28	0	1	0	8	0
node_12-pyo10394	63	1	85	9	2	1	25	1
node_20-node_19	0	66	147	69	9	0	18	0
node_17-node_16	27	2	79	61	5	1	5	0
node_14-pyo5005	32	3	66	1	2	2	23	1
node_21-pyo10270	0	0	112	0	0	0	0	28
node_12-pyo8232	66	3	138	6	5	2	29	3
node_19-pyoSSI1	11	0	37	0	2	0	7	2
node_15-node_13	19	0	22	2	1	0	1	2
node_13-node_12	7	11	107	10	4	0	16	0
node_15-node_14	9	0	84	26	1	0	2	2
node_20-node_18	0	34	2	0	11	0	0	1
node_17-pyo6180	24	5	97	6	6	0	15	2
node_18-node_15	8	1	8	57	1	0	0	0
node_14-pyoM1	27	5	208	0	9	0	11	3
node_19-pyo315	8	5	31	0	1	0	12	4
node_21-node_20	0	0	43	0	2	0	0	0
node_16-pyo2096	75	3	98	5	4	0	25	1
node_18-node_17	4	2	71	8	0	1	3	2
