# Supplementary material for: Evolution of the core and pan-genome of Streptococcus: positive selection, recombination, and genome composition
Source: Genome Biol. 2007 May 2;8(5):R71. doi: 10.1186/gb-2007-8-5-r71 (PMC1929146; doi:10.1186/gb-2007-8-5-r71)
Supplement: Additional data file 4 — Genes showing evidence of recombination and positive selection [file gb-2007-8-5-r71-S4.xls]

## Sheet: Sheet1
Additional data file 4. Lefebure and Stanhope, Genome Biology.
Gene cluster numbers showing evidence of positive selection (PS), strong phylogenetic incongruence (SPI, as defined by the heatmap analysis), and homologous intragenic recombination (IR), for the three different core genomes. For description of the cluster composition see Additional file 2.
Last modification: T. Lefebure 1/05/2007, Cornell University. Generated with Openoffice 2.2.0
Core genome of:	Streptococcus			S. agalactiae			S. pyogenes
	PS	SPI	IR	PS	SPI	IR	PS	SPI	IR
	132	124	124	34	30	37	57	15	15
	137	146	144	125	37	187	72	20	25
	144	187	161	303	100	203	187	34	36
	145	229	174	332	108	235	194	43	47
	146	235	193	526	117	297	219	46	55
	151	238	210	558	125	579	223	47	57
	152	253	218	571	135	1403	246	50	58
	161	280	223	981	138		254	55	59
	164	285	235	2108	144		280	56	75
	165	309	243	2193	145		332	57	81
	168	332	295		167		401	58	85
	174	361	296		168		411	70	93
	176	363	332		169		418	71	95
	177	381	349		187		444	73	96
	180	387	361		190		451	75	107
	181	395	363		191		613	82	135
	185	406	379		192		733	83	137
	187	409	397		193		774	85	141
	188	410	418		194		785	86	144
	194	411	421		196		971	87	145
	199	480	455		201		1078	88	146
	203	489	480		203		1103	90	166
	210	496	489		208		1126	93	167
	213	593	491		210		1206	96	175
	214	606	531		212		1223	97	176
	217	642	538		216		1424	98	178
	218		559		223		1432	100	179
	223		605		231		1489	101	187
	225		611		234		1609	102	190
	229		623		235		1624	103	193
	231		627		251		1649	104	194
	234		636		262		1665	105	203
	235		642		269			107	218
	236		648		273			111	223
	237		665		274			112	224
	238				286			113	235
	241				289			121	237
	243				297			125	241
	244				298			128	253
	248				330			129	254
	253				332			130	264
	254				346			133	287
	256				349			134	304
	283				355			137	311
	285				371			139	332
	289				374			140	334
	290				392			141	339
	296				398			144	342
	299				400			149	346
	308				403			151	361
	309				406			152	371
	310				409			155	377
	311				410			162	379
	316				411			166	386
	318				417			167	407
	319				418			170	408
	325				419			174	409
	330				421			175	411
	332				422			177	413
	336				432			179	417
	340				433			183	418
	341				435			184	432
	342				438			187	451
	349				446			190	455
	350				451			193	476
	353				453			194	477
	354				457			196	480
	357				461			201	494
	359				462			203	495
	360				464			205	526
	361				472			207	559
	362				475			213	560
	367				478			216	582
	377				479			218	598
	378				497			219	605
	379				499			229	606
	381				502			231	621
	386				503			234	628
	387				509			235	634
	391				517			236	642
	394				519			237	663
	397				533			238	668
	399				536			239	678
	400				548			243	683
	403				549			246	691
	406				571			252	699
	407				572			253	701
	408				579			254	739
	410				581			261	744
	411				587			264	766
	418				589			267	768
	420				602			276	777
	421				606			287	779
	425				639			289	784
	433				642			291	787
	440				643			292	792
	442				646			296	793
	444				656			297	801
	446				661			300	849
	451				663			302	857
	454				664			304	863
	455				668			305	894
	456				732			311	896
	466				750			314	905
	468				755			315	914
	470				761			320	959
	474				764			321	971
	480				767			325	973
	481				779			332	977
	485				827			333	1001
	486				836			334	1002
	488				841			335	1011
	489				849			340	1043
	491				852			341	1045
	492				862			343	1046
	494				884			346	1048
	497				914			347	1049
	499				916			349	1051
	500				918			352	1055
	501				927			354	1057
	507				942			363	1058
	509				971			364	1085
	512				976			367	1098
	514				978			371	1099
	518				979			374	1103
	523				980			379	1104
	527				991			380	1105
	530				993			382	1124
	531				1000			384	1125
	538				1031			386	1133
	540				1034			389	1136
	550				1037			390	1141
	552				1044			391	1143
	556				1047			393	1147
	557				1048			395	1182
	559				1049			397	1223
	564				1051			400	1237
	566				1059			401	1243
	570				1097			403	1244
	572				1098			406	1304
	573				1126			409	1363
	577				1127			411	1425
	586				1131			412	1432
	587				1133			413	1433
	593				1135			415	1434
	596				1148			417	1435
	597				1150			418	1438
	600				1151			419	1448
	601				1152			422	1453
	602				1170			423	1494
	603				1174			425	1501
	605				1176			432	1503
	606				1177			435	1520
	608				1194			439	1525
	609				1201			440	1583
	611				1209			449	1584
	616				1234			451	1585
	618				1263			454	1586
	623				1315			455	1597
	627				1319			456	1604
	628				1337			470	1605
	631				1342			475	1609
	632				1346			476	1624
	635				1349			477	1625
	638				1381			478	1637
	639				1382			480	1649
	642				1394			482	1660
	646				1397			484	1665
	649				1402			485
	654				1407			486
	660				1408			487
	662				1414			488
	665				1422			490
	668				1463			491
	669				1481			492
					1537			494
					1542			495
					1543			497
					1553			500
					1569			502
					1573			503
					1702			506
					1712			507
					1723			508
					1725			517
					1733			527
					1740			538
					1815			548
					1818			552
					1831			556
					1832			559
					1835			560
					1836			575
					1895			577
					1897			579
					1903			580
					1909			586
					1918			588
					1929			598
					1954			602
					1959			605
					2039			606
					2053			611
					2054			612
					2079			613
					2080			620
					2085			621
					2090			623
					2097			627
					2103			629
					2111			631
					2113			634
					2138			646
					2139			648
					2147			658
					2149			662
					2153			663
					2169			668
					2176			675
					2185			677
					2193			678
					2197			679
								681
								683
								685
								689
								691
								693
								699
								701
								706
								709
								711
								713
								717
								719
								724
								730
								735
								737
								739
								743
								744
								753
								760
								766
								768
								770
								772
								776
								777
								783
								784
								791
								792
								793
								794
								796
								802
								816
								820
								835
								839
								841
								848
								852
								856
								857
								861
								862
								863
								872
								891
								894
								895
								905
								912
								914
								947
								955
								972
								973
								975
								977
								978
								979
								983
								985
								988
								993
								997
								998
								1001
								1005
								1011
								1014
								1023
								1031
								1036
								1042
								1043
								1045
								1046
								1047
								1049
								1051
								1055
								1057
								1058
								1069
								1078
								1083
								1085
								1087
								1093
								1094
								1096
								1097
								1099
								1101
								1103
								1117
								1121
								1124
								1125
								1128
								1129
								1130
								1133
								1134
								1135
								1136
								1138
								1141
								1143
								1145
								1146
								1147
								1160
								1168
								1170
								1171
								1176
								1177
								1180
								1182
								1186
								1188
								1193
								1194
								1197
								1200
								1202
								1206
								1210
								1216
								1219
								1223
								1227
								1228
								1236
								1237
								1238
								1241
								1243
								1244
								1260
								1272
								1273
								1286
								1288
								1301
								1305
								1354
								1357
								1362
								1364
								1365
								1372
								1424
								1425
								1432
								1433
								1434
								1435
								1436
								1438
								1439
								1441
								1442
								1449
								1453
								1489
								1492
								1493
								1494
								1496
								1498
								1499
								1501
								1503
								1505
								1506
								1507
								1513
								1520
								1525
								1581
								1584
								1585
								1588
								1593
								1597
								1598
								1600
								1604
								1605
								1609
								1610
								1619
								1621
								1622
								1629
								1631
								1633
								1637
								1649
								1654
								1660
								1668
								1671
								1673
								1674
								1678
