# Supplementary material for: Evolution of the core and pan-genome of Streptococcus: positive selection, recombination, and genome composition
Source: Genome Biol. 2007 May 2;8(5):R71. doi: 10.1186/gb-2007-8-5-r71 (PMC1929146; doi:10.1186/gb-2007-8-5-r71)
Supplement: Additional data file 5 — Genes and lineages under positive selection for the four analyzed core-genomes, with gene annotation from NCBI and TIGR [file gb-2007-8-5-r71-S5.xls]

## Sheet: Streptococcus
Additional data file 5. Lefebure and Stanhope, Genome Biology.
Genes and lineages showing evidence of positive selection in the Streptococcus core genome. GB, Genbank; TIGR, The Institute for Genomic Research. Annotation are from the A909 S.agalactiae genome.
Last modification: T. Lefebure, May 1 2007, Cornell University. Generated with OpenOffice 2.2.0
Cluster	(S.pneumoniae, S.suis)	S.thermophilus	S.agalactiae	S.pyogenes	S.pneumoniae	S.mutans	S.suis	gene (GB)	product (GB)	main-role (TIGR)	sub-role (TIGR)
132	X	X						hprK	HPr kinase/phosphorylase	Transport and binding proteins	Carbohydrates, organic alcohols, and acids
137		X				X		era	GTP-binding protein Era	Regulatory functions	RNA interactions
144					X	X	X	prmA	ribosomal protein L11 methyltransferase	Protein synthesis	Ribosomal proteins: synthesis and modification
145					X			?	conserved hypothetical protein TIGR00046	Hypothetical proteins	Conserved
146		X	X	X	X		X	metG	methionine--tRNA ligase	Protein synthesis	tRNA aminoacylation
151					X			glmM	phosphoglucosamine mutase	Cell envelope	Biosynthesis and degradation of murein sacculus and peptidoglycan
152	X	X		X	X		X	?	ATP-dependent RNA helicase, DEAD/DEAH box family	Transcription	Other
161	X						X	rpoD	RNA polymerase sigma factor	Transcription	Transcription factors
164	X	X		X	X	X	X	pfs	5'-methylthioadenosine/S-adenosylhomocysteine nucleosidase	Purines, pyrimidines, nucleosides, and nucleotides	Salvage of nucleosides and nucleotides
165	X						X	?	hydrolase, NUDIX family	Unknown function	Enzymes of unknown specificity
168	X			X				rnz	ribonuclease Z	Transcription	RNA processing
174	X		X					?	aspartate aminotransferase	Unknown function	Enzymes of unknown specificity
176			X		X		X	?	acetoin dehydrogenase, TPP-dependent, E3 component, dihydrolipoamide dehydrogenase, putative	Energy metabolism	Fermentation
177		X						metI	D-methionine ABC transporter, permease protein	Transport and binding proteins	Amino acids, peptides and amines
180							X	spxA	transcriptional regulator Spx	Regulatory functions	Other
181	X			X				recA	recombinase A	DNA metabolism	DNA replication, recombination, and repair
185							X	purN	phosphoribosylglycinamide formyltransferase	Purines, pyrimidines, nucleosides, and nucleotides	Purine ribonucleotide biosynthesis
187							X	purM	phosphoribosylaminoimidazole synthetase	Purines, pyrimidines, nucleosides, and nucleotides	Purine ribonucleotide biosynthesis
188		X	X					?	uracil DNA glycosylase family protein	DNA metabolism	DNA replication, recombination, and repair
194	X	X		X			X	parC	DNA topoisomerase IV subunit A	DNA metabolism	DNA replication, recombination, and repair
199	X	X						rluB	ribosomal large subunit pseudouridine synthase B	Protein synthesis	tRNA and rRNA base modification
203		X	X	X	X	X	X	rnr	ribonuclease R	Transcription	Degradation of RNA
210					X	X	X	thrS	threonyl-tRNA synthetase	Protein synthesis	tRNA aminoacylation
213	X	X			X			pheS	phenylalanyl-tRNA synthetase alpha subunit	Protein synthesis	tRNA aminoacylation
214							X	asnS	asparaginyl-tRNA synthetase	Protein synthesis	tRNA aminoacylation
217					X			?	acetoin dehydrogenase, TPP-dependent, E1 component, beta subunit, putative	Energy metabolism	Fermentation
218				X	X			?	ABC transporter, ATP-binding protein	Transport and binding proteins	Unknown substrate
223						X	X	?	ATPase, AAA family	Unknown function	General
225	X				X			?	HAD-superfamily hydrolase, subfamily IIA	Unknown function	Enzymes of unknown specificity
229	X			X	X		X	?	ATP-dependent RNA helicase, DEAD/DEAH box family	Transcription	Other
231	X			X		X	X	sufD	FeS assembly protein SufD	Biosynthesis of cofactors, prosthetic groups, and carriers	Other
234	X						X	sufS	cysteine desulfurase SufS	Biosynthesis of cofactors, prosthetic groups, and carriers	Other
235	X	X			X		X	alaS	alanyl-tRNA synthetase	Protein synthesis	tRNA aminoacylation
236	X						X	atpG	ATP synthase subunit C	Energy metabolism	ATP-proton motive force interconversion
237		X					X	atpD	ATP synthase subunit B	Energy metabolism	ATP-proton motive force interconversion
238							X	atpA	ATP synthase subunit A	Energy metabolism	ATP-proton motive force interconversion
241	X	X					X	pnp	polyribonucleotide nucleotidyltransferase	Transcription	Degradation of RNA
243					X		X	ptsI	phosphoenolpyruvate-protein phosphotransferase	Transport and binding proteins	Carbohydrates, organic alcohols, and acids
244					X	X		nrdF	ribonucleotide-diphosphate reductase beta subunit	Purines, pyrimidines, nucleosides, and nucleotides	2'-Deoxyribonucleotide metabolism
248					X			luxS	S-ribosylhomocysteinase	Cellular processes	Other
253				X		X		gatB	aspartyl/glutamyl-tRNA amidotransferase subunit B	Protein synthesis	tRNA aminoacylation
254						X		gatA	glutamyl-tRNA amidotransferase subunit A	Protein synthesis	tRNA aminoacylation
256		X					X	frr	ribosome releasing factor	Protein synthesis	Translation factors
283		X		X				aroA	3-phosphoshikimate 1-carboxyvinyltransferase	Amino acid biosynthesis	Aromatic amino acid family
285							X	uppP	undecaprenyl pyrophosphate phosphatase	Cellular processes	Toxin production and resistance
289	X	X	X		X		X	uvrA	excinuclease ABC subunit A	DNA metabolism	DNA replication, recombination, and repair
290				X				metK	S-adenosylmethionine synthetase	Central intermediary metabolism	Other
296			X	X	X		X	?	phosphoglucomutase/phosphomannomutase family protein	Energy metabolism	Sugars
299	X		X					?	hypothetical protein	Hypothetical proteins	Conserved
308			X		X			pyk	pyruvate kinase	Energy metabolism	Glycolysis/gluconeogenesis
309		X	X					pfkA	6-phosphofructokinase	Energy metabolism	Glycolysis/gluconeogenesis
310	X			X		X		rpsT	30S ribosomal protein S20	Protein synthesis	Ribosomal proteins: synthesis and modification
311	X	X			X		X	gidA	glucose-inhibited division protein A	Unknown function	General
316					X			?	cobalt ATP transporter, putative, ATP-binding protein	Transport and binding proteins	Cations and iron carrying compounds
318		X						dltC	D-alanine--poly(phosphoribitol) ligase subunit 2	Cell envelope	Biosynthesis and degradation of surface polysaccharides and lipopolysaccharides
319						X		dltB	dltB protein	Cell envelope	Biosynthesis and degradation of surface polysaccharides and lipopolysaccharides
325	X				X		X	pepA	glutamyl aminopeptidase	Protein fate	Degradation of proteins, peptides, and glycopeptides
330						X	X	ruvB	Holliday junction DNA helicase RuvB	DNA metabolism	DNA replication, recombination, and repair
332							X	purB	adenylosuccinate lyase	Purines, pyrimidines, nucleosides, and nucleotides	Purine ribonucleotide biosynthesis
336	X	X	X	X				mraW	S-adenosyl-methyltransferase MraW	Unknown function	Enzymes of unknown specificity
340	X	X			X		X	mraY	phospho-N-acetylmuramoyl-pentapeptide-transferase	Cell envelope	Biosynthesis and degradation of murein sacculus and peptidoglycan
341	X	X		X	X		X	?	ABC transporter, ATP-binding protein	Transport and binding proteins	Unknown substrate
342	X		X		X	X	X	papS	polyA polymerase	Transcription	RNA processing
349				X		X	X	purC	phosphoribosylaminoimidazole-succinocarboxamidesynthase	Purines, pyrimidines, nucleosides, and nucleotides	Purine ribonucleotide biosynthesis
350							X	lysS	lysyl-tRNA synthetase	Protein synthesis	tRNA aminoacylation
353					X			?	YbaK/EbsC family protein	Unknown function	General
354	X				X		X	proS	prolyl-tRNA synthetase	Protein synthesis	tRNA aminoacylation
357		X		X			X	cdsA	phosphatidate cytidylyltransferase	Fatty acid and phospholipid metabolism	Biosynthesis
359	X	X			X	X	X	gyrA	DNA gyrase subunit A	DNA metabolism	DNA replication, recombination, and repair
360		X						?	ABC transporter, permease protein, carbohydrate uptake 2 (CUT2) family, putative	Transport and binding proteins	Carbohydrates, organic alcohols, and acids
361		X	X		X			nox	NADH oxidase, water-forming	Energy metabolism	Electron transport
362							X	?	carbohydrate uptake 2 (CUT2) family, carbohydrate-binding protein	Transport and binding proteins	Carbohydrates, organic alcohols, and acids
367		X						manA	mannose-6-phosphate isomerase, class I	Energy metabolism	Sugars
377					X		X	?	nicotinate phosphoribosyltransferase	Biosynthesis of cofactors, prosthetic groups, and carriers	Pyridine nucleotides
378		X						recU	hypothetical protein	DNA metabolism	DNA replication, recombination, and repair
379							X	nadE	NAD(+) synthetase	Biosynthesis of cofactors, prosthetic groups, and carriers	Pyridine nucleotides
381					X			argF	ornithine carbamoyltransferase	Energy metabolism	Amino acids and amines
386				X				clpX	ATP-dependent protease ATP-binding subunit	Protein fate	Degradation of proteins, peptides, and glycopeptides
387		X	X					?	hemolysin III	Cellular processes	Toxin production and resistance
391							X	?	GTP-binding protein	Unknown function	General
394	X							rpoB	DNA-directed RNA polymerase beta subunit	Transcription	DNA-dependent RNA polymerase
397	X	X		X	X		X	rpoC	DNA-directed RNA polymerase beta' subunit	Transcription	DNA-dependent RNA polymerase
399	X				X			ccpA	catabolite control protein A	Regulatory functions	DNA interactions
400	X				X			pepQ	Xaa-Pro dipeptidase	Protein fate	Degradation of proteins, peptides, and glycopeptides
403					X		X	aspS	aspartyl-tRNA synthetase	Protein synthesis	tRNA aminoacylation
406				X		X		?	hypothetical protein	Cell envelope	Other
407			X		X	X		hisS	histidyl-tRNA synthetase	Protein synthesis	tRNA aminoacylation
408			X		X	X	X	argS	arginyl-tRNA synthetase	Protein synthesis	tRNA aminoacylation
410					X		X	purE	phosphoribosylaminoimidazole carboxylase catalytic subunit	Purines, pyrimidines, nucleosides, and nucleotides	Purine ribonucleotide biosynthesis
411				X			X	purK	phosphoribosylaminoimidazole carboxylase	Purines, pyrimidines, nucleosides, and nucleotides	Purine ribonucleotide biosynthesis
418	X			X			X	dnaK	molecular chaperone DnaK	Protein fate	Protein folding and stabilization
420	X		X			X	X	dnaJ	co-chaperone protein DnaJ	Protein fate	Protein folding and stabilization
421					X			truA	tRNA pseudouridine synthase A	Protein synthesis	tRNA and rRNA base modification
425				X				fabD	acyl-carrier-protein S-malonyltransferase	Fatty acid and phospholipid metabolism	Biosynthesis
433		X	X	X	X	X		murC	UDP-N-acetylmuramate--L-alanine ligase	Cell envelope	Biosynthesis and degradation of murein sacculus and peptidoglycan
440				X	X		X	ppc	phosphoenolpyruvate carboxylase	Energy metabolism	Other
442					X			ddl	D-alanylalanine synthetase	Cell envelope	Biosynthesis and degradation of murein sacculus and peptidoglycan
444		X		X	X	X	X	murF	UDP-N-acetylmuramoyl-tripeptide--D-alanyl-D- alanine ligase	Cell envelope	Biosynthesis and degradation of murein sacculus and peptidoglycan
446	X			X	X			?	hypothetical protein	Hypothetical proteins	Conserved
451	X							glyA	serine hydroxymethyltransferase	Purines, pyrimidines, nucleosides, and nucleotides	Purine ribonucleotide biosynthesis
454	X	X	X	X	X	X		dinB	DNA polymerase IV	DNA metabolism	DNA replication, recombination, and repair
455	X			X			X	pflB	formate acetyltransferase 1	Energy metabolism	Fermentation
456	X	X			X		X	?	MutS2 family protein	DNA metabolism	Other
466	X				X	X	X	?	hypothetical protein	Hypothetical proteins	Conserved
468	X						X	?	hypothetical protein	Unknown function	General
470		X					X	?	hypothetical protein	Hypothetical proteins	Conserved
474		X						apt	adenine phosphoribosyltransferase	Purines, pyrimidines, nucleosides, and nucleotides	Salvage of nucleosides and nucleotides
480		X	X		X		X	glyS	glycyl-tRNA synthetase beta subunit	Protein synthesis	tRNA aminoacylation
481	X	X				X		glyQ	glycyl-tRNA synthetase alpha subunit	Protein synthesis	tRNA aminoacylation
485			X	X	X		X	murD	UDP-N-acetylmuramoyl-L-alanyl-D-glutamatesynthetase	Cell envelope	Biosynthesis and degradation of murein sacculus and peptidoglycan
486	X							?	conserved hypothetical protein TIGR00044	Hypothetical proteins	Conserved
488	X						X	ftsZ	cell division protein FtsZ	Cellular processes	Cell division
489							X	ileS	isoleucyl-tRNA synthetase	Protein synthesis	tRNA aminoacylation
491					X		X	typA	GTP-binding protein TypA	Unknown function	General
492							X	clpE	ATP-dependent Clp protease, ATP-binding subunit ClpE	Protein fate	Degradation of proteins, peptides, and glycopeptides
494	X		X					rnhB	ribonuclease HII	Transcription	Degradation of RNA
497							X	?	RmuC domain protein	Unknown function	General
499		X						fusA	elongation factor EF-2	Protein synthesis	Translation factors
500	X			X				rpe	ribulose-phosphate 3-epimerase	Energy metabolism	Pentose phosphate pathway
501		X						pgk	phosphoglycerate kinase	Energy metabolism	Glycolysis/gluconeogenesis
507		X		X			X	glnA	glutamine synthetase, type I	Amino acid biosynthesis	Glutamate family
509		X						?	metallo-beta-lactamase family protein	Unknown function	Enzymes of unknown specificity
512		X						adk	adenylate kinase	Purines, pyrimidines, nucleosides, and nucleotides	Nucleotide and nucleoside interconversions
514					X			rplF	50S ribosomal protein L6	Protein synthesis	Ribosomal proteins: synthesis and modification
518							X	rpsH	30S ribosomal protein S8	Protein synthesis	Ribosomal proteins: synthesis and modification
523		X						rplE	50S ribosomal protein L5	Protein synthesis	Ribosomal proteins: synthesis and modification
527	X						X	?	hypothetical protein	Hypothetical proteins	Conserved
530					X			?	permease, putative	Transport and binding proteins	Unknown substrate
531	X				X	X	X	?	S1 RNA binding domain protein	Unknown function	General
538	X	X		X	X		X	ligA	DNA ligase	DNA metabolism	DNA replication, recombination, and repair
540	X							murA	UDP-N-acetylglucosamine 1-carboxyvinyltransferase	Cell envelope	Biosynthesis and degradation of murein sacculus and peptidoglycan
550		X			X			pyrB	aspartate carbamoyltransferase catalytic subunit	Purines, pyrimidines, nucleosides, and nucleotides	Pyrimidine ribonucleotide biosynthesis
552	X				X		X	nusA	transcription elongation factor NusA	Transcription	Transcription factors
556	X		X					rbfA	ribosome-binding factor A	Transcription	RNA processing
557							X	?	hypothetical protein	Protein synthesis	Ribosomal proteins: synthesis and modification
559	X	X		X	X	X	X	polA	DNA polymerase I	DNA metabolism	DNA replication, recombination, and repair
564	X							?	HIT family protein	Unknown function	General
566	X							ylxR	cytosolic protein YlxR	Unknown function	General
570						X	X	?	S4 domain protein	Unknown function	General
572	X				X		X	ftsH	cell division protein FtsH	Cellular processes	Cell division
573							X	dnaA	chromosomal replication initiation protein	DNA metabolism	DNA replication, recombination, and repair
577		X					X	ychF	GTP-binding protein YchF	Unknown function	General
586					X			murB	UDP-N-acetylenolpyruvoylglucosamine reductase	Cell envelope	Biosynthesis and degradation of murein sacculus and peptidoglycan
587				X				potA	spermidine/putrescine ABC transporter, ATP-binding protein	Transport and binding proteins	Amino acids, peptides and amines
593		X			X		X	folE	GTP cyclohydrolase I	Biosynthesis of cofactors, prosthetic groups, and carriers	Folic acid
596	X				X		X	prs	ribose-phosphate pyrophosphokinase	Purines, pyrimidines, nucleosides, and nucleotides	Purine ribonucleotide biosynthesis
597					X			?	hypothetical protein	Hypothetical proteins	Conserved
600				X				tsf	elongation factor Ts	Protein synthesis	Translation factors
601		X						rpsB	30S ribosomal protein S2	Protein synthesis	Ribosomal proteins: synthesis and modification
602	X			X	X			pepO	endopeptidase O	Protein fate	Degradation of proteins, peptides, and glycopeptides
603	X				X			hslO	Hsp33-like chaperonin	Protein fate	Protein folding and stabilization
605	X					X	X	?	tRNA-dihydrouridine synthase family protein	Protein synthesis	tRNA and rRNA base modification
606						X	X	leuS	leucyl-tRNA synthetase	Protein synthesis	tRNA aminoacylation
608					X			fmt	methionyl-tRNA formyltransferase	Protein synthesis	tRNA aminoacylation
609							X	yfiA	ribosomal subunit interface protein	Protein synthesis	Ribosomal proteins: synthesis and modification
611		X		X		X	X	priA	primosome assembly protein PriA	DNA metabolism	DNA replication, recombination, and repair
616	X							rpoZ	DNA-directed RNA polymerase omega subunit	Transcription	DNA-dependent RNA polymerase
618		X		X	X			stp1	serine/threonine protein phosphatase Stp1	Regulatory functions	Protein interactions
623		X						?	DNA-binding response regulator, LuxR family	Signal transduction	Two-component systems
627	X		X				X	ffh	signal recognition particle protein	Protein fate	Protein and peptide secretion and trafficking
628	X		X		X		X	gid	glucose-inhibited division protein A	Unknown function	General
631	X				X			guaA	bifunctional GMP synthase/glutamine amidotransferase protein	Purines, pyrimidines, nucleosides, and nucleotides	Purine ribonucleotide biosynthesis
632	X						X	?	transcriptional regulator, GntR family	Regulatory functions	DNA interactions
635	X				X			phoU	phosphate transport system regulatory protein PhoU	Transport and binding proteins	Anions
638		X						?	phosphate ABC transporter, ATP-binding protein PstB, putative	Transport and binding proteins	Anions
639	X	X	X		X		X	?	radical SAM enzyme, Cfr family	Unknown function	Enzymes of unknown specificity
642		X		X	X			valS	valyl-tRNA synthetase	Protein synthesis	tRNA aminoacylation
646	X						X	thiI	thiamine biosynthesis protein ThiI	Biosynthesis of cofactors, prosthetic groups, and carriers	Thiamine
649						X		aroD	3-dehydroquinate dehydratase	Amino acid biosynthesis	Aromatic amino acid family
654		X		X				?	hypothetical protein	Hypothetical proteins	Conserved
660		X						ppaC	putative manganese-dependent inorganic pyrophosphatase	Central intermediary metabolism	Phosphorus compounds
662		X	X					?	CBS domain protein	Unknown function	General
665							X	?	polar amino acid uptake (PAAT) family ABC transporter, ATP-binding protein	Transport and binding proteins	Amino acids, peptides and amines
668	X							?	GTP-binding protein	Unknown function	General
669	X	X	X	X		X		uvrB	excinuclease ABC subunit B	DNA metabolism	DNA replication, recombination, and repair

## Sheet: Spyogenes
Additional data file 5
Genes and lineages showing evidence of positive selection in the Streptococcus pyogenes core genome. GB, Genbank; TIGR, The Institute for Genomic Research. Annotation are from the MGAS10394 genome.
Cluster	pyoSSI1	pyo6180	(pyoSSI1,pyo315)	(pyo9429,pyo2096)	pyo2096	pyo315	pyo5005	pyo10394	pyo9429	pyoM1	pyo8232	pyo10270	pyo10750	(pyo5005,pyoM1)	gene (GB)	product (GB)	main-role (TIGR)	sub-role (TIGR)
57			X												?	acetyl-CoA carboxylase alpha subunit	Fatty acid and phospholipid metabolism	Biosynthesis
72											X				?	DNA polymerase III subunit delta	DNA metabolism	DNA replication, recombination, and repair
187												X			?	phosphoribosylaminoimidazole synthetase	Purines, pyrimidines, nucleosides, and nucleotides	Purine ribonucleotide biosynthesis
194												X			?	DNA topoisomerase IV subunit A	DNA metabolism	DNA replication, recombination, and repair
219														X	?	dihydrolipoamide acetyltransferase	Fatty acid and phospholipid metabolism	Biosynthesis
223								X							?	ATPase, AAA family	Unknown function	General
246												X			?	Methyltransferase	Central intermediary metabolism	Other
254														X	?	glutamyl-tRNA amidotransferase subunit A	Protein synthesis	tRNA aminoacylation
280							X								?	Enolase	Energy metabolism	Glycolysis/gluconeogenesis
332			X												?	adenylosuccinate lyase	Purines, pyrimidines, nucleosides, and nucleotides	Purine ribonucleotide biosynthesis
401											X				?	Glycerate kinase	Energy metabolism	Glycolysis/gluconeogenesis
411		X													?	phosphoribosylaminoimidazole carboxylase	Purines, pyrimidines, nucleosides, and nucleotides	Purine ribonucleotide biosynthesis
418												X			dnaK	molecular chaperone DnaK	Protein fate	Protein folding and stabilization
444			X												?	UDP-N-acetylmuramoylalanine-D-glutamyl-lysine-- D-alanyl-D-alanine ligase	Cell envelope	Biosynthesis and degradation of murein sacculus and peptidoglycan
451								X							?	serine hydroxymethyltransferase	Purines, pyrimidines, nucleosides, and nucleotides	Purine ribonucleotide biosynthesis
613		X													?	16S rRNA m(5)C 967 methyltransferase	Protein synthesis	tRNA and rRNA base modification
733				X					X						?	D-tyrosyl-tRNA deacylase	Protein synthesis	tRNA aminoacylation
774					X										?	tryptophanyl-tRNA synthetase	Protein synthesis	tRNA aminoacylation
785											X				tuf	elongation factor Tu	Protein synthesis	Translation factors
971			X											X	?	Glucan 1,6-alpha-glucosidase	Energy metabolism	Biosynthesis and degradation of polysaccharides
1078									X						?	Internalin protein	Cellular processes	Pathogenesis
1103													X		?	trans-acting positive regulator	Regulatory functions	DNA interactions
1126			X												?	ABC transporter ATP-binding protein	Transport and binding proteins	Unknown substrate
1206												X			?	Esterase	Unknown function	Enzymes of unknown specificity
1223			X												?	Type I restriction-modification system restriction subunit	DNA metabolism	Restriction/modification
1424			X												hutH	histidine ammonia-lyase	Energy metabolism	Amino acids and amines
1432			X												?	hypothetical protein	Unknown function	General
1489												X			?	Dipeptidase	Protein fate	Degradation of proteins, peptides, and glycopeptides
1609											X			X	?	Endo-beta-N-acetylglucosaminidase F2 precursor	Energy metabolism	Biosynthesis and degradation of polysaccharides
1624								X							?	Transcriptional regulator, GntR family	Regulatory functions	DNA interactions
1649												X			?	hypothetical protein	Hypothetical proteins	Conserved
1665			X	X											?	hypothetical protein	Hypothetical proteins	Conserved

## Sheet: Sagalactiae
Additional data file 5
Genes and lineages showing evidence of positive selection in the Streptococcus agalactiae core genome. GB, Genbank; TIGR, The Institute for Genomic Research. Annotation are from the A909 genome.
Cluster	agacjb111	agah36b	agaA909	aga2603	aga18rs21	aga515	agacoh1	agaNEM316	gene (GB)	product (GB)	main-role (TIGR)	sub-role (TIGR)
34							X		oppF	oligopeptide ABC transporter, ATP-binding protein	Transport and binding proteins	Amino acids, peptides and amines
125					X		X		pta	phosphate acetyltransferase	Energy metabolism	Fermentation
303		X							?	thioesterase family protein	Unknown function	Enzymes of unknown specificity
332							X		purB	adenylosuccinate lyase	Purines, pyrimidines, nucleosides, and nucleotides	Purine ribonucleotide biosynthesis
526							X		ftsY	signal recognition particle-docking protein FtsY	Protein fate	Protein and peptide secretion and trafficking
558							X	X	?	ABC transporter, permease protein EcsB, putative	Transport and binding proteins	Unknown substrate
571							X		?	chromosome partition protein, ParB family	Cellular processes	Cell division
981	X								?	transglycosylase-like domain protein	Unknown function	General
2108			X				X		?	hypothetical protein	Cell envelope	Other
2193								X	?	carbamoyl-phosphate synthase, large subunit, putative	Purines, pyrimidines, nucleosides, and nucleotides	Pyrimidine ribonucleotide biosynthesis

## Sheet: Sthermophilus
Additional data file 5
Genes and lineages showing evidence of positive selection in the Streptococcus thermophilus core genome. GB, Genbank; TIGR, The Institute for Genomic Research. Annotation are from the CNRZ1066 genome.
Cluster	thermLGM	thermLMD	thermCNRZ	gene (GB)	product (GB)	main-role (TIGR)	sub-role (TIGR)
64		X		rr09	response regulator (homolog to BlpR Spn)	Signal transduction	Two-component systems
100	X			snf	ATP-dependent RNA helicase	Unknown function	General
109	X			?	rRNA methyltransferase, putative	Unknown function	General
250		X		?	negative transcriptional regualtor-PBP synthesis, truncated	Unknown function	General
263		X		ispA	geranyltranstransferase, farnesyl diphosphate synthase	Biosynthesis of cofactors, prosthetic groups, and carriers	Menaquinone and ubiquinone
266		X		?	transcriptional repressor protein, putative	Regulatory functions	DNA interactions
334		X		?	hypothetical protein	Cell envelope	Other
344		X		?	conserved hypothetical protein, degV family, truncated	Regulatory functions	Other
376		X		?	hypothetical protein	Protein synthesis	Translation factors
690			X	malQ	4-alpha-glucanotransferase	Energy metabolism	Biosynthesis and degradation of polysaccharides
721		X		?	hypothetical protein	Cellular processes	Detoxification
1019		X		?	hypothetical protein	Cellular processes	Adaptations to atypical conditions
1042		X		?	permease, putative	Unclassified	Role category not yet assigned
1263	X			?	6-phospho-beta-glucosidase, truncated	Energy metabolism	Biosynthesis and degradation of polysaccharides
1350		X		?	ABC transporter ATP-binding/permease protein	Transport and binding proteins	Unknown substrate
1397		X		hipO3	aminoacylase/N-acyl-L-amino acid amidohydrolase/hippurate hydrolase	Protein fate	Degradation of proteins, peptides, and glycopeptides
1478			X	epsB	exopolysaccharide biosynthesis protein	Protein synthesis	tRNA aminoacylation
2273		X		?	phosphatase, putative	Unknown function	Enzymes of unknown specificity
3020			X	?	permease, putative	Cell envelope	Other
3079		X		?	type I restriction-modification system methyltransferase subunit, truncated	DNA metabolism	Restriction/modification
